# Supplementary material for: Differential transcriptomic responses to Fusarium graminearum infection in two barley quantitative trait loci associated with Fusarium head blight resistance
Source: BMC Genomics. 2016 May 21;17:387. doi: 10.1186/s12864-016-2716-0 (PMC4875680; doi:10.1186/s12864-016-2716-0)
Supplement: Additional file 2: Table S1. — Pearson correlation coefficients between DON and ergosterol concentrations. (XLSX 11 kb) [file 12864_2016_2716_MOESM2_ESM.xlsx]

## Sheet: correlation
Table S1 Pearson correlation coefficients between DON and ergosterol concentrations
	2Hb8 R NIL_DON_2013	2Hb8 R NIL_Erg_2013	2Hb8 R NIL_DON_2014	2Hb8 R NIL_Erg_2014	M69_DON_2013	M69_Erg_2013	M69_DON_2014	M69_Erg_2014
2Hb8 R NIL_DON_2013	1
2Hb8 R NIL_Erg_2013	0.980962	1
2Hb8 R NIL_DON_2014	0.910294	0.971869	1
2Hb8 R NIL_Erg_2014	0.912588	0.95281	0.972159	1
M69_DON_2013	0.981954	0.930508	0.827946	0.847102	1
M69_Erg_2013	0.990906	0.956088	0.870806	0.877144	0.995916	1
M69_DON_2014	0.932447	0.979556	0.994367	0.988623	0.858706	0.893841	1
M69_Erg_2014	0.952576	0.987056	0.986139	0.987266	0.887031	0.916443	0.997512	1
	6Hb7 R NIL_DON_2014	6Hb7 R NIL_Erg_2014	Lacey_DON_2014	Lacey_Erg_2014
6Hb7 R NIL_DON_2014	1
6Hb7 R NIL_Erg_2014	0.950682	1
Lacey_DON_2014	0.900679	0.924415	1
Lacey_Erg_2014	0.903378	0.906109	0.98822	1
footnotes: DON, deoxynivalenol; Erg, ergosterol; R NIL, resistant NIL
