# Supplementary material for: Differential transcriptomic responses to Fusarium graminearum infection in two barley quantitative trait loci associated with Fusarium head blight resistance
Source: BMC Genomics. 2016 May 21;17:387. doi: 10.1186/s12864-016-2716-0 (PMC4875680; doi:10.1186/s12864-016-2716-0)
Supplement: Additional file 4: Table S3. — Detailed information of RNA-Seq samples. (XLSX 11 kb) [file 12864_2016_2716_MOESM4_ESM.xlsx]

## Sheet: 2Hb8 NIL samples
Table S3 Detailed information of RNA-Seq samples
Sample	Replicate	Genotype	Inoculation	Time point
2Hb8_R_F48_REP1	#1	2Hb8 R NIL	F. graminearum	48 hai
2Hb8_R_F48_REP2	#2	2Hb8 R NIL	F. graminearum	48 hai
2Hb8_R_F48_REP3	#3	2Hb8 R NIL	F. graminearum	48 hai
M69_F48_REP1	#1	M69	F. graminearum	48 hai
M69_F48_REP2	#2	M69	F. graminearum	48 hai
M69_F48_REP3	#3	M69	F. graminearum	48 hai
2Hb8_R_M48_REP1	#1	2Hb8 R NIL	water	48 hai
2Hb8_R_M48_REP2	#2	2Hb8 R NIL	water	48 hai
2Hb8_R_M48_REP3	#3	2Hb8 R NIL	water	48 hai
M69_M48_REP1	#1	M69	water	48 hai
M69_M48_REP2	#2	M69	water	48 hai
M69_M48_REP3	#3	M69	water	48 hai
2Hb8_R_F96_REP1	#1	2Hb8 R NIL	F. graminearum	96 hai
2Hb8_R_F96_REP2	#2	2Hb8 R NIL	F. graminearum	96 hai
2Hb8_R_F96_REP3	#3	2Hb8 R NIL	F. graminearum	96 hai
M69_F96_REP1	#1	M69	F. graminearum	96 hai
M69_F96_REP2	#2	M69	F. graminearum	96 hai
M69_F96_REP3	#3	M69	F. graminearum	96 hai
2Hb8_R_M96_REP1	#1	2Hb8 R NIL	water	96 hai
2Hb8_R_M96_REP2	#2	2Hb8 R NIL	water	96 hai
2Hb8_R_M96_REP3	#3	2Hb8 R NIL	water	96 hai
M69_M96_REP1	#1	M69	water	96 hai
M69_M96_REP2	#2	M69	water	96 hai
M69_M96_REP3	#3	M69	water	96 hai

## Sheet: 6Hb7 NIL samples
Sample	Replicate	Genotype	Inoculation	Time point
6Hb7_R_F48_REP1	#1	6Hb7 R NIL	F. graminearum	48 hai
6Hb7_R_F48_REP2	#2	6Hb7 R NIL	F. graminearum	48 hai
6Hb7_R_F48_REP3	#3	6Hb7 R NIL	F. graminearum	48 hai
Lacey_R_F48_REP1	#1	Lacey	F. graminearum	48 hai
Lacey_R_F48_REP2	#2	Lacey	F. graminearum	48 hai
Lacey_R_F48_REP3	#3	Lacey	F. graminearum	48 hai
6Hb7_R_M48_REP1	#1	6Hb7 R NIL	water	48 hai
6Hb7_R_M48_REP2	#2	6Hb7 R NIL	water	48 hai
6Hb7_R_M48_REP3	#3	6Hb7 R NIL	water	48 hai
Lacey_R_M48_REP1	#1	Lacey	water	48 hai
Lacey_R_M48_REP2	#2	Lacey	water	48 hai
Lacey_R_M48_REP3	#3	Lacey	water	48 hai
6Hb7_R_F96_REP1	#1	6Hb7 R NIL	Fusarium	96 hai
6Hb7_R_F96_REP2	#2	6Hb7 R NIL	Fusarium	96 hai
6Hb7_R_F96_REP3	#3	6Hb7 R NIL	Fusarium	96 hai
Lacey_R_F96_REP1	#1	Lacey	Fusarium	96 hai
Lacey_R_F96_REP2	#2	Lacey	Fusarium	96 hai
Lacey_R_F96_REP3	#3	Lacey	Fusarium	96 hai
6Hb7_R_M96_REP1	#1	6Hb7 R NIL	water	96 hai
6Hb7_R_M96_REP2	#2	6Hb7 R NIL	water	96 hai
6Hb7_R_M96_REP3	#3	6Hb7 R NIL	water	96 hai
Lacey_R_M96_REP1	#1	Lacey	water	96 hai
Lacey_R_M96_REP2	#2	Lacey	water	96 hai
Lacey_R_M96_REP3	#3	Lacey	water	96 hai
