# Supplementary material for: Differential transcriptomic responses to Fusarium graminearum infection in two barley quantitative trait loci associated with Fusarium head blight resistance
Source: BMC Genomics. 2016 May 21;17:387. doi: 10.1186/s12864-016-2716-0 (PMC4875680; doi:10.1186/s12864-016-2716-0)
Supplement: Additional file 5: Table S4. — Lists of DEGs identified in pairwise comparisons in Table 1. (XLSX 734 kb) [file 12864_2016_2716_MOESM5_ESM.xlsx]

## Sheet: 2Hb8 R_F48_M48
Table S4 Lists of DEGs identified in pairwise comparisons in Table 1
gene_id	locus	value_1_F48	value_2_M48	log2(fold_change)	q_value	Chromosome	Position (bp)	Description	introdomain	GO	classification
MLOC_34619	contig_244265:615-2112	47.4253	150.762	-1.66854	0.0404125	2	404303240	desiccation-related protein pcc13-62-like		GO:0016023	abiotic stress
MLOC_75175	contig_67285:1326-2489	12.2934	47.9296	-1.96303	0.0404125	6	486149440	Heat-shock protein, putative	IPR002068	|GO:0006970|GO:0044444|GO:0043231|GO:0009408	abiotic stress
MLOC_22225	contig_160414:1172-2474	25863.6	0			1	449193720	Beta purothionin	IPR001010	GO:0006952	biotic stress
MLOC_67061	contig_52504:1100-1777	7.6697	28.0731	-1.87195	0.0404125	3	559559920	Disease resistance-responsive (Dirigent-like protein) family protein	IPR004265	GO:0016023	biotic stress
MLOC_64365	contig_48721:8894-10724	0.871023	15.0854	-4.1143	0.0404125			gdsl esterase lipase	IPR001087	GO:0006629|GO:0016788	biotic stress
MLOC_57519	contig_41827:6356-7776	15.243	2.89143	2.39829	0.0404125	5	519376480	Expansin	IPR009009|IPR007117	|GO:0005576|GO:0016020|GO:0009664|GO:0016023|GO:0005618	cell wall
MLOC_71256	contig_59438:4261-5763	21.1392	4.74499	2.15544	0.0404125	1	109741886	FASCICLIN-like arabinogalactan-protein 11 LENGTH=246	IPR000782	|GO:0016023|GO:0005886|GO:0009834|GO:0031225|GO:0009536	cell wall
MLOC_44607	contig_275023:7430-8811	40.6167	14.6031	1.4758	0.0404125	1	430162200	Pectinesterase inhibitor domain containing protein	IPR006501	GO:0004857|GO:0030599	cell wall
MLOC_6444	contig_137562:3413-4985	5.10263	20.9107	-2.03493	0.0404125			Polygalacturonase	IPR000743	GO:0004650|GO:0005975	cell wall
MLOC_40094	contig_2556179:1106-1232	0	207.382			4	519537680	Photosystem I P700 chlorophyll a apoprotein A2 1	IPR001280	GO:0009522|GO:0009579|GO:0015979|GO:0016021	metabolism
MLOC_2752	contig_1245452:90-201	0	944.193					NAD(P)H-quinone oxidoreductase subunit 2, chloroplastic		|GO:0005886|GO:0048038|GO:0008137|GO:0006810|GO:0016021|GO:0042773|GO:0019684|GO:0009535	metabolism
MLOC_77504	contig_759470:123-232	0	1301.42					NAD(P)H-quinone oxidoreductase subunit 2, chloroplastic		|GO:0005886|GO:0048038|GO:0008137|GO:0006810|GO:0016021|GO:0042773|GO:0019684|GO:0009535	metabolism
MLOC_64685	contig_49187:760-4191	37.2934	104.075	-1.48063	0.0404125	4	182484480	Sterol-4-methyl-oxidase	IPR006694	GO:0005506|GO:0006633|GO:0016491|GO:0055114	metabolism
MLOC_68764	contig_55316:2469-4828	4.27385	12.0057	-1.49011	0.0404125	7	2003840	beta-fructofuranosidase 1	IPR013189|IPR013148	|GO:0000325|GO:0009505|GO:0005975|GO:0050306|GO:0004575|GO:0051669	metabolism
MLOC_56398	contig_40791:4509-6378	4.7484	15.2262	-1.68104	0.0404125	3	25503080	Cytochrome P450 family protein, expressed	IPR001128	GO:0005506|GO:0009055|GO:0016705|GO:0020037|GO:0055114	metabolism
MLOC_47613	contig_308991:21-452	24.4276	82.3407	-1.75309	0.0404125	5	493999880	premnaspirodiene oxygenase-like	IPR001128	GO:0005506|GO:0009055|GO:0016705|GO:0020037|GO:0055114	metabolism
MLOC_43032	contig_267282:5-679	22.7724	77.5289	-1.76745	0.0404125	5	494173480	cytochrome p450	IPR001128	GO:0005506|GO:0009055|GO:0016705|GO:0020037|GO:0055114	metabolism
MLOC_63480	contig_47626:2703-4474	0.541314	11.4864	-4.40732	0.0404125	2	12507880	FAD-binding Berberine family protein LENGTH=532	IPR006094|IPR012951	GO:0008762|GO:0016491|GO:0050660|GO:0055114	metabolism
MLOC_799	contig_1062309:79-223	58.1772	0					Retrotransposon protein, putative, unclassified		GO:0009536	misc
MLOC_29212	contig_1985171:507-634	64.5168	0					Retrotransposon protein, putative, unclassified		|GO:0003964|GO:0006278|GO:0003723|GO:0008270|GO:0009536|GO:0005739	misc
MLOC_12022	contig_1562356:1566-2430	3.33889	24.3113	-2.86419	0.0404125			Cysteine proteinase inhibitor	IPR000010	GO:0004869	proteolysis
MLOC_64191	contig_48478:156-2860	12.5368	172.624	-3.78339	0.0404125	2	5090200	protein da1-related 1-like	IPR001781|IPR022087	GO:0008270	proteolysis
MLOC_65229	contig_499326:1-153	27.6308	0			3	523215520	transcription factor, TCP	IPR005333		regulatory proteins
MLOC_36351	contig_2546648:5043-8431	0.851213	21.4799	-4.65732	0.0404125	3	546453120	basic helix-loop-helix (bHLH) DNA-binding superfamily protein LENGTH=253	IPR011598	GO:0046983	regulatory proteins
MLOC_68885	contig_55506:19-2339	19.3544	47.4567	-1.29395	0.0404125	3	352450160	protein kinase domain containing protein	IPR000719	GO:0004672|GO:0005524|GO:0006468	signal transduction
MLOC_71887	contig_60663:3834-8069	30.5897	87.3991	-1.51457	0.0404125	5	10159320	PLC-like phosphodiesterases superfamily protein LENGTH=346	IPR017946 (PLC-like phosphodiesterase, TIM beta/alpha-barrel domain)	|GO:0006629|GO:0008081|GO:0016301|GO:0016023|GO:0016310	signal transduction
MLOC_10689	contig_1559596:1637-4725	11.5473	2.97772	1.95528	0.0404125	1	350063160	probable nitrite transport and traffickinger at1g68570-like	IPR000109	GO:0005215|GO:0006810|GO:0016020	transport and trafficking
MLOC_52755	contig_37768:16293-16443	10.7608	0					Unknown protein		|GO:0003964|GO:0006278|GO:0003723	unknown
MLOC_61741	contig_458214:231-396	13.1001	0					Unknown protein			unknown
MLOC_31732	contig_221794:1207-1357	32.2825	0					Unknown protein			unknown
MLOC_17754	contig_1577917:0-836	63.1645	204.504	-1.69494	0.0404125			predicted protein			unknown
MLOC_37211	contig_2547982:3490-4419	4.84641	38.8568	-3.00318	0.0404125			Unknown protein			unknown

## Sheet: 2Hb8 R_F96_M96
gene_id	locus	value_1_F96	value_2_M96	log2(fold_change)	q_value	Chromosome	Position (bp)	Description	introdomain	GO	classification
MLOC_80000	contig_88112:997-3780	24.0221	8.60179	1.48165	0.00798439	4	3464560	Cellulose synthase-like A2		|GO:0005739|GO:0009651|GO:0009294|GO:0051753|GO:0009617|GO:0006816|GO:0007030|GO:0042546|GO:0009736|GO:0016020|GO:0005794	cell wall
MLOC_65914	contig_50865:1-6672	35.778	6.54157	2.45136	0.00327704	5	484854880	cellulose synthase-like protein e6	IPR005150	GO:0016020|GO:0016760|GO:0030244	cell wall
MLOC_75041	contig_67007:4823-8541	45.2942	21.1294	1.10007	0.0100099	2	57812520	Protein COBRA, putative	IPR006918	|GO:0009505|GO:0046658|GO:0010215|GO:0016023|GO:0009930|GO:0009825|GO:0009536|GO:0009651	cell wall
MLOC_65135	contig_49795:1221-4100	42.8894	1.67204	4.68094	0.00327704	7	5010840	Laccase	IPR001117|IPR011707|IPR011706	GO:0016491|GO:0055114|GO:0005507|GO:0005507|GO:0016491|GO:0055114	cell wall
MLOC_60022	contig_44129:2239-7380	3.04486	0.90169	1.75567	0.0311348	5	361492240	laccase 11	IPR011706|IPR011707|IPR001117	GO:0005507|GO:0016491|GO:0055114	cell wall
MLOC_68201	contig_54387:2655-5007	77.4355	1.32793	5.86574	0.00327704	1	69727680	Laccase-19	IPR011706|IPR011707|IPR001117	GO:0005507|GO:0016491|GO:0055114	cell wall
MLOC_61948	contig_46035:4548-6926	40.1198	0.847247	5.56539	0.00327704	3	528677720	Laccase-19	IPR001117|IPR011706|IPR011707	GO:0016491|GO:0055114|GO:0005507|GO:0016491|GO:0055114	cell wall
MLOC_61812	contig_45892:7136-9576	53.3073	17.9637	1.56925	0.00327704	7	5010840	Pectin lyase-like superfamily protein LENGTH=476	IPR000743	GO:0004650|GO:0005975	cell wall
MLOC_64099	contig_48362:4493-10046	39.8006	9.24458	2.10611	0.00327704	2	73629960	Pectinesterase	IPR000070	GO:0005618|GO:0030599|GO:0042545	cell wall
MLOC_69251	contig_56155:1232-4327	4.74556	1.47658	1.68432	0.0298336	2	201110640	Pectinesterase	IPR000070	GO:0005618|GO:0030599|GO:0042545	cell wall
MLOC_54267	contig_39012:1768-7027	11.9992	3.7394	1.68206	0.00327704	5	32023000	Pectinesterase	IPR006501|IPR000070	GO:0004857|GO:0030599|GO:0005618|GO:0030599|GO:0042545	cell wall
MLOC_66225	contig_51266:1116-1997	111.365	34.8999	1.674	0.00327704	3	1757080	Pectinesterase inhibitor	IPR006501	GO:0004857|GO:0030599	cell wall
MLOC_38646	contig_2551002:1245-2166	75.6496	22.195	1.7691	0.00327704	7	7979400	Pectinesterase inhibitor	IPR006501 (Pectinesterase inhibitor)	|GO:0030599|GO:0043086|GO:0004857	cell wall
MLOC_62084	contig_46180:7202-8185	24.0145	5.65374	2.08663	0.0119239	7	2844560	Plant invertase/pectin methylesterase inhibitor superfamily protein LENGTH=174	IPR006501	GO:0004857|GO:0030599	cell wall
MLOC_67829	contig_53718:821-1518	24.297	5.33662	2.18678	0.0170522			Plant invertase/pectin methylesterase inhibitor superfamily protein LENGTH=183	IPR006501	GO:0004857|GO:0030599	cell wall
MLOC_12854	contig_1564265:2351-4931	56.231	11.8919	2.24139	0.00327704	2	540117960	probable polygalacturonase at3g15720-like	IPR000743	GO:0004650|GO:0005975	cell wall
MLOC_55103	contig_39657:6178-8915	25.0583	9.80289	1.35401	0.0364191	3	564045000	protein notum homolog,pectinacetylesterase	IPR004963	|GO:0016023|GO:0005739	cell wall
MLOC_73077	contig_62902:1250-2771	271.11	91.4911	1.56718	0.00327704	3	520207448	Beta-1,3-glucanase 2	IPR000490	GO:0004553|GO:0005975	cell wall
MLOC_13908	contig_156678:1229-2883	35.3885	4.99888	2.8236	0.00327704	3	541185600	Beta-1,3-glucanase 2a	IPR000490	GO:0004553|GO:0005975	cell wall
MLOC_80849	contig_93157:2862-4342	4.89365	0.989741	2.30579	0.00798439	3	538135200	Beta-glucanase	IPR000490	GO:0004553|GO:0005975	cell wall
MLOC_52613	contig_37657:848-2029	13.9892	1.04457	3.74333	0.00798439	1	342025480	CASP-like protein	IPR006702	|GO:0016021|GO:0005886	cell wall
MLOC_68184	contig_54345:1323-2953	296.803	50.0318	2.56859	0.00327704	1	276923000	Chitinase	IPR000726	GO:0004568|GO:0006032|GO:0016998	cell wall
MLOC_65311	contig_50030:623-2115	438.61	130.52	1.74867	0.00327704	1	276923000	Chitinase	IPR000726	GO:0004568|GO:0006032|GO:0016998	cell wall
MLOC_13056	contig_1564699:1036-2439	8.67831	0.705318	3.62107	0.00576916	6	347358720	Chitinase	IPR000726|IPR001002	GO:0004568|GO:0006032|GO:0016998|GO:0008061	cell wall
MLOC_35512	contig_249485:1-1179	8.47556	3.05765	1.47089	0.0402108			chitinase	IPR000726|IPR001002	GO:0004568|GO:0006032|GO:0016998|GO:0008061	cell wall
MLOC_44386	contig_274645:8747-10170	54.4828	26.4067	1.0449	0.0255945	4	347875800	galactomannan galactosyltransferase 1-like	IPR008630	GO:0016021|GO:0016758	cell wall
MLOC_45485	contig_278347:1068-1478	15.269	3.17915	2.26389	0.0298336			glucan endo- -beta-glucosidase gii	IPR000490	GO:0004553|GO:0005975	cell wall
MLOC_59327	contig_43489:719-4594	18.8511	6.77932	1.47544	0.0459515	1	159539640	mixed-linked glucan synthase 8	IPR005150	GO:0016020|GO:0016760|GO:0030244	cell wall
MLOC_62330	contig_46448:7224-8201	85.3219	41.5508	1.03804	0.0459515			xyloglucan endotransglucosylase hydrolase protein 25	IPR000757|IPR010713	GO:0004553|GO:0005975|GO:0005618|GO:0006073|GO:0016762|GO:0048046	cell wall
MLOC_36849	contig_2547406:877-3223	60.3673	1.67017	5.1757	0.00327704			Putative flavin-containing monooxygenase 1	IPR020946	GO:0004499|GO:0050660|GO:0050661|GO:0055114	biotic stress
MLOC_75437	contig_67910:15579-19242	35.0293	15.9507	1.13494	0.00327704	3	400940374	gdsl esterase lipase at5g45670-like	IPR001087	GO:0006629|GO:0016788	biotic stress
MLOC_44817	contig_275456:1639-3277	50.9862	12.7063	2.00456	0.00327704	3	11292680	GDSL esterase/lipase	IPR001087	GO:0006629|GO:0016788	biotic stress
MLOC_67954	contig_53958:647-2948	3.47499	0.646841	2.42553	0.00576916	3	18035800	GDSL esterase/lipase	IPR001087	GO:0006629|GO:0016788	biotic stress
MLOC_6294	contig_137342:2511-4229	152.595	35.9614	2.08519	0.00327704	6	525822000	GDSL esterase/lipase	IPR001087	GO:0006629|GO:0016788	biotic stress
MLOC_58861	contig_43067:1341-4983	111.864	50.2071	1.15578	0.0185279	7	31293880	GDSL esterase/lipase	IPR001087	GO:0006629|GO:0016788	biotic stress
MLOC_36403	contig_2546755:3-1915	14.5259	5.42948	1.41974	0.0152238	5	40450633	gdsl-motif lipase hydrolase-like	IPR001087	GO:0006629|GO:0016788	biotic stress
MLOC_33408	contig_237072:1134-1997	20.7626	2.41451	3.10418	0.00327704	2	611518400	Lipase/lipooxygenase, PLAT/LH2 family protein LENGTH=183	IPR001024	GO:0005515	biotic stress
MLOC_67523	contig_53222:2820-3753	8.93476	1.47449	2.59921	0.044992			Bifunctional inhibitor/lipid-transfer protein/seed storage 2S albumin superfamily protein LENGTH=109			biotic stress
MLOC_761	contig_105686:11476-12475	69.5435	21.7349	1.6779	0.00576916	3	516169840	Bifunctional inhibitor/lipid-transfer protein/seed storage 2S albumin superfamily protein LENGTH=110	IPR016140		biotic stress
MLOC_18385	contig_1580374:3036-3707	46.2384	13.1012	1.81939	0.0136016			Bifunctional inhibitor/lipid-transfer protein/seed storage 2S albumin superfamily protein LENGTH=113			biotic stress
MLOC_1278	contig_111153:814-1780	510.531	162.586	1.6508	0.0100099			Bifunctional inhibitor/plant lipid transfer protein/seed storage helical domain	IPR016140		biotic stress
MLOC_67775	contig_53615:2946-3441	89.6727	31.1386	1.52596	0.0377502	7	558572880	Bifunctional inhibitor/plant lipid transfer protein/seed storage helical domain	IPR016140		biotic stress
MLOC_41452	contig_258902:561-1404	113.902	37.1054	1.61809	0.0100099			Bifunctional inhibitor/plant lipid transfer protein/seed storage helical domain	IPR016140		biotic stress
MLOC_72965	contig_62712:278-1181	212.131	68.7536	1.62545	0.00327704	5	517375120	CAP (Cysteine-rich secretory proteins, Antigen 5, and Pathogenesis-related 1 protein) superfamily protein LENGTH=161	IPR014044	|GO:0005576|GO:0016023	biotic stress
MLOC_12581	contig_1563645:4974-6361	112.554	10.7808	3.38408	0.00327704	7	123082400	Cysteine-rich secretory protein	IPR014044	|GO:0005576|GO:0016023	biotic stress
MLOC_63125	contig_47292:16215-17497	25.417	5.88423	2.11087	0.00327704	7	118131080	Cysteine-rich secretory protein 3	IPR014044	|GO:0005576|GO:0016023	biotic stress
MLOC_64684	contig_49186:4787-5477	244.586	68.7077	1.8318	0.00327704	6	139140400	Defensin	IPR008176	GO:0006952	biotic stress
MLOC_19160	contig_1583732:1080-1689	526.837	178.351	1.56264	0.00576916	7	99911760	Defensin	IPR008176	GO:0006952	biotic stress
MLOC_1972	contig_117554:701-1494	51.7463	14.4146	1.84392	0.00798439			endosperm transfer cell specific pr60 precursor	IPR016140		biotic stress
MLOC_31029	contig_2150410:4-415	2210.71	730.604	1.59735	0.00327704			endosperm transfer cell specific pr60 precursor	IPR016140	GO:0016023	biotic stress
MLOC_61669	contig_45738:741-1236	46.8944	8.06236	2.54014	0.024226			Gamma-thionin	IPR008176	GO:0006952	biotic stress
MLOC_21916	contig_160014:2349-2845	33.6484	6.53246	2.36484	0.0152238			Gamma-thionin	IPR008176	GO:0006952	biotic stress
MLOC_68787	contig_55353:750-1905	8.66866	1.9364	2.16243	0.0170522			Germin D	IPR006045	GO:0045735	biotic stress
MLOC_58899	contig_43093:2532-3582	6.92431	1.33917	2.37033	0.0436515			Germin-like 12	IPR006045	GO:0045735	biotic stress
MLOC_67438	contig_53082:318-1364	19.9741	4.85046	2.04194	0.00327704	5	530525603	Germin-like protein	IPR006045	GO:0045735	biotic stress
MLOC_75098	contig_67127:6045-8036	39.5628	1.05728	5.22572	0.00327704	4	11720480	Germin-like protein 1a	IPR006045	GO:0045735	biotic stress
MLOC_58734	contig_42931:12395-13467	22.0459	0.34536	5.99627	0.0402108	3	5224120	Germin-like protein 2	IPR006045	GO:0045735	biotic stress
MLOC_68972	contig_55673:4864-6359	27.7815	0.496937	5.80492	0.00327704			Germin-like protein 2	IPR006045	GO:0045735	biotic stress
MLOC_55015	contig_39573:1310-3808	45.0919	8.34302	2.43423	0.00327704	2	55678312	Lectin	IPR000772		biotic stress
MLOC_64544	contig_48980:2777-3563	36.5018	13.0306	1.48606	0.00576916	1	439756080	Lipid transfer protein	IPR016140	GO:0016023	biotic stress
MLOC_70	contig_100444:2078-3318	425.571	144.434	1.55899	0.00576916	2	468852680	Major latex protein 22	IPR000916	GO:0006952|GO:0009607	biotic stress
MLOC_56507	contig_40911:2240-5835	10.1777	0.678853	3.90617	0.00327704	2	24787600	MLO-like protein 1	IPR004326	GO:0008219|GO:0016021	biotic stress
MLOC_19551	contig_1585350:2769-3860	82.67	13.0703	2.66107	0.00327704			Non-specific lipid-transfer protein	IPR016140		biotic stress
MLOC_48531	contig_325406:17-548	461.953	152.013	1.60355	0.00327704	7	81041440	pathogenesis-related protein 1	IPR014044	|GO:0009607|GO:0005576|GO:0006952	biotic stress
MLOC_52081	contig_372751:184-819	1795.19	588.271	1.60958	0.0119239			pathogenesis-related protein 1	IPR014044	|GO:0005576|GO:0016023|GO:0006952|GO:0009607	biotic stress
MLOC_42695	contig_2658714:2-206	230.342	43.863	2.3927	0.0336283	5	40488480	pathogenesis-related protein 10	IPR000916	GO:0006952|GO:0009607	biotic stress
MLOC_72498	contig_61783:900-1880	400.272	125.596	1.67219	0.00327704	1	205035240	PBSP domain-containing protein	IPR007541	GO:0016023	biotic stress
MLOC_69589	contig_56656:1187-2132	70.3827	14.2169	2.30761	0.00327704	6	26948920	PBSP domain-containing protein	IPR007541		biotic stress
MLOC_14696	contig_1568696:155-3297	15.0202	6.09044	1.30229	0.0255945	3	487756480	pore-forming toxin-like protein Hfr-2	IPR005830|IPR008998	GO:0005576|GO:0009405	biotic stress
MLOC_20378	contig_1589449:0-805	194.092	44.189	2.13498	0.00327704	5	7405280	thaumatin-like protein	IPR001938	GO:0016023	biotic stress
MLOC_2781	contig_12479:0-733	78.5902	29.9756	1.39056	0.00327704	5	7405280	thaumatin-like protein tlp5	IPR001938	|GO:0016023|GO:0009651|GO:0009817	biotic stress
MLOC_72289	contig_61377:2138-3759	14.3587	6.87755	1.06196	0.0391912	7	492520560	Abscisic acid receptor PYR1	IPR019587	GO:0009738	hormone
MLOC_50915	contig_367589:967-4677	15.3892	5.22533	1.55832	0.00327704	2	611518400	B3 domain-containing transcription factor ABI3	IPR003340	GO:0003677|GO:0006355	hormone
MLOC_1250	contig_110838:4290-5496	3.52665	0.693747	2.34582	0.0311348	2	518715560	GRAM domain-containing protein / ABA-responsive protein-related LENGTH=219	IPR004182		hormone
MLOC_58799	contig_43011:1125-3872	41.7254	17.986	1.21405	0.00327704	4	483984400	Auxin induced-like protein	IPR017214|IPR004877	|GO:0016021	hormone
MLOC_65554	contig_50346:4489-5323	8.88577	0.488901	4.18388	0.00798439	4	483984400	Auxin-induced protein-like	IPR017214	|GO:0016023|GO:0016021	hormone
MLOC_64672	contig_49175:2404-5708	16.4166	6.2939	1.38313	0.00327704	2	174430801	GH3 family protein,auxin-responsive GH3 gene promoter	IPR004993	|GO:0009733|GO:0009416|GO:0010279	hormone
MLOC_16499	contig_1573545:2422-6965	11.2593	3.9133	1.52466	0.00798439	3	442810730	Cytokinin dehydrogenase 4b	IPR006094|IPR015345	GO:0008762|GO:0016491|GO:0050660|GO:0055114|GO:0009690|GO:0019139|GO:0050660|GO:0055114	hormone
MLOC_53505	contig_38420:5801-6974	6.36518	1.26143	2.33514	0.0185279	2	9557920	cytokinin-o-glucosyltransferase 2	IPR002213	GO:0008152|GO:0016758	hormone
MLOC_43526	contig_271078:684-2115	42.2868	20.605	1.03721	0.0336283	1	109253920	1-aminocyclopropane-1-carboxylate oxidase	IPR026992|IPR005123	|GO:0016491|GO:0016706|GO:0055114	hormone
MLOC_5973	contig_136941:3292-6270	12.5907	1.25841	3.32268	0.00327704	2	534626000	1-aminocyclopropane-1-carboxylate synthase	IPR004839	GO:0009058|GO:0030170	hormone
MLOC_43207	contig_268586:1283-2933	2.859	0.235145	3.60389	0.0119239	4	3464560	Ethylene-responsive transcription factor 1B	IPR001471	GO:0003700|GO:0006355	hormone
MLOC_80197	contig_89229:1122-2263	3.41581	0.253465	3.75237	0.0377502	2	530119840	Ethylene-responsive transcription factor 1B, putative	IPR001471	GO:0003700|GO:0006355	hormone
MLOC_74158	contig_65261:444-1747	18.3361	0.464796	5.30195	0.00327704	5	512230360	Gibberellin receptor GID1, putative	IPR013094	GO:0008152|GO:0016787	hormone
MLOC_71784	contig_60496:162-4134	4.8315	1.23141	1.97216	0.024226	1	4054800	12-oxophytodienoate reductase 2	IPR001155	GO:0010181|GO:0016491|GO:0055114	hormone
MLOC_45125	contig_276408:654-2223	29.9221	13.5199	1.14613	0.0152238	2	7689240	12-oxophytodienoate reductase 5-like	IPR001155	GO:0010181|GO:0016491|GO:0055114	hormone
MLOC_63626	contig_47779:4559-5489	35.0699	1.95893	4.1621	0.00327704	7	90120720	12-oxo-phytodienoic acid reductase	IPR001155	GO:0010181|GO:0016491|GO:0055114	hormone
MLOC_59812	contig_43935:610-2059	5.16281	0.624204	3.04807	0.0229393	2	419050560	protein tify 9-like,JAZ10	IPR010399|IPR018467	|GO:0005515	hormone
MLOC_7926	contig_140570:101-782	19.1856	4.57961	2.06673	0.0119239	7	405773880	l-gulonolactone oxidase	IPR007173|IPR006094	GO:0003885|GO:0016020|GO:0055114|GO:0008762|GO:0016491|GO:0050660|GO:0055114	metabolism
MLOC_16293	contig_1572980:5-2365	7.19624	2.4296	1.56652	0.0136016	7	48436880	Glutamyl-tRNA reductase	IPR015896|IPR006151|IPR015895	GO:0008883|GO:0033014|GO:0050661|GO:0055114	metabolism
MLOC_18323	contig_158012:380-1534	30.4556	14.8764	1.03368	0.0336283	7	7979400	Avenin-like protein	IPR016140		metabolism
MLOC_71150	contig_59247:10707-11351	57.4157	10.0465	2.51475	0.00327704			60S acidic ribosomal protein family LENGTH=115	IPR001813	GO:0003735|GO:0005622|GO:0005840|GO:0006414	metabolism
MLOC_55424	contig_39953:7-3493	18.8156	3.34347	2.49251	0.00327704	4	127225240	60S acidic ribosomal protein P0, putative, expressed	IPR001813|IPR001790	GO:0003735|GO:0005622|GO:0005840|GO:0006414|GO:0005622|GO:0042254	metabolism
MLOC_58108	contig_42354:1292-5985	6.14262	1.56657	1.97124	0.00798439	6	498095600	Phenylalanine--tRNA ligase alpha subunit	IPR002319	GO:0000049|GO:0004812|GO:0005524|GO:0005737|GO:0043039	metabolism
MLOC_11980	contig_1562278:3776-5031	49.8418	4.61405	3.43325	0.00327704	2	584655040	Protein translation factor SUI1	IPR001950	GO:0003743|GO:0006413	metabolism
MLOC_65443	contig_50188:778-3756	4.38895	1.52933	1.52098	0.027319	5	38803320	Ribosomal RNA apurinic site specific lyase	IPR006566		metabolism
MLOC_58541	contig_42768:4755-5812	22.8044	7.01792	1.7002	0.00576916	1	452947200	B12D protein,NADH-ubiquinone reductase complex 1 MLRQ subunit	IPR010530	GO:0005777	metabolism
MLOC_59596	contig_43747:3767-8038	11.173	5.35162	1.06197	0.0436515	4	530897320	2-oxoglutarate (2OG) and Fe(II)-dependent oxygenase superfamily protein LENGTH=341	IPR005123|IPR026992	GO:0016491|GO:0016706|GO:0055114	metabolism
MLOC_36995	contig_2547619:923-2603	276.323	125.808	1.13513	0.0200301			2-oxoglutarate (2OG) and Fe(II)-dependent oxygenase superfamily protein LENGTH=348	IPR005123|IPR026992	GO:0016491|GO:0016706|GO:0055114	metabolism
MLOC_59078	contig_43249:1676-3917	1.68174	0.349578	2.26627	0.0185279			4-coumarate:CoA ligase	IPR000873|IPR025110	GO:0003824|GO:0008152	metabolism
MLOC_36959	contig_2547556:11-5155	2025.87	470.632	2.10587	0.0136016	7	315345640	adp-glucose pyrophosphorylase endosperm small subunit	IPR005835	GO:0009058|GO:0016779	metabolism
MLOC_17496	contig_1576898:0-666	36.3398	9.10075	1.99749	0.00327704	2	588005520	agmatine coumaroyltransferase	IPR003480	GO:0016747	metabolism
MLOC_3734	contig_133043:614-6135	9.86364	3.79388	1.37845	0.0214533	6	522565760	Alcohol dehydrogenase, putative	IPR013149|IPR013154	GO:0008270|GO:0016491|GO:0055114	metabolism
MLOC_5638	contig_136488:1528-4631	45.2853	21.7102	1.06067	0.0119239	2	452916200	Aldose 1-epimerase	IPR008183	GO:0005975|GO:0016853	metabolism
MLOC_44247	contig_274391:962-5125	5.46942	0.490074	3.48032	0.00576916	3	499289720	alpha/beta-Hydrolases superfamily protein LENGTH=317	IPR022742	GO:0003824	metabolism
MLOC_36556	contig_2546968:3065-4682	9.32812	1.099	3.08539	0.00327704			anthocyanidin -o-glucosyltransferase	IPR002213	GO:0008152|GO:0016758	metabolism
MLOC_57610	contig_41924:0-1628	29.3925	8.98271	1.71023	0.00327704	5	513025200	anthocyanin 3 -o-beta-glucosyltransferase	IPR002213	GO:0008152|GO:0016758	metabolism
MLOC_67678	contig_53452:101-4411	41.7094	14.3263	1.54171	0.00327704	4	524343920	anthranilate chloroplastic-like	IPR000312|IPR017459	GO:0008152|GO:0016757	metabolism
MLOC_68092	contig_54174:869-2489	3.61063	0.568008	2.66827	0.0185279			anthranilate n-benzoyltransferase protein 1	IPR003480	GO:0016747	metabolism
MLOC_36605	contig_2547029:0-4085	105.989	25.2215	2.07119	0.00327704	4	411386120	Anthranilate synthase component I family protein, expressed	IPR006805|IPR015890	GO:0009058|GO:0016833	metabolism
MLOC_61502	contig_45573:9768-12362	174.287	69.9127	1.31784	0.00327704	2	456481200	anthranilate synthase component ii	IPR017926	|GO:0009851|GO:0009617|GO:0009507|GO:0009723|GO:0009651	metabolism
MLOC_18474	contig_1580700:516-2398	43.9908	0.610239	6.17168	0.00327704	7	412112541	Aromatic amino acid decarboxylase	IPR002129	GO:0016831|GO:0019752|GO:0030170	metabolism
MLOC_35423	contig_248327:310-1138	199.577	73.6729	1.43774	0.00327704			Avenin-like protein	IPR016140	GO:0045735	metabolism
MLOC_69242	contig_56145:2285-9934	75.1137	24.9842	1.58806	0.00327704			beta-cyanoalanine synthase	IPR001926	|GO:0005507|GO:0004124|GO:0006535|GO:0016740|GO:0009507|GO:0050017|GO:0005739	metabolism
MLOC_64782	contig_49313:790-4626	29.9886	3.71099	3.01454	0.00327704	4	538963520	Beta-fructofuranosidase	IPR013189|IPR013148		metabolism
MLOC_56803	contig_41164:4924-9724	12.6933	1.6743	2.92244	0.00327704	7	2003840	beta-fructofuranosidase 1	IPR021792|IPR013148|IPR013189	GO:0004564|GO:0004575	metabolism
MLOC_56895	contig_41228:4896-8503	40.287	16.5359	1.28471	0.00327704	7	166488600	bifunctional epoxide hydrolase 2-like		|GO:0008152|GO:0003824	metabolism
MLOC_13267	contig_1565252:125-5576	29.8467	11.0067	1.43919	0.00327704	6	114394960	catalytic hydrolase		|GO:0016787|GO:0005783	metabolism
MLOC_3110	contig_127876:3570-5037	18.3712	0.263132	6.12552	0.00327704			Chalcone synthase	IPR001099|IPR012328	GO:0009058|GO:0016746	metabolism
MLOC_66998	contig_52408:4073-5905	16.2559	4.15727	1.96726	0.00327704	6	7115120	Chalcone synthase 8, putative	IPR001099|IPR012328	GO:0009058|GO:0016746	metabolism
MLOC_36726	contig_2547251:62-2513	28.4682	13.6289	1.06268	0.0459515	2	184617559	Chalcone-flavanone isomerase family protein	IPR016087	GO:0016872	metabolism
MLOC_44441	contig_274747:31-1907	34.3171	12.8719	1.4147	0.00327704	5	442089760	cinnamoyl- reductase 1-like	IPR001509	GO:0003824|GO:0044237|GO:0050662	metabolism
MLOC_71136	contig_59227:1129-2923	27.4152	6.0822	2.17231	0.00327704	5	374390720	Cinnamyl alcohol dehydrogenase	IPR013154|IPR013149	GO:0016491|GO:0055114|GO:0008270|GO:0016491|GO:0055114	metabolism
MLOC_59110	contig_43279:7320-9158	3.24824	0.805384	2.01191	0.0214533	3	16554000	Class I glutamine amidotransferase-like superfamily protein LENGTH=436	IPR011697	GO:0006541|GO:0016787	metabolism
MLOC_1260	contig_110938:1184-3041	18.5411	4.00761	2.20991	0.00327704	2	9557920	Cytochrome P450	IPR001128	GO:0005506|GO:0009055|GO:0016705|GO:0020037|GO:0055114	metabolism
MLOC_71597	contig_60133:2394-5335	82.1768	38.4577	1.09546	0.0350649	2	547111560	Cytochrome P450	IPR001128	GO:0005506|GO:0009055|GO:0016705|GO:0020037|GO:0055114	metabolism
MLOC_14436	contig_1568073:572-2887	6.09631	0.465673	3.71055	0.00327704	3	317199663	Cytochrome P450	IPR001128	GO:0005506|GO:0009055|GO:0016705|GO:0020037|GO:0055114	metabolism
MLOC_8043	contig_140973:2644-4535	15.6841	3.15354	2.31426	0.00327704	5	262617953	Cytochrome P450	IPR001128	GO:0005506|GO:0009055|GO:0016705|GO:0020037|GO:0055114	metabolism
MLOC_12709	contig_1563915:1103-3587	14.685	1.76626	3.05557	0.00327704	6	526547400	Cytochrome P450	IPR001128	GO:0005506|GO:0009055|GO:0016705|GO:0020037|GO:0055114	metabolism
MLOC_68429	contig_54776:1006-3063	10.7661	3.2079	1.74679	0.0286528			Cytochrome P450	IPR001128	GO:0005506|GO:0009055|GO:0016705|GO:0020037|GO:0055114	metabolism
MLOC_75020	contig_66967:989-3588	9.44013	4.17818	1.17593	0.0298336			Cytochrome P450	IPR001128	GO:0005506|GO:0009055|GO:0016705|GO:0020037|GO:0055114	metabolism
MLOC_57804	contig_42110:19-1567	20.0163	5.09213	1.97483	0.00327704	3	54212307	cytochrome p450 710a1-like	IPR001128	GO:0005506|GO:0009055|GO:0016705|GO:0020037|GO:0055114	metabolism
MLOC_649	contig_104818:0-3652	10.0177	1.79304	2.48207	0.00576916	2	616487080	cytochrome p450 76c2	IPR001128	GO:0005506|GO:0009055|GO:0016705|GO:0020037|GO:0055114	metabolism
MLOC_21266	contig_1593881:0-890	38.9639	7.3803	2.40039	0.00327704	1	196337880	cytochrome p450 89a2	IPR001128	GO:0005506|GO:0009055|GO:0016705|GO:0020037|GO:0055114	metabolism
MLOC_25595	contig_170170:0-1359	9.6392	2.90247	1.73163	0.0350649	2	7689240	cytochrome p450 99a2	IPR001128	GO:0005506|GO:0009055|GO:0016705|GO:0020037|GO:0055114	metabolism
MLOC_58770	contig_42976:1980-3799	4.65957	1.18976	1.96953	0.00576916	1	434515840	Cytochrome P450 family protein, expressed	IPR001128	GO:0005506|GO:0009055|GO:0016705|GO:0020037|GO:0055114	metabolism
MLOC_54352	contig_39067:5683-10208	73.216	30.2359	1.2759	0.00327704	7	5888760	Cytochrome P450 family protein, expressed	IPR001128	GO:0005506|GO:0009055|GO:0016705|GO:0020037|GO:0055114	metabolism
MLOC_59291	contig_43438:7419-8981	29.1781	2.62775	3.47299	0.00327704	6	46951360	cytochrome p450 superfamily protein	IPR001128	GO:0005506|GO:0009055|GO:0016705|GO:0020037|GO:0055114	metabolism
MLOC_71958	contig_60777:1571-3552	17.4978	0.607983	4.847	0.00327704	4	487506846	Cytochrome P450, putative	IPR001128	GO:0005506|GO:0009055|GO:0016705|GO:0020037|GO:0055114	metabolism
MLOC_68318	contig_54586:5585-10997	64.696	24.9983	1.37185	0.00576916	5	318811440	Enoyl-[acyl-carrier-protein] reductase [NADH]		|GO:0016631|GO:0006633|GO:0009941|GO:0005507|GO:0004318|GO:0009570|GO:0009579|GO:0055114	metabolism
MLOC_13618	contig_1566093:1509-6657	8.18259	1.10429	2.88944	0.00327704	2	7689240	Ent-kaurene synthase-like protein 1	IPR001906|IPR005630	GO:0008152|GO:0010333|GO:0016829|GO:0000287|GO:0010333|GO:0016829	metabolism
MLOC_67318	contig_52892:3076-4913	53.491	4.27364	3.64576	0.00327704	5	438008920	FAD-binding Berberine family protein LENGTH=532	IPR006094|IPR012951	GO:0008762|GO:0016491|GO:0050660|GO:0055114	metabolism
MLOC_74642	contig_66248:2181-3900	3.93348	0.448737	3.13186	0.0152238			Fatty acid desaturase	IPR021863|IPR005804	GO:0016717|GO:0055114|GO:0006629	metabolism
MLOC_69028	contig_55774:968-2534	6.3529	0.764329	3.05515	0.00327704	7	292787730	Flavonol 4-sulfotransferase	IPR000863	GO:0008146	metabolism
MLOC_74321	contig_65598:1624-3028	7.87182	1.28269	2.61752	0.00798439	5	551413120	Geranylgeranyl pyrophosphate synthase 1	IPR000092	GO:0008299	metabolism
MLOC_59473	contig_43644:1148-2525	18.9237	4.98492	1.92455	0.00327704	1	247031560	Glutathione S-transferase	|IPR004046		metabolism
MLOC_11634	contig_1561504:4805-6758	10.5777	2.18597	2.27468	0.0100099	4	398377280	Glutathione S-transferase		|GO:0046686|GO:0009570|GO:0016740|GO:0010731	metabolism
MLOC_5665	contig_136529:4075-4525	34.5394	3.19049	3.43639	0.00327704	7	25271200	glutathione s-transferase	IPR004046	GO:0004364	metabolism
MLOC_1690	contig_115070:3093-4429	103.196	20.2591	2.34875	0.00327704	1	215303128	Glutathione transferase			metabolism
MLOC_65670	contig_50501:2822-3802	26.0106	2.72095	3.25692	0.00327704			glutathione transferase		|GO:0006979|GO:0009409|GO:0009635|GO:0004364|GO:0006749|GO:0042631|GO:0009570|GO:0043295|GO:0046686|GO:0080167|GO:0005886|GO:0048046	metabolism
MLOC_70842	contig_58658:11032-12369	31.0533	1.95432	3.99001	0.00327704	5	544653880	Glutathione transferase F4	IPR004045|IPR004046	GO:0005515	metabolism
MLOC_8209	contig_141595:252-1331	7.09096	1.50273	2.2384	0.00576916	1	215303128	Glutathione-S-transferase 2			metabolism
MLOC_48036	contig_316571:25-4050	95.2861	42.6816	1.15865	0.00798439	7	253703330	Glycogen debranching enzyme	IPR004193|IPR006047	GO:0004553|GO:0005975|GO:0003824|GO:0005975|GO:0043169	metabolism
MLOC_57001	contig_41334:5465-15312	73.7112	35.2734	1.0633	0.0364191	1	184376840	Glycogen synthase	IPR001296|IPR013534|IPR005085	GO:0009058|GO:2001070	metabolism
MLOC_69670	contig_56779:650-4666	168.496	55.6875	1.59729	0.00327704			Glycogen synthase	IPR001296|IPR013534	GO:0009058	metabolism
MLOC_35025	contig_245318:1-1355	16.8515	4.9894	1.75594	0.00327704	1	442103023	Glycosyltransferase_AER61	IPR007657	GO:0016757	metabolism
MLOC_64310	contig_48624:12254-13231	151.96	70.2517	1.11309	0.0100099			hga1,glycosyltransferase family 61	IPR007657	GO:0016757	metabolism
MLOC_58744	contig_42947:1743-3522	2.80821	0.37841	2.89163	0.00576916	3	523960760	HXXXD-type acyl-transferase family protein LENGTH=428	IPR003480	GO:0016747	metabolism
MLOC_50919	contig_367646:0-650	35.4583	8.50577	2.05961	0.0336283			Hydrolase		GO:0016020	metabolism
MLOC_16765	contig_1574415:1617-3463	65.6449	18.4662	1.8298	0.00327704	7	584834840	Indole-3-glycerol phosphate synthase	IPR013798	GO:0004425	metabolism
MLOC_71113	contig_59186:313-3135	77.9124	1.33804	5.86366	0.00327704			indole-3-glycerol phosphate synthase	IPR013798	GO:0004425	metabolism
MLOC_62656	contig_46818:921-3027	18.6839	3.40506	2.45604	0.00327704	4	111554120	inositol polyphosphate 5-phosphatase 11 LENGTH=334	IPR005135	|GO:0009753|GO:0046856|GO:0009733|GO:0009737|GO:0004439|GO:0034485|GO:0036092|GO:0043813|GO:0005739	metabolism
MLOC_10899	contig_1560002:10908-12707	49.266	11.8255	2.05869	0.00327704	4	416998360	Isoflavone reductase-like protein	IPR008030	|GO:0055114|GO:0033788	metabolism
MLOC_34835	contig_244719:2150-4284	33.0271	8.30346	1.99187	0.00327704	7	414504720	l-gulonolactone oxidase	IPR007173|IPR006094	GO:0003885|GO:0016020|GO:0055114|GO:0008762|GO:0016491|GO:0050660|GO:0055114	metabolism
MLOC_66827	contig_52159:4428-9729	25.6636	12.2373	1.06844	0.0298336	5	506583400	Long-chain-fatty-acid-CoA ligase	IPR000873	GO:0003824|GO:0008152	metabolism
MLOC_78979	contig_82812:520-1251	227.282	64.2134	1.82354	0.00327704			Low glutelin content1			metabolism
MLOC_56070	contig_40517:5421-6972	18.4582	3.37379	2.45182	0.00327704	3	530748520	methyl esterase 1 LENGTH=263		|GO:0016023|GO:0004091	metabolism
MLOC_37848	contig_2549222:146-4183	9.54559	3.27966	1.54129	0.0136016	2	205241080	methylesterase chloroplastic-like		|GO:0016787|GO:0009536	metabolism
MLOC_3492	contig_131193:1270-3254	27.0556	3.12294	3.11495	0.00327704	2	14023160	Methyltransferase, putative	IPR013216	GO:0008152|GO:0008168	metabolism
MLOC_64633	contig_49116:6577-8999	76.7403	37.232	1.04344	0.00798439	5	444403600	N-methyl-L-tryptophan oxidase	IPR006076	GO:0016491|GO:0055114	metabolism
MLOC_61130	contig_45136:8336-10018	6.71432	0.552188	3.60401	0.00327704	3	521017000	nucleotide-diphospho-sugar transferase	IPR005069		metabolism
MLOC_17127	contig_1575673:6605-8671	12.1744	3.32795	1.87115	0.00576916	3	520010120	Nucleotide-diphospho-sugar transferase family protein LENGTH=386	IPR005069	GO:0016023	metabolism
MLOC_21559	contig_159615:105-3123	22.3113	10.2958	1.11572	0.0136016	4	291578462	Omega-3 fatty acid desaturase	IPR005804	GO:0006629	metabolism
MLOC_75528	contig_68153:221-2342	24.0927	4.65327	2.37228	0.00327704	1	7033280	O-methyltransferase	IPR001077|IPR012967	GO:0008171|GO:0046983	metabolism
MLOC_31360	contig_218189:411-1853	19.3014	6.80514	1.50401	0.00576916	3	92094800	O-methyltransferase family protein, expressed	IPR001077|IPR012967	GO:0008171|GO:0046983	metabolism
MLOC_51326	contig_368952:61-1847	38.0227	17.2988	1.13619	0.0391912	6	6982440	o-methyltransferase zrp4	IPR012967|IPR001077	GO:0046983|GO:0008171	metabolism
MLOC_79728	contig_8668:6-2265	8.7596	3.57824	1.29161	0.0229393	2	502507520	Phenylalanine ammonia-lyase	IPR001106	GO:0009058|GO:0016841	metabolism
MLOC_19798	contig_1586542:9-1821	2.31521	0.259342	3.15822	0.0100099			Phenylalanine ammonia-lyase	IPR001106	GO:0009058|GO:0016841	metabolism
MLOC_2531	contig_122593:4218-9016	618.099	274.573	1.17065	0.0402108	1	339420240	phosphate dikinase chloroplastic	IPR008279|IPR000121|IPR002192	GO:0016310|GO:0016772|GO:0005524|GO:0016301|GO:0016310	metabolism
MLOC_19734	contig_1586250:3457-5173	4.57506	0.354039	3.69181	0.00576916	2	23124760	premnaspirodiene oxygenase, P450	IPR001128	GO:0005506|GO:0009055|GO:0016705|GO:0020037|GO:0055114	metabolism
MLOC_65260	contig_49971:1085-2134	31.6728	2.57882	3.61846	0.00327704	1	247620560	probable glutathione s-transferase gstu6-like	IPR004046	|GO:0009628|GO:0042221|GO:0016740|GO:0009791	metabolism
MLOC_12564	contig_1563566:2406-3467	11.8584	0.296916	5.31971	0.0214533	6	96491840	probable glutathione s-transferase gstu6-like	IPR004046	GO:0004364	metabolism
MLOC_7202	contig_138791:27-3108	244.413	95.0544	1.3625	0.0100099	3	41936800	Pyruvate decarboxylase	IPR012001|IPR011766|IPR012000	GO:0030976|GO:0003824|GO:0030976|GO:0000287|GO:0030976	metabolism
MLOC_10155	contig_1558520:251-5537	94.7429	41.2906	1.1982	0.0200301	3	18035800	Retinol dehydrogenase 11	IPR002198	GO:0008152|GO:0016491	metabolism
MLOC_15525	contig_157093:331-4593	22.4884	9.74696	1.20616	0.00576916	3	414329880	Ribose-phosphate pyrophosphokinase, putative	IPR000836	GO:0009116	metabolism
MLOC_45012	contig_275993:7-2025	36.626	2.01987	4.18053	0.00327704	2	78701560	secologanin synthase	IPR001128	GO:0005506|GO:0009055|GO:0016705|GO:0020037|GO:0055114	metabolism
MLOC_6697	contig_137941:1044-4435	83.2408	36.4429	1.19165	0.00327704	7	550972920	secologanin synthase	IPR001128	GO:0005506|GO:0009055|GO:0016705|GO:0020037|GO:0055114	metabolism
MLOC_59914	contig_440273:111-1626	17.0694	6.03684	1.49955	0.00576916			serine acetyltransferase 2;1 LENGTH=314	IPR010493|IPR001451	GO:0005737|GO:0006535|GO:0009001	metabolism
MLOC_13625	contig_1566103:4-1113	200.976	69.0488	1.54133	0.00327704	7	114971665	soluble starch synthase ii-3	IPR001296|IPR013534	GO:0009058	metabolism
MLOC_19854	contig_158683:430-3920	7.023	2.26273	1.63402	0.0119239	1	176370887	Sucrose phosphate phosphatase	IPR013679|IPR006380	GO:0000287|GO:0005986|GO:0050307	metabolism
MLOC_81636	contig_97360:4-2217	28.7895	6.70644	2.10192	0.00327704			tpa: hydrolase			metabolism
MLOC_68018	contig_54067:8653-11822	5.08057	1.02436	2.31027	0.00798439	6	396064680	transferase family protein	IPR003480	GO:0016747	metabolism
MLOC_71386	contig_59738:180-3003	236.08	90.479	1.38362	0.00327704	1	458863240	Tryptophan synthase alpha chain	IPR002028	GO:0004834|GO:0006568	metabolism
MLOC_22092	contig_1602395:57-1276	3.85577	0.538282	2.84058	0.0152238			tyrosine dopa decarboxylase 2-like	IPR002129	GO:0016831|GO:0019752|GO:0030170	metabolism
MLOC_71845	contig_60593:7583-9497	3.54628	0.402039	3.1409	0.0100099	5	450742480	UDP-glucuronate 5-epimerase, putative	IPR001509	GO:0003824|GO:0044237|GO:0050662	metabolism
MLOC_53307	contig_38236:1743-3128	5.92042	1.62363	1.86648	0.0255945	7	564847280	UDP-glycosyltransferase	IPR002213	GO:0008152|GO:0016758	metabolism
MLOC_37653	contig_2548809:2-1417	12.3681	1.20833	3.35554	0.00327704	5	457819160	UDP-glycosyltransferase 74 F1	IPR002213	GO:0008152|GO:0016758	metabolism
MLOC_38794	contig_2551376:0-829	16.8335	0.88418	4.25085	0.00327704			udp-glycosyltransferase 74e1	IPR002213	GO:0008152|GO:0016758	metabolism
MLOC_34510	contig_244073:1883-3671	8.74254	0.775233	3.49535	0.00327704	3	534454880	UDP-Glycosyltransferase superfamily protein LENGTH=447	IPR002213	GO:0008152|GO:0016758	metabolism
MLOC_78778	contig_81844:4246-5415	39.498	8.58122	2.20252	0.00327704			UDP-Glycosyltransferase superfamily protein LENGTH=451	IPR002213	GO:0008152|GO:0016758	metabolism
MLOC_65675	contig_50508:4832-7483	31.4652	1.49801	4.39264	0.00327704	5	288699280	UDP-Glycosyltransferase superfamily protein LENGTH=453	IPR002213	GO:0008152|GO:0016758	metabolism
MLOC_12219	contig_1562828:177-2147	5.46669	1.6787	1.70332	0.0414045	4	431965160	UDP-Glycosyltransferase superfamily protein LENGTH=464	IPR002213	GO:0008152|GO:0016758	metabolism
MLOC_31124	contig_215963:1765-3631	5.18786	1.41763	1.87166	0.0119239			UDP-Glycosyltransferase superfamily protein LENGTH=489	IPR002213	GO:0008152|GO:0016758	metabolism
MLOC_76480	contig_71510:2481-4392	31.1247	10.7427	1.5347	0.00327704			UDP-Glycosyltransferase superfamily protein LENGTH=489	IPR002213	GO:0008152|GO:0016758	metabolism
MLOC_16287	contig_1572962:1099-2918	9.61685	0.214063	5.48946	0.00327704	2	512036920	UDP-Glycosyltransferase superfamily protein LENGTH=496	IPR002213	GO:0008152|GO:0016758	metabolism
MLOC_55516	contig_40038:9255-12419	29.9828	2.84179	3.39926	0.00327704			UDP-Glycosyltransferase superfamily protein LENGTH=496	IPR002213	GO:0008152|GO:0016758	metabolism
MLOC_76927	contig_73554:549-2264	5.88854	0.334766	4.13669	0.00327704	7	18230180	uncharacterized acetyltransferase at3g50280-like	IPR003480	GO:0016747	metabolism
MLOC_76666	contig_7230:1852-2864	8.78377	1.77317	2.30851	0.00327704			uncharacterized acetyltransferase at3g50280-like	IPR003480	GO:0016747	metabolism
MLOC_43648	contig_271864:148-556	25.1812	2.55037	3.30357	0.00798439	5	516799760	uncharacterized n-acetyltransferase p20-like	IPR000182	GO:0008080	metabolism
MLOC_53314	contig_38240:138-1035	59.7156	18.224	1.71227	0.00327704	4	340174872	Anaphase promoting complex/cyclosome subunit		|GO:0043231|GO:0044444	misc
MLOC_7083	contig_138628:260-1517	16.8493	6.30779	1.41748	0.0136016			cyclin-dependent protein kinase inhibitor smr1-like			misc
MLOC_63374	contig_47526:5087-9336	48.1689	24.0192	1.00391	0.0185279	5	387774040	Agenet domain-containing protein / bromo-adjacent homology (BAH) domain-containing protein-like	IPR008395|IPR001025	|GO:0003677	misc
MLOC_24650	contig_1650219:229-397	6037.33	2778.62	1.11954	0.0472578	3	532895434	core histone	IPR007125	GO:0003677	misc
MLOC_72638	contig_62020:3288-4290	78.6198	32.5396	1.2727	0.0152238	4	27508160	Histone H2A	IPR007125	GO:0003677	misc
MLOC_64906	contig_49487:4015-5887	71.5497	33.7597	1.08364	0.0325722			Histone H2A	IPR007125	GO:0003677	misc
MLOC_71034	contig_59001:2428-2857	146.395	69.7353	1.06991	0.0402108			histone h4	IPR007125	GO:0003677	misc
MLOC_10435	contig_1559063:153-6943	40.0708	11.1798	1.84166	0.0100099	5	28640280	Histone-lysine N-methyltransferase	IPR001214|IPR003169	GO:0005515	misc
MLOC_76778	contig_72870:47-3361	16.0582	6.21074	1.37047	0.0100099	7	445626608	Nse4, component of Smc5/6 DNA repair complex	IPR014854	GO:0005634|GO:0006281|GO:0030915	misc
MLOC_56501	contig_40905:6394-11511	29.3166	14.6578	1.00005	0.0100099	3	360950360	Myosin heavy chain-like			misc
MLOC_17012	contig_1575277:85-3420	14.7101	3.36537	2.12797	0.00327704	3	532895434	protein fizzy-related 3-like	IPR001680	GO:0005515	misc
MLOC_31164	contig_2162851:104-263	12.5611	0			2	252576840	Retrotransposon protein, putative, unclassified		|GO:0071704|GO:0009987|GO:0003824	misc
MLOC_80213	contig_892850:58-203	17.7872	0					Retrotransposon protein, putative, unclassified			misc
MLOC_42169	contig_2628782:168-310	19.4571	0					Transposable element protein, putative, MuDR, expressed			misc
MLOC_3419	contig_130674:1-520	135.644	18.9546	2.83921	0.00327704	4	487891640	blue copper protein	IPR003245	GO:0005507|GO:0009055	misc
MLOC_22907	contig_161380:856-1526	49.0303	10.4116	2.23548	0.00327704	4	491507480	Blue copper protein	IPR003245	GO:0005507|GO:0009055	misc
MLOC_59227	contig_43378:10607-12209	7.20516	1.9974	1.85091	0.0229393	7	594014560	Blue copper-like protein	IPR003245	GO:0005507|GO:0009055	misc
MLOC_75211	contig_67384:1176-2209	22.0784	8.01699	1.4615	0.0136016			BTB/POZ fold	IPR011333 (BTB/POZ fold)		misc
MLOC_38677	contig_2551079:1039-2015	21.4104	3.97052	2.43091	0.00327704			Flavoprotein wrbA	IPR005025		misc
MLOC_13045	contig_1564662:1750-3154	25.9184	7.75448	1.74087	0.00327704	7	467396920	Multiprotein bridging factor 1	IPR013729|IPR001387	|GO:0043565	misc
MLOC_63111	contig_47280:4990-6282	19.6209	0.261827	6.22763	0.0136016	4	327488960	NAD(P)-binding Rossmann-fold superfamily protein LENGTH=303	IPR002198	GO:0008152|GO:0016491	misc
MLOC_75646	contig_6850:2374-3596	13.3471	0.403799	5.04675	0.00798439	4	455280655	Non-symbiotic hemoglobin 2	IPR000971	GO:0005506|GO:0020037	misc
MLOC_36802	contig_2547355:1507-3319	9.2259	1.75086	2.39763	0.0100099	1	299832000	PLAC8-like protein	IPR006461	GO:0005886	misc
MLOC_27154	contig_1810059:0-307	452.471	211.048	1.10025	0.0229393			Pollen_Ole_e1_allergen	IPR006041		misc
MLOC_75012	contig_66956:655-1807	8.54543	1.96559	2.12019	0.0119239			Pollen_Ole_e1_allergen	IPR006041		misc
MLOC_2259	contig_120129:1534-7434	9.2877	2.83513	1.71191	0.00327704	7	598967120	Ser/Thr-rich protein T10 in DGCR region	IPR008551	GO:0005739	misc
MLOC_30704	contig_2119956:516-1722	21.4271	3.67083	2.54526	0.00327704	4	298949346	serine-rich protein-related LENGTH=110			misc
MLOC_37796	contig_2549128:16-3572	16.3559	5.66151	1.53055	0.00327704	6	15469000	peptidase S9	IPR001375	GO:0006508|GO:0008236	proteolysis
MLOC_1081	contig_109075:2782-4762	5.49039	1.85409	1.5662	0.0336283	1	459899880	ATP-dependent zinc metalloprotease FtsH 2	IPR003959|IPR025753	GO:0005524	proteolysis
MLOC_5646	contig_136504:6191-6872	25.3659	4.91409	2.36789	0.00327704	6	32967880	Bowman-Birk type trypsin inhibitor	IPR000877	GO:0004867|GO:0005576	proteolysis
MLOC_67023	contig_52442:1313-1966	10.0637	1.45428	2.79078	0.0185279			Chymotrypsin inhibitor-2	IPR000864	GO:0004867|GO:0009611	proteolysis
MLOC_73076	contig_62901:9023-10700	27.9117	9.51908	1.55198	0.00576916	4	93047120	Cysteine proteinase	IPR013201|IPR000668	|GO:0006508|GO:0008234	proteolysis
MLOC_36530	contig_2546925:698-2196	377.527	94.3195	2.00095	0.00576916	4	429465320	Cysteine proteinase inhibitor		GO:0004869	proteolysis
MLOC_7557	contig_139522:78-1359	5.70265	0.547304	3.38122	0.00327704			e3 ubiquitin-protein ligase atl6-like	IPR001841	GO:0005515|GO:0008270	proteolysis
MLOC_77066	contig_74146:2102-3767	16.0785	4.70697	1.77226	0.00327704	6	535224920	e3 ubiquitin-protein ligase pub23-like	IPR003613	GO:0000151|GO:0004842|GO:0016567	proteolysis
MLOC_11317	contig_1560816:655-2427	7.54948	1.32254	2.51307	0.00327704	1	339420240	Eukaryotic aspartyl protease family protein LENGTH=433	IPR001461 (Peptidase A1), IPR021109 (Peptidase aspartic)	GO:0006508	proteolysis
MLOC_64508	contig_48924:7789-9280	5.94198	1.18739	2.32315	0.0414045	5	551850840	Eukaryotic aspartyl protease family protein LENGTH=455	IPR001461 (Peptidase A1), IPR021109 (Peptidase aspartic)	GO:0006508	proteolysis
MLOC_68259	contig_54476:8139-9607	34.2838	7.57944	2.17736	0.00327704	2	41749560	Eukaryotic aspartyl protease family protein LENGTH=461	IPR001461 (Peptidase A1), IPR021109 (Peptidase aspartic)	GO:0006508	proteolysis
MLOC_54768	contig_39383:1307-3089	62.4955	15.6279	1.99963	0.00327704	6	522565760	Eukaryotic aspartyl protease family protein LENGTH=500	IPR001461	GO:0004190|GO:0006508	proteolysis
MLOC_25808	contig_171451:167-1743	13.0232	3.60286	1.85387	0.0185279			Eukaryotic aspartyl protease family protein LENGTH=500	IPR001461 (Peptidase A1), IPR021109 (Peptidase aspartic)	|GO:0004190|GO:0006508	proteolysis
MLOC_13635	contig_1566115:4117-7585	85.3579	35.6051	1.26144	0.00576916	4	121355080	Eukaryotic aspartyl protease family protein, expressed	IPR001461	GO:0004190|GO:0006508	proteolysis
MLOC_78617	contig_81162:135-3333	5.02386	1.60306	1.64797	0.0200301	6	5344400	F-box domain containing protein, expressed			proteolysis
MLOC_15950	contig_1571951:2163-4308	10.5256	3.07132	1.77697	0.0100099	6	490541520	Matrix metalloproteinase-9	IPR001818|IPR002477	GO:0004222|GO:0006508|GO:0008270|GO:0031012	proteolysis
MLOC_5946	contig_136899:435-5466	12.9857	4.47094	1.53827	0.00576916	7	114654120	Matrix metalloproteinase-9	IPR001818|IPR002477	GO:0004222|GO:0006508|GO:0008270|GO:0031012	proteolysis
MLOC_76473	contig_71507:1599-5580	11.731	3.78365	1.63248	0.00327704	6	112252240	probable e3 ubiquitin-protein ligase herc1-like	IPR000408	|GO:0010224|GO:0005829|GO:0005634|GO:0003682	proteolysis
MLOC_13816	contig_1566594:154-1983	46.7204	19.2091	1.28226	0.00798439	3	16390320	protein aspartic protease in guard cell 1-like	IPR001461	GO:0004190|GO:0006508	proteolysis
MLOC_1236	contig_110700:0-7137	19.9012	9.14811	1.12131	0.0119239	7	588298160	Ring finger protein, AtNFXL1 homologue	IPR000967	GO:0003700|GO:0005634|GO:0006355|GO:0008270	proteolysis
MLOC_60517	contig_44483:11960-13193	10.944	3.08326	1.82761	0.0229393	7	75684640	Ring finger protein, putative	IPR001841	GO:0005515|GO:0008270	proteolysis
MLOC_65056	contig_49689:908-2336	3.16301	0.501794	2.65613	0.0229393			Ring finger protein, putative	IPR001841	GO:0005515|GO:0008270	proteolysis
MLOC_70573	contig_5819:4112-8114	5.68177	2.24036	1.34261	0.0498336	4	217085560	Serine carboxypeptidase, putative	IPR001563	GO:0004185|GO:0006508	proteolysis
MLOC_71797	contig_60513:6912-7960	36.4373	16.9012	1.10829	0.0214533	1	457692680	serine carboxypeptidase-like 50-like	IPR001563	GO:0004185|GO:0006508	proteolysis
MLOC_57450	contig_41761:12686-16400	22.8448	0.308785	6.20912	0.00327704	7	46052360	Subtilase	IPR000209|IPR010259	GO:0004252|GO:0006508|GO:0004252|GO:0042802|GO:0043086	proteolysis
MLOC_36529	contig_2546924:68-4589	16.7397	0.673925	4.63454	0.00327704			Subtilase	IPR010259|IPR003137|IPR000209	GO:0004252|GO:0042802|GO:0043086|GO:0004252|GO:0006508	proteolysis
MLOC_76615	contig_72043:158-4938	49.1159	22.694	1.11388	0.0255945	2	540117960	subtilisin-like protease-like	IPR010259|IPR000209|IPR003137	GO:0004252|GO:0042802|GO:0043086|GO:0004252|GO:0006508	proteolysis
MLOC_34511	contig_244076:792-5089	6.1964	0.968894	2.67702	0.00327704	3	468322646	Subtilisin-like serine protease	IPR000209|IPR010259	GO:0004252|GO:0006508|GO:0004252|GO:0042802|GO:0043086	proteolysis
MLOC_4958	contig_135717:2602-5161	28.7662	8.41614	1.77314	0.00327704			Subtilisin-like serine protease	IPR003137|IPR000209|IPR010259	|GO:0004252|GO:0006508|GO:0004252|GO:0042802|GO:0043086	proteolysis
MLOC_61131	contig_45137:980-3429	17.4295	6.09118	1.51674	0.024226	2	578796040	Ubiquitin	IPR000626|IPR001975	GO:0005515|GO:0003735|GO:0005840|GO:0006412	proteolysis
MLOC_58115	contig_42363:5453-11981	22.1472	9.33089	1.24704	0.00327704	5	360944105	Ubiquitin carboxyl-terminal hydrolase	IPR002893|IPR001394	GO:0008270|GO:0004221|GO:0006511	proteolysis
MLOC_60597	contig_44564:10442-13168	6.94094	2.95602	1.23148	0.0255945	1	394961080	U-box domain-containing protein	IPR003613|IPR000225	GO:0000151|GO:0004842|GO:0016567|GO:0005515	proteolysis
MLOC_74646	contig_66256:2096-3708	2.81268	0.49476	2.50714	0.0298336	6	490541520	U-box domain-containing protein	IPR003613	GO:0000151|GO:0004842|GO:0016567	proteolysis
MLOC_77464	contig_7574:16-1164	9.18099	0.949352	3.27363	0.00327704			u-box domain-containing protein 21-like	IPR003613	GO:0000151|GO:0004842|GO:0016567	proteolysis
MLOC_36410	contig_2546761:4189-9893	3.9815	1.07723	1.88599	0.0100099	7	574959480	Ulp1 protease family, C-terminal catalytic domain containing protein, expressed			proteolysis
MLOC_80476	contig_9072:1194-2410	144.988	26.0625	2.47589	0.00327704	1	369422040	Wali6 protein,protease inhibitor		|GO:0005576|GO:0004867	proteolysis
MLOC_77255	contig_74923:2225-5531	1.32677	0.232317	2.51375	0.0200301	6	531067200	disease resistance protein rga2	IPR002182	GO:0043531	R gene
MLOC_74471	contig_65941:32-7151	5.78825	0.956509	2.59728	0.0185279	2	501617200	NBS-LRR type disease resistance protein O2	|IPR002182	|GO:0043531	R gene
MLOC_75223	contig_67407:1237-4690	15.9033	6.09059	1.38467	0.0472578	7	227611920	RPM1 interacting protein 4 transcript 2	IPR008700		R gene
MLOC_37348	contig_2548208:105-1591	2.97341	0.445287	2.73931	0.0200301	7	28461720	lectin receptor kinase	IPR001220|IPR000719	GO:0030246|GO:0004672|GO:0005524|GO:0006468	RLKs
MLOC_14999	contig_1569597:449-4333	8.38072	1.41328	2.56803	0.00327704			Leucine-rich receptor-like protein kinase family protein LENGTH=1173	IPR001611|IPR013210|IPR000719	GO:0005515|GO:0004672|GO:0005524|GO:0006468	RLKs
MLOC_72157	contig_6116:1432-3340	69.607	7.38376	3.2368	0.00327704	3	538135200	Leucine-rich repeat receptor-like protein kinase family protein LENGTH=1045	IPR013210|IPR025875		RLKs
MLOC_56180	contig_40607:7600-11703	9.96975	3.77318	1.40178	0.0119239	5	2992120	l-type lectin-domain containing receptor kinase -like	IPR001220|IPR000719	GO:0030246|GO:0004672|GO:0005524|GO:0006468	RLKs
MLOC_69328	contig_56263:1445-5330	5.36706	0.762647	2.81504	0.00327704	6	529245640	proline-rich receptor-like protein kinase perk8-like	IPR000719	GO:0004672|GO:0005524|GO:0006468	RLKs
MLOC_10793	contig_1559786:178-6716	14.0798	3.69203	1.93114	0.00327704	5	426571160	Receptor-kinase, putative, Xa21	IPR013210|IPR000719|IPR001611	|GO:0004672|GO:0005524|GO:0006468|GO:0005515	RLKs
MLOC_38400	contig_2550395:280-2098	3.35649	0.722905	2.21508	0.0136016	3	423494720	receptor-like protein kinase hsl1-like	|IPR013210|IPR000719|IPR025875|IPR001611	|GO:0004672|GO:0005524|GO:0006468|GO:0005515	RLKs
MLOC_73815	contig_64484:421-5602	4.02877	1.22948	1.71229	0.0298336	2	296532360	Receptor-like protein kinase, putative,expressed	IPR002902|IPR000719	|GO:0004672|GO:0005524|GO:0006468	RLKs
MLOC_20699	contig_1591404:92-527	30.843	5.5773	2.4673	0.00576916	3	353148959	grx_i1 - glutaredoxin subgroup iii	IPR002109	GO:0009055|GO:0015035|GO:0045454	redox
MLOC_55663	contig_40164:3868-5482	9.18268	0.507885	4.17634	0.00327704	2	45779560	Peroxidase	IPR002016	GO:0004601|GO:0006979|GO:0020037|GO:0055114	redox
MLOC_65477	contig_50241:4465-6011	29.1182	7.41631	1.97315	0.00327704	2	621594640	Peroxidase 10	IPR002016	GO:0004601|GO:0006979|GO:0020037|GO:0055114	redox
MLOC_72076	contig_61007:303-1861	5.68324	0.29027	4.29125	0.00327704	2	623490600	Peroxidase 10	IPR002016	GO:0004601|GO:0006979|GO:0020037|GO:0055114	redox
MLOC_40913	contig_2566606:437-2853	17.824	6.73366	1.40436	0.0229393	4	286358160	Peroxidase 2	IPR002016	GO:0004601|GO:0006979|GO:0020037|GO:0055114	redox
MLOC_54499	contig_39176:12745-14901	18.1268	3.20461	2.4999	0.00327704			peroxidase 21	IPR002016	GO:0004601|GO:0006979|GO:0020037|GO:0055114	redox
MLOC_65225	contig_49929:4924-17145	13.0432	2.66526	2.29095	0.0136016	2	45779560	Peroxidase 3	IPR002016	GO:0004601|GO:0006979|GO:0020037|GO:0055114	redox
MLOC_59891	contig_44007:7800-9912	3.86555	1.15302	1.74526	0.0414045	3	442810730	Peroxidase 56	IPR002016	GO:0004601|GO:0006979|GO:0020037|GO:0055114	redox
MLOC_79567	contig_85648:3886-5603	18.8066	7.33596	1.35818	0.0170522	6	15766600	Peroxidase 6	IPR002016	GO:0004601|GO:0006979|GO:0020037|GO:0055114	redox
MLOC_79981	contig_8801:6012-6936	37.5567	16.9136	1.15089	0.0255945			peroxidase 65-like	IPR002016	GO:0004601|GO:0006979|GO:0020037|GO:0055114	redox
MLOC_72727	contig_62228:2959-4468	52.0968	1.91693	4.76433	0.00327704	3	449336320	Peroxidase 66, putative, expressed	IPR002016	GO:0004601|GO:0006979|GO:0020037|GO:0055114	redox
MLOC_39255	contig_2552768:19-1216	77.5282	33.7905	1.1981	0.0229393	6	15766600	peroxidase 70	IPR002016	GO:0004601|GO:0006979|GO:0020037|GO:0055114	redox
MLOC_21524	contig_159589:656-3646	2.15057	0.170145	3.65988	0.0425747	3	34026873	basic helix-loop-helix	IPR011598	GO:0046983	regulatory proteins
MLOC_74854	contig_6666:4960-7937	4.67739	0.622509	2.90954	0.024226	2	60908800	Flowering locus T3	IPR008914		regulatory proteins
MLOC_6041	contig_136998:7343-10163	19.4923	5.18659	1.91005	0.00327704	7	52422240	myb domain protein 101 LENGTH=490	IPR001005	GO:0003682	regulatory proteins
MLOC_14401	contig_1567974:6296-8822	15.7617	5.42317	1.53921	0.00327704	3	487756480	Myb domain protein 118	IPR001005	GO:0003682	regulatory proteins
MLOC_70929	contig_58796:7032-8689	34.2594	5.23071	2.71142	0.00327704	3	468140920	NAC domain-containing protein 67	IPR003441	GO:0003677|GO:0006355	regulatory proteins
MLOC_66348	contig_51415:3193-5395	4.55898	0.736476	2.63	0.00327704	5	506583400	NAC-domain containing protein 9, putative, expressed	IPR003441	GO:0003677|GO:0006355	regulatory proteins
MLOC_68071	contig_54145:3961-6742	25.0208	10.129	1.30464	0.00798439	4	437263680	Poly polymerase catalytic domain containing protein, expressed	IPR022003	|GO:0005739|GO:0003950	regulatory proteins
MLOC_7939	contig_140607:3979-5989	2.93823	0.182172	4.01157	0.0336283	3	72470560	probable wrky transcription factor 72-like	IPR003657	GO:0003700|GO:0006355|GO:0043565	regulatory proteins
MLOC_59970	contig_44074:76-5484	59.5294	28.5134	1.06196	0.00327704	6	20219440	RNA polymerase II, Rpb4, core protein	IPR005574	GO:0003899|GO:0006351	regulatory proteins
MLOC_61585	contig_45650:1823-2834	17.2287	3.02627	2.5092	0.00327704	4	322335520	Sigma factor binding protein	IPR008889		regulatory proteins
MLOC_72017	contig_60898:1385-2243	22.3963	5.92768	1.91772	0.0185279	3	18304880	trans-splicing factor chloroplastic-like	IPR006501	GO:0004857|GO:0030599	regulatory proteins
MLOC_60890	contig_44877:1025-3230	13.1543	4.33478	1.6015	0.00327704	6	148240760	WRKY transcription factor	IPR003657	GO:0003700|GO:0006355|GO:0043565	regulatory proteins
MLOC_12079	contig_1562479:1871-2980	6.80592	2.29506	1.56826	0.0498336			WRKY transcription factor 17	IPR003657	GO:0003700|GO:0006355|GO:0043565	regulatory proteins
MLOC_81131	contig_94611:491-2048	9.92183	3.74343	1.40625	0.024226	1	430885120	WRKY transcription factor 20	IPR003657	GO:0003700|GO:0006355|GO:0043565	regulatory proteins
MLOC_70190	contig_57559:1482-3168	3.73941	0.256788	3.86416	0.00576916			WRKY transcription factor 23	IPR003657	GO:0003700|GO:0006355|GO:0043565	regulatory proteins
MLOC_72586	contig_61935:2113-5036	4.76513	0.453762	3.39251	0.00327704	1	397272440	wrky transcription factor 33	IPR003657	GO:0003700|GO:0006355|GO:0043565	regulatory proteins
MLOC_67851	contig_53778:986-4004	26.5522	6.01515	2.14216	0.00327704	3	503828120	WRKY transcription factor 70	IPR003657	GO:0003700|GO:0006355|GO:0043565	regulatory proteins
MLOC_63032	contig_47216:6524-7474	9.11842	1.94766	2.22704	0.0119239	5	497603320	Zinc finger protein			regulatory proteins
MLOC_67028	contig_52451:3398-4156	10.143	0.962423	3.39767	0.0119239	5	532402680	Zinc finger protein		GO:0008270	regulatory proteins
MLOC_40019	contig_2555844:425-1310	16.7012	4.41626	1.91905	0.00576916	5	436114200	Calcium-binding EF-hand family protein-like	IPR011992	GO:0005509	signal transduction
MLOC_62796	contig_46977:2702-3756	36.2593	7.14293	2.34376	0.00327704	4	311654160	Calmodulin	IPR011992|IPR002048	GO:0005509	signal transduction
MLOC_58752	contig_42960:6939-7812	5.35121	0.299114	4.1611	0.0425747	5	28640280	Calmodulin	IPR011992	GO:0005509	signal transduction
MLOC_16731	contig_1574303:234-2923	2.63955	0.533934	2.30556	0.00576916			Calmodulin, putative	IPR011992	GO:0005509	signal transduction
MLOC_65527	contig_50300:2073-12509	11.2535	2.70131	2.05864	0.00327704	5	108469000	Calmodulin-binding protein, putative, expressed	IPR012416		signal transduction
MLOC_21464	contig_1595331:1055-2272	12.5864	2.1118	2.57532	0.00327704	5	368411914	Calmodulin-like protein	IPR011992	GO:0005509	signal transduction
MLOC_16734	contig_1574318:673-3628	106.619	40.9384	1.38094	0.00327704	5	538028560	Calreticulin, putative, expressed	IPR001580	GO:0005509|GO:0005783|GO:0006457|GO:0051082	signal transduction
MLOC_62472	contig_46598:1319-4377	16.274	5.66114	1.5234	0.00327704	5	291993960	cbl-interacting protein kinase 14	IPR000719|IPR004041	GO:0004672|GO:0005524|GO:0006468|GO:0007165	signal transduction
MLOC_14791	contig_1569035:2821-5372	4.11946	0.708301	2.54002	0.00327704	7	390733512	cop9 signalosome complex subunit 3	IPR010903		signal transduction
MLOC_10133	contig_1558474:438-3456	2.13899	0.662644	1.69062	0.0377502			Kinase-like protein	IPR001480|IPR000719|IPR013227|IPR000858	|GO:0004672|GO:0005524|GO:0006468|GO:0048544	signal transduction
MLOC_6461	contig_137587:3857-5079	7.37	1.32272	2.47816	0.00327704	1	429335120	mitogen-activated protein kinase kinase kinase a-like	IPR000719	GO:0004672|GO:0005524|GO:0006468	signal transduction
MLOC_34748	contig_244513:2372-2987	106.549	50.1963	1.08586	0.027319			Phytosulfokine-alpha 2 (Precursor)	IPR009438	GO:0005576|GO:0008083|GO:0008283	signal transduction
MLOC_59724	contig_43860:8418-9963	11.1565	0.888142	3.65095	0.00327704			probable membrane-associated kinase regulator 1-like	IPR012442		signal transduction
MLOC_53991	contig_38803:2989-6427	4.80526	1.66779	1.52668	0.0185279	2	259415440	Protein kinase	IPR002902|IPR001245	|GO:0004672|GO:0006468	signal transduction
MLOC_62826	contig_47005:625-3145	6.99064	2.37757	1.55594	0.00576916			Protein kinase	IPR001245|IPR018392	GO:0004672|GO:0006468|GO:0016998	signal transduction
MLOC_76752	contig_7271:1482-5646	2.25378	0.616313	1.87061	0.0414045	7	225598470	Protein kinase family protein	IPR025287|IPR001245|IPR001881	GO:0030247|GO:0004672|GO:0006468|GO:0005509	signal transduction
MLOC_73696	contig_64178:3416-8553	4.2554	1.32697	1.68116	0.0100099	1	398837320	Protein kinase family protein, putative, expressed	IPR001245|IPR013210	GO:0004672|GO:0006468	signal transduction
MLOC_55684	contig_40182:1592-9733	6.62978	0.852985	2.95837	0.00327704	3	2949960	Protein kinase, putative, expressed	IPR000719|IPR002902	GO:0004672|GO:0005524|GO:0006468	signal transduction
MLOC_3643	contig_132284:1340-2755	6.1394	1.29892	2.24079	0.00576916	3	389321560	Protein kinase-like	IPR000719	GO:0004672|GO:0005524|GO:0006468	signal transduction
MLOC_56670	contig_41040:4439-6127	9.7225	1.06621	3.18884	0.00327704	3	393554154	Protein kinase-like	IPR000719	GO:0004672|GO:0005524|GO:0006468	signal transduction
MLOC_70618	contig_58245:2549-4802	15.8155	2.67926	2.56143	0.00327704	6	504848640	serine threonine-protein kinase at5g01020-like	IPR001245	GO:0004672|GO:0006468	signal transduction
MLOC_53632	contig_38523:2788-3488	19.5413	5.2776	1.88857	0.0200301	2	528824349	alternative oxidase	IPR002680	GO:0009916|GO:0055114	abiotic stress
MLOC_34173	contig_242686:1293-1885	13.484	2.57916	2.38628	0.0336283	2	578999400	alternative oxidase mitochondrial	IPR002680	GO:0009916|GO:0055114	abiotic stress
MLOC_82029	contig_99492:5826-6371	19.9838	1.20299	4.05413	0.00798439			alternative oxidase mitochondrial	IPR002680	GO:0009916|GO:0055114	abiotic stress
MLOC_70921	contig_58789:7582-8836	23.9946	1.2151	4.30356	0.00327704	2	611518400	Late embryogenesis abundant (LEA) hydroxyproline-rich glycoprotein	IPR004864	|GO:0004743|GO:0046686|GO:0005886|GO:0016310|GO:0030955|GO:0000287|GO:0006096|GO:0009536	abiotic stress
MLOC_14622	contig_1568522:3759-4760	17.6663	1.82714	3.27334	0.00798439	3	504740760	Late embryogenesis abundant protein	IPR004926	GO:0006950	abiotic stress
MLOC_57293	contig_41610:6552-8262	11.0499	4.87901	1.17937	0.024226	2	297476000	PHI-1,phosphate-induced protein	IPR006766	|GO:0005576|GO:0016023	abiotic stress
MLOC_79086	contig_83308:1938-2866	13.3632	1.41604	3.23833	0.0119239	5	546602136	PLANT CADMIUM RESISTANCE 2 LENGTH=152	IPR006461	GO:0016020	abiotic stress
MLOC_4484	contig_135178:2386-3285	5.8952	0.994	2.56822	0.0286528			PLANT CADMIUM RESISTANCE 2 LENGTH=152	IPR006461	GO:0016021	abiotic stress
MLOC_29550	contig_201532:121-843	53.411	4.80665	3.47403	0.00327704			protein srg1	IPR005123|IPR026992	GO:0016491|GO:0016706|GO:0055114	abiotic stress
MLOC_40338	contig_2558411:1342-1488	28.8125	0					GTP-binding protein SAR1A	IPR006689	GO:0005525	transport and trafficking
MLOC_60806	contig_44804:2307-11343	38.9895	5.02842	2.95491	0.00327704	3	388617240	ABC transporter ATP-binding protein	IPR003439|IPR001140	GO:0005524|GO:0016887|GO:0005524|GO:0006810|GO:0016021|GO:0042626|GO:0055085	transport and trafficking
MLOC_52698	contig_37722:525-5926	13.6383	5.59875	1.28449	0.00576916	2	12507880	ABC transporter G family member	IPR003439|IPR013525	GO:0005524|GO:0016887|GO:0016020	transport and trafficking
MLOC_62487	contig_46611:131-7415	64.4074	28.6298	1.16971	0.0136016	3	69008480	ABC transporter G family member	IPR013525|IPR013581|IPR003439	GO:0016020|GO:0005524|GO:0016887	transport and trafficking
MLOC_10906	contig_1560011:1541-4931	2.36902	0.803755	1.55946	0.0436515	4	278919400	ABC transporter G family member	IPR003439|IPR013525	GO:0005524|GO:0016887|GO:0016020	transport and trafficking
MLOC_66589	contig_51801:1601-10733	42.0426	1.67269	4.65161	0.00327704			ABC transporter G family member	IPR013525|IPR013581|IPR003439	GO:0016020|GO:0005524|GO:0016887	transport and trafficking
MLOC_12897	contig_1564334:2338-7529	7.90961	1.07109	2.88453	0.00327704	4	298949346	ATPase	IPR008250	GO:0000166|GO:0046872	transport and trafficking
MLOC_68778	contig_55343:2967-8551	30.6401	15.0106	1.02944	0.0136016	3	299441400	ATPase, putative	IPR003959	GO:0005524	transport and trafficking
MLOC_10748	contig_1559715:279-6451	38.756	1.71096	4.50154	0.00327704	3	434379440	ATP-binding cassette transporter, putative	IPR013581|IPR003439|IPR013525	|GO:0005524|GO:0016887|GO:0016020	transport and trafficking
MLOC_5994	contig_136962:341-7328	2.41326	0.49415	2.28796	0.0152238	6	247443240	ATP-binding cassette transporter, putative	IPR003439|IPR013581|IPR013525	GO:0005524|GO:0016887|GO:0016020	transport and trafficking
MLOC_38109	contig_2549712:237-7857	13.7118	6.37607	1.10468	0.0402108	5	444403600	Calcium-transporting ATPase 1	IPR008250|IPR006068|IPR023214	GO:0000166|GO:0046872	transport and trafficking
MLOC_62978	contig_47152:5389-10750	5.10333	0.630642	3.01655	0.00327704	5	18794680	cation/H+ exchanger 19 LENGTH=800	IPR006153	GO:0006812|GO:0015299|GO:0016021|GO:0055085	transport and trafficking
MLOC_68710	contig_55227:477-3285	3.06585	0.930524	1.72017	0.0185279	1	11437760	ENTH/ANTH/VHS superfamily protein LENGTH=635	IPR011417	GO:0005543	transport and trafficking
MLOC_56456	contig_40850:552-2579	9.86089	0.820904	3.58643	0.00327704	2	294464110	exocyst subunit exo70 family protein H6 LENGTH=615	IPR004140	GO:0000145|GO:0006887	transport and trafficking
MLOC_60308	contig_44268:3735-5303	13.0672	5.17785	1.33552	0.0311348	6	262722520	High affinity nitrate transporter	IPR016605 (Transporter, high affinity nitrate, Nar2)	|GO:0009611|GO:0016023|GO:0005886|GO:0015706|GO:0010167|GO:0015112	transport and trafficking
MLOC_16705	contig_1574246:1487-4042	29.7351	11.748	1.33975	0.00327704	7	163270800	Histidine amino acid transporter	IPR013057	|GO:0043090|GO:0005886|GO:0016021|GO:0009536|GO:0080167	transport and trafficking
MLOC_54132	contig_38915:924-3467	15.5876	0.629373	4.63034	0.00327704	2	528824349	Major facilitator superfamily protein LENGTH=590	IPR000109	GO:0005215|GO:0006810|GO:0016020	transport and trafficking
MLOC_11412	contig_1561034:1968-5702	20.5712	9.61183	1.09774	0.0185279	2	364157000	MATE efflux family protein, expressed	IPR002528	GO:0006855|GO:0015238|GO:0015297|GO:0016020|GO:0055085	transport and trafficking
MLOC_53924	contig_38745:331-2711	47.4999	5.29512	3.16519	0.00327704	5	403261690	Mitochondrial phosphate carrier protein, putative	IPR018108	|GO:0005743|GO:0005886|GO:0005515|GO:0005618|GO:0006810|GO:0016021|GO:0009507	transport and trafficking
MLOC_37050	contig_2547704:15-4401	53.5552	16.217	1.72352	0.00327704	3	107397640	Multidrug resistance protein ABC transporter family	IPR003439|IPR001140	GO:0005524|GO:0016887|GO:0005524|GO:0006810|GO:0016021|GO:0042626|GO:0055085	transport and trafficking
MLOC_15987	contig_1572043:590-4221	25.1579	11.9053	1.07941	0.0214533	5	196826440	nucleobase-ascorbate transporter 2-like	IPR006043	GO:0005215|GO:0006810|GO:0016020|GO:0055085	transport and trafficking
MLOC_38788	contig_2551356:2131-7053	17.0743	4.49259	1.92621	0.00327704	3	277071800	pdr-like abc transporter	IPR003439|IPR013525|IPR013581	GO:0005524|GO:0016887|GO:0016020	transport and trafficking
MLOC_57245	contig_415544:1-575	13.6112	1.00026	3.76635	0.00798439	6	406261742	peptide transporter ptr2-like	IPR000109	GO:0005215|GO:0006810|GO:0016020	transport and trafficking
MLOC_53363	contig_382956:1-517	9.34388	0.875915	3.41516	0.0286528			peptide transporter ptr2-like	IPR000109	GO:0005215|GO:0006810|GO:0016020	transport and trafficking
MLOC_59465	contig_43626:12244-19018	21.5653	2.97053	2.85992	0.00327704	7	521852760	pleiotropic drug resistance protein 4	IPR013581|IPR013525|IPR003439	|GO:0016020|GO:0005524|GO:0016887	transport and trafficking
MLOC_22875	contig_1613258:44-450	101.142	7.46995	3.75914	0.00327704	5	559479320	pleiotropic drug resistance protein 5	IPR013581|IPR013525|IPR003439	|GO:0016020|GO:0005524|GO:0016887	transport and trafficking
MLOC_70291	contig_57737:47-3704	27.4988	2.38742	3.52584	0.00327704	5	560085680	pleiotropic drug resistance protein 5	IPR013581|IPR013525|IPR003439	|GO:0016020|GO:0005524|GO:0016887	transport and trafficking
MLOC_10758	contig_1559729:0-5503	58.3488	17.9896	1.69754	0.00327704	3	528175520	Potassium transporter, putative	IPR003855	GO:0015079|GO:0016020|GO:0071805	transport and trafficking
MLOC_11567	contig_1561359:3790-10045	8.79195	0.958925	3.19669	0.00327704	6	470020760	Potassium transporter, putative	IPR003855	GO:0015079|GO:0016020|GO:0071805	transport and trafficking
MLOC_53246	contig_38177:419-3004	13.5919	3.87589	1.81015	0.00327704			Potassium transporter, putative	IPR003855	GO:0015079|GO:0016020|GO:0071805	transport and trafficking
MLOC_57068	contig_41394:5159-6860	22.4372	6.95071	1.69066	0.00327704	1	444257280	Purine permease	IPR000620|IPR004853	GO:0016020	transport and trafficking
MLOC_71878	contig_60645:9161-12911	360.651	113.549	1.66729	0.00798439			pyrophosphate-energized vacuolar membrane proton pump 1-like	IPR004131	GO:0004427|GO:0009678|GO:0015992|GO:0016020	transport and trafficking
MLOC_15436	contig_1570684:1272-3647	18.61	7.83306	1.24843	0.00327704	4	478994640	Sugar transporter family protein, expressed	IPR005828	GO:0016021|GO:0022857|GO:0055085	transport and trafficking
MLOC_38517	contig_2550648:3452-5914	13.5831	5.32815	1.35011	0.0136016	2	160470880	Sugar transporter, putative	IPR005828	GO:0016021|GO:0022857|GO:0055085	transport and trafficking
MLOC_55525	contig_40043:7323-10094	3.53037	1.1404	1.63028	0.0311348	2	230399440	Sugar transporter, putative	IPR005828	GO:0016021|GO:0022857|GO:0055085	transport and trafficking
MLOC_57236	contig_41547:1946-6203	17.4802	4.90181	1.83434	0.00327704	2	379929800	Sugar transporter, putative	IPR005828	GO:0016021|GO:0022857|GO:0055085	transport and trafficking
MLOC_5364	contig_136184:5653-8883	2.26366	0.551694	2.03672	0.0298336	7	412112541	Zinc transport protein zntB	IPR002523	GO:0016020|GO:0030001|GO:0046873|GO:0055085	transport and trafficking
MLOC_31732	contig_221794:1207-1357	48.972	0					Unknown protein			unknown
MLOC_13538	contig_1565891:3583-5327	30.7343	3.48993	3.13858	0.00327704	5	414398080	Family of unknown function (DUF716) LENGTH=300	IPR006904	GO:0016020	unknown
MLOC_36382	contig_2546713:45-640	25.3597	1.5595	4.02338	0.00327704			hypothetical protein F775_19858			unknown
MLOC_40474	contig_2560045:0-1758	7.67821	1.37121	2.48532	0.00327704	4	287446880	Plant protein of unknown function (DUF247) LENGTH=541	IPR004158		unknown
MLOC_34375	contig_243680:4638-6401	4.49581	0.443432	3.3418	0.00327704	7	235391680	Plant protein of unknown function (DUF247) LENGTH=564	IPR004158		unknown
MLOC_22943	contig_161448:0-762	30.4938	11.1499	1.45149	0.0298336			predicted protein		GO:0016023	unknown
MLOC_38003	contig_2549519:537-1209	8.50774	1.30946	2.6998	0.0100099	1	429561094	predicted protein	IPR025322		unknown
MLOC_32207	contig_226244:0-788	111.989	30.5335	1.87489	0.00327704	2	19439480	predicted protein	IPR006041		unknown
MLOC_62604	contig_46750:6883-7647	25.1354	10.0118	1.32802	0.024226	5	372662160	predicted protein	IPR008480		unknown
MLOC_44778	contig_275347:2327-2991	35.2766	0.716526	5.62155	0.00798439			predicted protein			unknown
MLOC_21399	contig_1594848:8-428	83.9277	7.085	3.56631	0.00327704			predicted protein			unknown
MLOC_68164	contig_54306:44-690	32.636	13.8558	1.23597	0.0486284			PREDICTED: uncharacterized protein LOC100844174			unknown
MLOC_62538	contig_46683:1465-4265	21.7779	4.17195	2.38407	0.00327704	6	517293280	Protein of Unknown Function (DUF239) LENGTH=419	IPR004314|IPR025521		unknown
MLOC_67901	contig_53874:0-2699	1.99925	0.146383	3.77164	0.0119239			Protein of unknown function (DUF3133) LENGTH=615	IPR021480		unknown
MLOC_67052	contig_52487:529-6415	8.38945	3.67335	1.19148	0.024226	7	584834840	Protein of unknown function (DUF668) LENGTH=615	IPR007700|IPR021864	|GO:0016301|GO:0016310|GO:0005739	unknown
MLOC_56184	contig_40611:1448-1977	65.0457	11.8305	2.45894	0.00327704	1	362035360	Unknown protein			unknown
MLOC_58456	contig_42688:5179-5678	3023.92	1277.06	1.24359	0.0498336	1	441294920	Unknown protein			unknown
MLOC_58776	contig_42987:7142-7906	7.74272	0.892242	3.11733	0.00798439	1	447276680	Unknown protein			unknown
MLOC_23147	contig_1618007:264-947	33.5571	3.79591	3.1441	0.00327704	3	34114880	Unknown protein			unknown
MLOC_14196	contig_1567516:776-1699	3.10118	0.418446	2.8897	0.0414045	3	267806520	Unknown protein			unknown
MLOC_72363	contig_61506:1678-2884	8.38139	0.207783	5.33404	0.0311348	3	426657960	Unknown protein			unknown
MLOC_63735	contig_47910:8224-10498	43.224	20.309	1.08971	0.0185279	4	26030080	Unknown protein			unknown
MLOC_18654	contig_1581403:4184-4778	33.9104	6.22231	2.44621	0.00576916	4	42300120	Unknown protein		GO:0016023	unknown
MLOC_18653	contig_1581403:1095-1682	14.0819	2.67203	2.39783	0.0311348	4	42300120	Unknown protein		GO:0016023	unknown
MLOC_67579	contig_53294:2288-2980	130.626	27.3748	2.25452	0.00576916	5	505210720	Unknown protein			unknown
MLOC_20899	contig_159222:4212-9668	1.27193	0.193274	2.7183	0.0336283	7	71270240	Unknown protein	IPR022059	|GO:0043231|GO:0044444	unknown
MLOC_2865	contig_125530:83-896	12.2004	0.379233	5.0077	0.0152238			Unknown protein			unknown
MLOC_62402	contig_46530:659-1504	9.37938	0.707964	3.72774	0.0185279			Unknown protein	IPR025322		unknown
MLOC_26584	contig_176535:398-1265	7.329	0.881631	3.05537	0.00327704			Unknown protein		GO:0005739	unknown
MLOC_30417	contig_209436:5-818	4.79527	0.659722	2.86168	0.0214533			Unknown protein			unknown
MLOC_19005	contig_1583019:976-1943	20.1126	2.86774	2.81011	0.00327704			Unknown protein			unknown
MLOC_64968	contig_49577:1941-2908	4.48809	0.467066	3.2644	0.0255945	5	442089760	unknown protein; FUNCTIONS IN: molecular_function unknown; INVOLVED IN: N-terminal protein myristoylation; LOCATED IN: cellular_component unknown; EXPRESSED IN: 22 plant structures; EXPRESSED DURING: 13 growth stages; BEST Arabidopsis thaliana protein match is: unknown protein . LENGTH=168	IPR025322		unknown
MLOC_11193	contig_1560593:2625-3559	16.4439	5.58326	1.55837	0.0214533	6	145760760	unknown protein; FUNCTIONS IN: molecular_function unknown; INVOLVED IN: N-terminal protein myristoylation; LOCATED IN: cellular_component unknown; EXPRESSED IN: 24 plant structures; EXPRESSED DURING: 14 growth stages; BEST Arabidopsis thaliana protein match is: unknown protein . LENGTH=210	IPR025322		unknown
MLOC_71399	contig_59756:2158-3097	6.07305	0.848857	2.83883	0.024226			unknown protein; Has 25 Blast hits to 25 proteins in 9 species: Archae - 0; Bacteria - 0; Metazoa - 0; Fungi - 0; Plants - 25; Viruses - 0; Other Eukaryotes - 0 (source: NCBI BLink). LENGTH=102			unknown
MLOC_66568	contig_51765:2722-7297	8.48455	21.0533	-1.31114	0.0436515	1	239446480	Cellulose synthase	IPR005150	GO:0016020|GO:0016760|GO:0030244	cell wall
MLOC_68431	contig_54778:345-5588	12.4189	30.3691	-1.29007	0.0459515	5	405320040	Cellulose synthase A	IPR005150	GO:0016020|GO:0016760|GO:0030244	cell wall
MLOC_74149	contig_6524:577-4106	1.40514	5.31005	-1.91801	0.0170522	2	244629680	Cellulose synthase-like protein	IPR005150	GO:0016020|GO:0016760|GO:0030244	cell wall
MLOC_71324	contig_59611:248-1461	118.573	244.715	-1.04533	0.0255945	2	625575040	Chitinase	IPR001002|IPR000726	GO:0008061|GO:0004568|GO:0006032|GO:0016998	cell wall
MLOC_34632	contig_244294:2783-3175	22.4346	67.4863	-1.58887	0.0152238	2	481829280	chitinase 5	IPR001002|IPR000726	GO:0008061|GO:0004568|GO:0006032|GO:0016998	cell wall
MLOC_48766	contig_329246:154-743	38.732	169.161	-2.1268	0.00327704	2	483154840	chitinase 5	IPR000726|IPR001002	GO:0004568|GO:0006032|GO:0016998|GO:0008061	cell wall
MLOC_6800	contig_138117:0-749	145.325	311.984	-1.10219	0.0325722	7	580935051	class ii chitinase	IPR001002|IPR000726	GO:0008061|GO:0004568|GO:0006032|GO:0016998	cell wall
MLOC_442	contig_10307:1569-2845	7.59411	20.9003	-1.46057	0.00327704	3	147364080	Expansin	IPR009009|IPR007117	|GO:0005576|GO:0009664|GO:0016020	cell wall
MLOC_6637	contig_137843:3554-5083	0.905192	11.2906	-3.64075	0.00327704	3	155139472	Expansin 2	IPR007117|IPR009009		cell wall
MLOC_19759	contig_158632:2774-5261	2.98117	7.63874	-1.35746	0.0350649			Fasciclin-like arabinogalactan protein 7	IPR000782	|GO:0031225|GO:0016023|GO:0009834|GO:0009536|GO:0005886	cell wall
MLOC_71256	contig_59438:4261-5763	4.19937	11.2439	-1.4209	0.0425747	1	109741886	FASCICLIN-like arabinogalactan-protein 11 LENGTH=246	IPR000782	|GO:0016023|GO:0005886|GO:0009834|GO:0031225|GO:0009536	cell wall
MLOC_17545	contig_1577012:2173-5086	2.20773	7.03772	-1.67254	0.0119239	4	379242840	Laccase	IPR011706|IPR011707|IPR001117	GO:0005507|GO:0016491|GO:0055114	cell wall
MLOC_6767	contig_138067:0-3134	38.6788	173.827	-2.16804	0.00327704	2	4824840	Laccase, putative	IPR011707|IPR011706|IPR001117	GO:0005507|GO:0005507|GO:0016491|GO:0055114	cell wall
MLOC_39585	contig_2553960:4967-5993	16.5847	34.3521	-1.05055	0.0364191	2	577832560	Pectinesterase inhibitor domain containing protein	IPR006501	GO:0004857|GO:0030599	cell wall
MLOC_6444	contig_137562:3413-4985	27.526	66.7072	-1.27705	0.024226			Polygalacturonase	IPR000743	GO:0004650|GO:0005975	cell wall
MLOC_12121	contig_1562588:177-1985	1.19907	11.0026	-3.19786	0.0185279	3	0	probable xyloglucan glycosyltransferase 3-like		|GO:0000139|GO:0016021|GO:0005634|GO:0016757|GO:0005886	cell wall
MLOC_7722	contig_139954:318-2622	8.07568	17.63	-1.12638	0.0436515			Protein COBRA, putative	IPR006918	|GO:0016023|GO:0005886|GO:0009834|GO:0031225|GO:0009808|GO:0009830|GO:0009531	cell wall
MLOC_23954	contig_163289:639-2458	3.65971	9.53763	-1.3819	0.0391912	3	507519461	Xylanase inhibitor	IPR001461 (Peptidase A1), IPR021109 (Peptidase aspartic)	|GO:0045493|GO:0006508|GO:0004190	cell wall
MLOC_64575	contig_49011:2983-3686	328.448	1745.43	-2.40985	0.00327704	5	474302480	Defensin	IPR008176	GO:0006952	biotic stress
MLOC_64574	contig_49011:5304-5971	677.341	2912.32	-2.10421	0.00576916	5	474302480	Defensin protein	IPR008176	GO:0006952	biotic stress
MLOC_55453	contig_39979:8571-9694	6.94788	25.5449	-1.87839	0.00327704	2	22153840	germin-like protein	IPR006045	GO:0045735	biotic stress
MLOC_16950	contig_1575023:1701-2788	16.9767	59.2714	-1.80378	0.00327704	5	32023000	Germin-like protein 3a	IPR006045	GO:0045735	biotic stress
MLOC_24654	contig_165034:1266-2805	11.1654	24.7295	-1.1472	0.0472578			Mannose-binding lectin	IPR001229|IPR004265		biotic stress
MLOC_67221	contig_52743:8057-10258	4.64537	14.9273	-1.68409	0.00327704	2	577832560	Polyphenol oxidase	IPR002227|IPR022740|IPR022739	GO:0008152|GO:0016491|GO:0004097|GO:0055114	biotic stress
MLOC_18359	contig_1580262:1700-3214	3.95968	15.3016	-1.95023	0.0136016	6	533625320	Remorin	IPR005516	|GO:0005773|GO:0003677|GO:0005886	biotic stress
MLOC_57363	contig_41686:1672-4163	66.9445	200.497	-1.58254	0.00327704	4	525561600	Vicilin	IPR006045	GO:0045735	biotic stress
MLOC_59782	contig_43906:1219-3386	1.10595	5.21146	-2.2364	0.0200301	7	11352200	gdsl esterase lipase at5g45910-like	IPR001087	GO:0006629|GO:0016788	biotic stress
MLOC_77319	contig_7515:0-5777	6.26729	17.6856	-1.49666	0.00327704			gdsl esterase lipase at5g62930-like	IPR001087	GO:0006629|GO:0016788	biotic stress
MLOC_22225	contig_160414:1172-2474	0	30488.3			1	449193720	Beta purothionin	IPR001010	GO:0006952	biotic stress
MLOC_61612	contig_45675:7562-9658	7.6374	16.6118	-1.12105	0.0286528	4	530897320	12-oxophytodienoate reductase 2	IPR001155	GO:0010181|GO:0016491|GO:0055114	hormone
MLOC_6335	contig_137392:4187-4333	0	42.9113					Cytochrome b6-f complex subunit 6	IPR007802	GO:0009055|GO:0009512	metabolism
MLOC_77504	contig_759470:123-232	0	1742.46					NAD(P)H-quinone oxidoreductase subunit 2, chloroplastic		|GO:0005886|GO:0048038|GO:0008137|GO:0006810|GO:0016021|GO:0042773|GO:0019684|GO:0009535	metabolism
MLOC_45047	contig_276115:276-2665	12.3391	39.1737	-1.66665	0.00327704	1	325619040	Eukaryotic peptide chain release factor subunit 1-1	IPR005142|IPR005140|IPR005141	|GO:0005737|GO:0006415|GO:0016149|GO:0005886	metabolism
MLOC_25773	contig_171282:0-1692	12.298	42.8975	-1.80247	0.00327704			rRNA N-glycosidase	IPR001574	GO:0017148|GO:0030598	metabolism
MLOC_13058	contig_1564701:2153-5918	8.84963	27.9281	-1.65803	0.0100099	1	304723800	Beta glucosidase like protein	IPR001360	GO:0004553|GO:0005975	metabolism
MLOC_32633	contig_230478:760-2084	15.8861	51.6057	-1.69977	0.00327704	5	456946200	beta-glucosidase 6	IPR001360	GO:0004553|GO:0005975	metabolism
MLOC_76387	contig_7120:1613-5145	1.51352	4.90287	-1.69572	0.0214533	2	603659280	Beta-glucosidase D4	IPR001360	GO:0004553|GO:0005975	metabolism
MLOC_48351	contig_321957:1356-2950	4.67149	14.3904	-1.62315	0.0100099			2-oxoglutarate (2OG) and Fe(II)-dependent oxygenase superfamily protein LENGTH=348	IPR005123|IPR026992	GO:0016491|GO:0016706|GO:0055114	metabolism
MLOC_12375	contig_1563143:844-6296	5.41643	13.1031	-1.27449	0.00576916	7	174512640	3-isopropylmalate dehydratase large subunit 2	IPR000573|IPR001030	GO:0008152	metabolism
MLOC_12202	contig_1562807:434-3995	0.981738	5.60648	-2.51369	0.0136016	2	27594960	act domain-containing protein	IPR002912	GO:0008152|GO:0016597	metabolism
MLOC_11854	contig_1561958:428-4257	6.49738	24.566	-1.91873	0.00327704	6	12383125	agmatine coumaroyltransferase-2-like	IPR003480	GO:0016747	metabolism
MLOC_6141	contig_137110:174-5627	3.14025	8.99425	-1.51812	0.00327704	7	583785800	aldehyde oxidase-like protein	IPR002346|IPR002888|IPR008274|IPR005107|IPR000674|IPR001041	GO:0016491|GO:0055114|GO:0016491|GO:0046872|GO:0055114|GO:0009055|GO:0051536	metabolism
MLOC_54711	contig_39330:2714-5606	187.734	567.48	-1.59588	0.0170522	1	398837320	Aldose reductase	IPR023210	|GO:0005737|GO:0048573|GO:0004032|GO:0010048|GO:0055114	metabolism
MLOC_56288	contig_40695:2172-6635	1.31528	7.09587	-2.43161	0.00327704	1	447912800	Alpha/beta-hydrolase domain-containing protein	IPR003386	GO:0006629|GO:0008374	metabolism
MLOC_75057	contig_6705:1608-4159	51.4616	112.453	-1.12775	0.0286528	3	21781840	asparagine synthetase	IPR000583|IPR001962	GO:0008152|GO:0004066|GO:0006529	metabolism
MLOC_44584	contig_274991:0-2352	12.3108	27.4309	-1.15588	0.00327704	4	530897320	beta-amylase chloroplastic-like	IPR001554	GO:0000272|GO:0016161	metabolism
MLOC_6200	contig_137201:1524-3154	13.7936	30.4493	-1.14241	0.0185279			caffeoyl- o-methyltransferase	IPR002935	GO:0008171	metabolism
MLOC_44861	contig_275564:1971-4318	15.116	30.8953	-1.03131	0.0152238	7	58886360	Cytochrome P450	IPR001128	GO:0005506|GO:0009055|GO:0016705|GO:0020037|GO:0055114	metabolism
MLOC_56398	contig_40791:4509-6378	6.59733	16.0085	-1.27888	0.00798439	3	25503080	Cytochrome P450 family protein, expressed	IPR001128	GO:0005506|GO:0009055|GO:0016705|GO:0020037|GO:0055114	metabolism
MLOC_44702	contig_275210:606-3153	7.7243	15.8698	-1.03881	0.0459515	3	293891160	Cytochrome P450-like	IPR001128	GO:0005506|GO:0009055|GO:0016705|GO:0020037|GO:0055114	metabolism
MLOC_7881	contig_140438:5374-7253	106.905	224.793	-1.07227	0.0425747	2	375746040	Dehydrogenase/reductase SDR family protein 7-like	IPR002198	GO:0008152|GO:0016491	metabolism
MLOC_62907	contig_47083:6421-8739	13.893	30.6184	-1.14004	0.00798439	2	317366840	Dehydrogenase/reductase SDR family protein 7-like	IPR002198	GO:0008152|GO:0016491	metabolism
MLOC_74495	contig_65986:896-2780	83.7258	191.151	-1.19097	0.0170522	5	530397600	Dehydrogenase/reductase SDR family protein 7-like	IPR002198	GO:0008152|GO:0016491	metabolism
MLOC_57758	contig_42072:1684-6570	5.26258	11.5299	-1.13154	0.00798439	1	313697680	Diacylglycerol kinase 1, putative	IPR001206|IPR002219|IPR000756	GO:0004143|GO:0007205|GO:0035556	metabolism
MLOC_72380	contig_61534:2886-10396	11.0033	29.5241	-1.42396	0.00327704	1	701840	Esterase/lipase/thioesterase-like protein	IPR007130	GO:0016747	metabolism
MLOC_68912	contig_55565:1194-3386	1.83367	4.88745	-1.41435	0.0325722	2	617931680	FAD-binding Berberine family protein LENGTH=533	IPR012951|IPR006094	GO:0016491|GO:0050660|GO:0055114|GO:0008762|GO:0016491|GO:0050660|GO:0055114	metabolism
MLOC_61869	contig_45947:1307-3297	0.753867	3.98157	-2.40096	0.0214533	7	478035816	FAD-binding Berberine family protein LENGTH=533	IPR012951|IPR006094	GO:0016491|GO:0050660|GO:0055114|GO:0008762|GO:0016491|GO:0050660|GO:0055114	metabolism
MLOC_13613	contig_1566076:769-4925	3.05354	8.95702	-1.55254	0.00798439	4	5066640	Fatty acyl coA reductase	IPR013120|IPR026055	|GO:0080019	metabolism
MLOC_16176	contig_1572628:854-2702	9.0595	23.2188	-1.35779	0.0100099	4	298949346	Galactinol synthase 3, putative, expressed	IPR002495	GO:0016757	metabolism
MLOC_37763	contig_2549060:60-9170	45.7961	134.807	-1.5576	0.00327704	3	496420360	Gamma-glutamyl phosphate reductase	IPR015590|IPR001048	GO:0008152|GO:0016491|GO:0055114|GO:0008652	metabolism
MLOC_75089	contig_67110:2548-7227	0.670295	2.96652	-2.1459	0.0200301	5	11244320	Glycosyltransferase	IPR007657	GO:0016757	metabolism
MLOC_52070	contig_37267:38-2952	4.59148	21.7829	-2.24616	0.00327704	3	275329308	Histidine decarboxylase	IPR002129	GO:0016831|GO:0019752|GO:0030170	metabolism
MLOC_58603	contig_42816:1175-11983	37.5015	157.227	-2.06783	0.00327704	3	449594240	Homocysteine S-methyltransferase 2, putative, expressed	IPR003726	GO:0008898	metabolism
MLOC_76558	contig_71848:2300-4322	2.40818	7.25329	-1.59069	0.0136016	1	97676040	HXXXD-type acyl-transferase family protein LENGTH=461	IPR003480	GO:0016747	metabolism
MLOC_80878	contig_93348:2308-4554	11.086	27.9974	-1.33655	0.00327704	3	549396880	Lipase	IPR002921	GO:0004806|GO:0006629	metabolism
MLOC_5940	contig_136895:1404-2758	12.9	50.2932	-1.96299	0.00327704	7	71270240	Nucleotide-diphospho-sugar transferases superfamily protein LENGTH=259		|GO:0009846|GO:0005634|GO:0005829|GO:0009860	metabolism
MLOC_55590	contig_40090:10896-12654	31.5583	80.7157	-1.35483	0.00327704	1	440705920	Oleosin Bn-V	IPR000136	GO:0012511|GO:0016021	metabolism
MLOC_76018	contig_69833:1083-3008	2.38242	10.0545	-2.07734	0.00576916	1	49931080	O-methyltransferase	IPR001077|IPR012967	GO:0008171|GO:0046983	metabolism
MLOC_65944	contig_50918:3519-10093	7.72748	16.4409	-1.08922	0.0214533	7	446834000	Phosphoenolpyruvate carboxylase	IPR021135	GO:0006099|GO:0008964|GO:0015977	metabolism
MLOC_6702	contig_137967:542-2050	1.46747	5.85109	-1.99537	0.00798439	2	488447160	probable carboxylesterase 2-like	IPR013094	GO:0008152|GO:0016787	metabolism
MLOC_48245	contig_320046:1-1211	0.834252	3.6018	-2.11016	0.0336283	2	18893880	probable cinnamyl alcohol dehydrogenase 6-like	IPR013149|IPR013154	GO:0008270|GO:0016491|GO:0055114	metabolism
MLOC_74164	contig_65270:71-1201	20.0922	84.1979	-2.06715	0.00327704			putative S-adenosyl-L-methionine (SAM)-dependent methyltransferas	IPR004159	GO:0008168	metabolism
MLOC_76972	contig_7376:1030-3668	8.13054	18.2881	-1.16948	0.0200301	1	233593442	short chain dehydrogenase reductase family expressed	IPR002198	GO:0008152|GO:0016491	metabolism
MLOC_43630	contig_271787:66-5245	15.2689	32.5004	-1.08986	0.00327704	2	518715560	Starch synthase, putative	IPR001296|IPR013534	GO:0009058	metabolism
MLOC_56576	contig_40964:3904-9731	12.2751	25.1124	-1.03267	0.0336283	2	143236120	Strictosidine synthase family protein	IPR018119	GO:0009058|GO:0016844	metabolism
MLOC_74422	contig_65836:1007-4680	2.49332	7.93597	-1.67034	0.0152238	1	215303128	Strictosidine synthase family protein, expressed	IPR018119	GO:0009058|GO:0016844	metabolism
MLOC_15248	contig_1570231:467-1974	41.1544	86.9518	-1.07917	0.0136016	5	345178731	Succinate dehydrogenase iron-sulfur subunit	IPR025192	GO:0009055|GO:0051536	metabolism
MLOC_21709	contig_159798:169-4020	12.8587	48.2587	-1.90804	0.00327704	2	306798859	Transketolase, putative	IPR005476|IPR005475|IPR005474	GO:0003824|GO:0008152	metabolism
MLOC_59863	contig_43978:2936-7027	2.88631	12.6121	-2.12751	0.00327704	5	517375120	Tryptophan synthase alpha chain	IPR002028	GO:0004834|GO:0006568	metabolism
MLOC_4028	contig_134592:382-2083	1.07606	3.85894	-1.84245	0.0255945	7	159210234	udp-glycosyltransferase 90a1-like	IPR002213	GO:0008152|GO:0016758	metabolism
MLOC_10916	contig_1560028:6021-8366	47.657	96.0279	-1.01077	0.024226	4	478994640	2,3-bisphosphoglycerate-independent phosphoglycerate mutase	IPR006124|IPR011258	GO:0003824|GO:0046872|GO:0004619|GO:0005737|GO:0006007|GO:0030145	metabolism
MLOC_52930	contig_37913:1202-3525	66.244	133.739	-1.01356	0.0436515	2	502507520	caleosin 2	IPR007736	|GO:0010118|GO:0055114|GO:0009620|GO:0005509|GO:0009651|GO:0016021|GO:0009269|GO:0009409|GO:0009751|GO:0004392|GO:0071614|GO:0016023|GO:0009737|GO:0034389|GO:0031969|GO:0016165|GO:0005773|GO:0005811|GO:0005783|GO:0031408	metabolism
MLOC_57234	contig_41542:467-2087	7.33623	17.3155	-1.23895	0.0459515	2	498258040	Caleosin 2	IPR007736	|GO:0010118|GO:0055114|GO:0009620|GO:0005509|GO:0009651|GO:0016021|GO:0009269|GO:0009409|GO:0009751|GO:0004392|GO:0071614|GO:0016023|GO:0009737|GO:0034389|GO:0031969|GO:0016165|GO:0005773|GO:0005811|GO:0005783|GO:0031408	metabolism
MLOC_32821	contig_2322951:192-333	0	25.0096			4	325004564	DBC1/CARP1 catalytically inactive NUDIX hydrolase domain	IPR025954		misc
MLOC_28088	contig_188982:1795-3189	2.15651	7.35102	-1.76925	0.0402108	5	532948280	Actin-depolymerizing factor 3	IPR002108	GO:0003779|GO:0005622	misc
MLOC_64351	contig_48701:2580-9685	7.71431	35.9681	-2.22111	0.00327704	3	123445720	Katanin p60 ATPase-containing subunit A-like protein	IPR003959	GO:0005524	misc
MLOC_31487	contig_2193742:17-164	0	15.1408					Retrotransposon protein, putative, unclassified		|GO:0003964|GO:0016023|GO:0006278|GO:0003723	misc
MLOC_9483	contig_1526952:62-207	0	40.8203					Retrotransposon protein, putative, LINE subclass		|GO:0003964|GO:0006278|GO:0003723|GO:0043231|GO:0044444	misc
MLOC_73911	contig_64727:3749-5076	15.7917	39.0482	-1.30609	0.00798439	7	147479400	Receptor expression-enhancing protein 3, related	IPR004345	|GO:0042538|GO:0009555|GO:0009414|GO:0009409|GO:0010507|GO:0009737|GO:0009908|GO:0016021	misc
MLOC_4663	contig_135378:1596-2596	4.60241	75.1532	-4.02937	0.00327704			Early nodulin-like protein 3	IPR003245	GO:0005507|GO:0009055	misc
MLOC_37570	contig_2548649:1347-2164	233.891	832.886	-1.83228	0.00327704			Metallothionein-II protein	IPR000316	GO:0008270	misc
MLOC_51560	contig_36966:3650-7030	4.80886	11.4717	-1.25431	0.0364191	4	218109800	Putative adipose-regulatory protein (Seipin) LENGTH=368	IPR009617	GO:0016020	misc
MLOC_82118	contig_99964:22-1461	52.5273	192.288	-1.87213	0.00327704			seed biotin-containing protein sbp65-like			misc
MLOC_74492	contig_65972:2-2128	34.8313	96.6687	-1.47266	0.00327704	2	450437440	transmembrane protein 205-like	IPR025423	GO:0016020	misc
MLOC_15115	contig_1569876:236-3252	2.89372	10.3221	-1.83474	0.0152238			uncharacterized membrane protein at3g27390-like		|GO:0016020|GO:0016023|GO:0005739|GO:0010228	misc
MLOC_58341	contig_425752:363-2434	1.48826	5.98773	-2.00838	0.0286528	3	476705780	uncharacterized wd repeat-containing	IPR001680	GO:0005515	misc
MLOC_32958	contig_2332517:39-401	70.0785	187.815	-1.42227	0.00327704	1	388799822	PhosphatidylEthanolamine-Binding Protein	IPR008914	|GO:1901576|GO:0044237	misc
MLOC_11390	contig_1560976:5008-10153	11.2114	47.8767	-2.09436	0.00576916	4	405628800	WD-40 repeat family	IPR001680	GO:0005515	misc
MLOC_33025	contig_2338667:139-280	0	75.0287			7	5010840	f-box kelch-repeat protein skip11	IPR002182	GO:0043531	proteolysis
MLOC_31348	contig_2180779:1-583	97.6004	339.456	-1.79827	0.00327704			aspartic proteinase nepenthesin-1	IPR001461	GO:0004190|GO:0006508	proteolysis
MLOC_31293	contig_2175386:2-258	16.0414	95.9602	-2.58064	0.0152238			Bowman-Birk type trypsin inhibitor	IPR000877	GO:0004867|GO:0005576	proteolysis
MLOC_37679	contig_2548858:1983-2513	1.7831	19.2345	-3.43124	0.0170522	3	8017840	Bowman-Birk type trypsin inhibitor	IPR000877	GO:0004867|GO:0005576	proteolysis
MLOC_62055	contig_46149:7345-7988	13.9966	152.92	-3.44963	0.00327704	3	8017840	bowman-birk type trypsin inhibitor	IPR000877	GO:0004867|GO:0005576	proteolysis
MLOC_70738	contig_58450:720-5743	7.13969	16.8254	-1.23671	0.0170522	7	157866880	Carboxyl-terminal-processing protease	IPR005151|IPR001478	GO:0006508|GO:0008236|GO:0005515	proteolysis
MLOC_72517	contig_61812:6297-7247	12.377	66.303	-2.42141	0.00327704	3	510982920	Cysteine proteinase inhibitor B	IPR000010	GO:0004869	proteolysis
MLOC_59287	contig_43431:4690-9174	30.9636	66.155	-1.09528	0.00576916	1	416013800	cysteine proteinase rd21a-like	IPR013201|IPR000118|IPR000668	|GO:0006508|GO:0008234	proteolysis
MLOC_6095	contig_137058:1148-11229	0.623007	4.14877	-2.73536	0.00327704	3	3603440	Peptidase S9 prolyl oligopeptidase	IPR001375	GO:0006508|GO:0008236	proteolysis
MLOC_62433	contig_46562:10010-16429	0.237967	2.2914	-3.2674	0.0136016	2	9783600	Subtilisin-like serine protease	IPR000209|IPR003137	GO:0004252|GO:0006508	proteolysis
MLOC_2935	contig_126294:7048-10357	2.99856	8.16338	-1.4449	0.0100099	5	533526120	Leucine-rich repeat receptor-like protein kinase family protein LENGTH=1045	|IPR013210|IPR001611	|GO:0005515	RLKs
MLOC_13425	contig_1565629:335-3920	15.1774	36.3751	-1.26103	0.0119239	1	74934440	Peroxidase 1	IPR002016	GO:0004601|GO:0006979|GO:0020037|GO:0055114	redox
MLOC_39127	contig_2552355:302-1863	7.83345	33.7403	-2.10675	0.00327704	2	40431440	Peroxidase 2	IPR002016	GO:0004601|GO:0006979|GO:0020037|GO:0055114	redox
MLOC_79176	contig_83764:29-1477	3.35751	12.8007	-1.93076	0.00798439	2	40431440	Peroxidase 4	IPR002016	GO:0004601|GO:0006979|GO:0020037|GO:0055114	redox
MLOC_36423	contig_2546776:1840-4232	0.108684	1.15887	-3.41451	0.024226	4	1665320	basic helix-loop-helix (bHLH) DNA-binding superfamily protein LENGTH=328	IPR011598	GO:0046983	regulatory proteins
MLOC_22590	contig_160889:558-2647	0.831795	3.81416	-2.19707	0.0214533	5	200080200	BZIP transcription factor family protein, expressed	IPR004827	GO:0003700|GO:0006355|GO:0043565	regulatory proteins
MLOC_54921	contig_39504:62-1368	2.52016	8.59238	-1.76954	0.0200301	1	296273200	homeobox-leucine zipper protein hat4-like	IPR003106|IPR006712|IPR001356	GO:0003677|GO:0005634|GO:0006355|GO:0005634|GO:0006351|GO:0003700|GO:0006355|GO:0043565	regulatory proteins
MLOC_70350	contig_57812:1822-4589	3.63437	10.1677	-1.48422	0.0311348	2	527137640	homeobox-leucine zipper protein hox22-like	IPR001356|IPR003106	GO:0003700|GO:0006355|GO:0043565|GO:0003677|GO:0005634|GO:0006355	regulatory proteins
MLOC_15949	contig_1571948:44-911	93.3582	307.51	-1.71978	0.00327704	1	444257280	tgacg-sequence-specific dna-binding protein tga- -like	IPR025422	|GO:0080167|GO:0005739	regulatory proteins
MLOC_7807	contig_140206:2992-3707	8.1794	77.3717	-3.24174	0.00327704	4	519537680	transcription activator-related LENGTH=110			regulatory proteins
MLOC_11419	contig_1561039:3985-8102	3.45712	8.34994	-1.2722	0.0377502	7	578735280	Protein kinase superfamily protein LENGTH=579	IPR006016|IPR000719	GO:0006950|GO:0004672|GO:0005524|GO:0006468	signal transduction
MLOC_15065	contig_156974:106-1999	0.786721	3.43177	-2.12503	0.0286528			Protein phosphatase 2c, putative	IPR001932	GO:0003824	signal transduction
MLOC_13867	contig_1566691:4605-6021	5.58429	55.9371	-3.32436	0.00327704	5	460514893	Protein phosphatase 2c, putative	IPR001932	GO:0003824	signal transduction
MLOC_53096	contig_38050:417-4660	6.33822	15.8616	-1.32339	0.00327704	3	445699400	Serine/threonine-protein kinase WNK (With No Lysine)-related LENGTH=377	IPR025610		signal transduction
MLOC_50941	contig_36786:11739-13547	12.1933	49.351	-2.01699	0.00327704			SNF1-related protein kinase regulatory subunit gamma-like PV42a	IPR000644	GO:0005515	signal transduction
MLOC_52193	contig_37358:748-1610	110.79	293.407	-1.40508	0.00327704			Glyoxalase/bleomycin resistance	IPR025870	|GO:0005576|GO:0016023|GO:0009414|GO:0006970|GO:0016829	abiotic stress
MLOC_1397	contig_112164:2450-3517	7.27916	175.936	-4.59513	0.00327704	2	92518097	Lactoylglutathione lyase / glyoxalase I family protein LENGTH=184	IPR025870	|GO:0005737|GO:0005975|GO:0050826|GO:0016114|GO:0019915|GO:0009845|GO:0004462	abiotic stress
MLOC_3114	contig_127916:2213-2838	84.3766	594.228	-2.8161	0.00327704	7	425954880	Seed maturation protein			abiotic stress
MLOC_10834	contig_1559883:6768-7756	11.3181	29.2536	-1.36998	0.00327704	2	432755040	22.0 kDa class IV heat shock protein	IPR002068	|GO:0006457|GO:0009644|GO:0016023|GO:0042542|GO:0009507|GO:0016020|GO:0005783|GO:0009408	abiotic stress
MLOC_4447	contig_135134:3403-5980	56.1036	138.429	-1.30298	0.0136016	4	383421640	70 kDa heat shock protein	IPR013126	|GO:0005524|GO:0006950	abiotic stress
MLOC_5540	contig_136373:5464-7725	33.3241	71.9738	-1.11091	0.0152238	5	517375120	Aluminum-induced protein	IPR024286	|GO:0009737|GO:0005829|GO:0005634|GO:0005886	abiotic stress
MLOC_51093	contig_368510:27-4194	5.50758	14.3627	-1.38284	0.00576916	3	542586800	Early-responsive to dehydration protein-like	|IPR003864	|GO:0016020	abiotic stress
MLOC_59292	contig_43439:1593-3297	25.4589	77.365	-1.60351	0.00327704	3	158465800	Group 3 late embryogenesis abundant protein	IPR004238		abiotic stress
MLOC_4753	contig_135462:269-1542	30.6904	64.0226	-1.06079	0.0152238	3	398771600	Late embryogenesis abundant protein	IPR004238		abiotic stress
MLOC_14295	contig_1567721:1919-3343	65.8787	156.008	-1.24374	0.0100099	2	541159098	Late embryogenesis abundant protein	IPR004238		abiotic stress
MLOC_72920	contig_62617:2617-4103	50.428	152.472	-1.59625	0.00327704	4	265751840	late embryogenesis abundant protein	IPR004238	|GO:0048608|GO:0009791|GO:0044767|GO:0005739	abiotic stress
MLOC_6950	contig_138379:4639-5709	2.50962	15.403	-2.61767	0.00327704	1	430162200	Late embryogenesis abundant protein			abiotic stress
MLOC_24874	contig_165952:634-1533	125.685	1228.05	-3.28848	0.00327704	1	294735349	Late embryogenesis abundant protein	IPR000389	GO:0006950	abiotic stress
MLOC_19482	contig_1585072:28-1237	8.48354	88.5711	-3.3841	0.00327704			Late embryogenesis abundant protein	IPR004238		abiotic stress
MLOC_79165	contig_83716:747-2191	11.508	116.157	-3.33537	0.00327704			Late embryogenesis abundant protein D-34, putative	IPR007011		abiotic stress
MLOC_77652	contig_7659:117-827	69.5867	225.416	-1.69571	0.00327704	4	487506846	late embryogenesis abundant protein d-34-like	IPR007011		abiotic stress
MLOC_79789	contig_86947:3929-4629	3.37462	77.7843	-4.52668	0.00327704			Late embryogenesis abundant protein, group 1 protein LENGTH=134	IPR005513	GO:0009790	abiotic stress
MLOC_65794	contig_50673:6539-7169	15.1052	80.6769	-2.41711	0.00327704			Late embryogenesis abundant protein, group 1 protein LENGTH=97	IPR005513	GO:0009790	abiotic stress
MLOC_70601	contig_58227:3028-3612	5.64951	33.7326	-2.57795	0.00327704	5	435727320	Late embryogenesis abundant protein, group 6 LENGTH=71	IPR018930	|GO:0006952|GO:0005829|GO:0005618|GO:0009414|GO:0005739|GO:0006457|GO:0005730|GO:0009651|GO:0010286|GO:0009908|GO:0050821|GO:0005524|GO:0071277|GO:0048366|GO:0051082|GO:0005886|GO:0048046	abiotic stress
MLOC_6278	contig_137319:2790-3687	4.4548	77.5985	-4.1226	0.00327704	1	329249760	Late embryogenesis-abundant protein 1b	IPR000389	|GO:0009845|GO:0009933|GO:0009909|GO:0009640|GO:0051301|GO:0010228|GO:0016567|GO:0019915|GO:0009737|GO:0050826|GO:0048825|GO:0005737|GO:0010182|GO:0048700	abiotic stress
MLOC_9854	contig_1557967:933-1702	2.81389	88.912	-4.98174	0.00327704	3	55365760	Late embryogenesis-abundant protein 1b	IPR000389	GO:0006950	abiotic stress
MLOC_5174	contig_135958:1413-2261	3.54269	33.7753	-3.25305	0.00327704	3	74397740	Late-embryogenesis-abundant protein	IPR004864	|GO:0009611|GO:0050832|GO:0009644|GO:0009269|GO:0005886	abiotic stress
MLOC_50064	contig_353665:1-403	16.0015	81.1041	-2.34157	0.00327704	5	10502800	late embryogenesis abundant protein D-34-like	IPR007011		abiotic stress
MLOC_79687	contig_86342:2165-3535	2.15311	7.48217	-1.79703	0.0298336	1	333793120	Plasma membrane associated protein	IPR008390	|GO:0016020|GO:0016023|GO:0005739	abiotic stress
MLOC_66583	contig_51793:3343-4336	17.7538	157.959	-3.15335	0.00327704			Plasma membrane associated protein	IPR008390	|GO:0016023|GO:0016020	abiotic stress
MLOC_54734	contig_39347:469-1062	27.8753	114.108	-2.03334	0.00327704			protein le25	IPR005513	GO:0009790	abiotic stress
MLOC_33896	contig_241222:0-996	131.62	377.798	-1.52124	0.00327704	4	538963520	qltg3-1,quantitative trait locus for low-temperature germinability on chromosome 3	IPR016140	|GO:0050832|GO:0016023|GO:0009627	abiotic stress
MLOC_59425	contig_43573:8828-9745	16.3403	39.9225	-1.28877	0.0152238	5	496726640	universal stress protein a-like protein	IPR003311	GO:0005634|GO:0006355	abiotic stress
MLOC_66700	contig_51984:1844-3433	3.56326	19.1949	-2.42945	0.00327704	7	125899680	carrier mitochondrial	IPR018108	|GO:0055085|GO:0005507|GO:0005618|GO:0006839|GO:0034976|GO:0005730|GO:0016021|GO:0005743|GO:0015865|GO:0009941|GO:0009627|GO:0005471|GO:0005773|GO:0005886	transport and trafficking
MLOC_17935	contig_1578628:424-1556	3.08588	16.032	-2.3772	0.00576916			Citrate binding protein, putative, expressed	IPR014895	GO:0016023	transport and trafficking
MLOC_74416	contig_65822:804-2496	99.5692	274.562	-1.46336	0.00327704	4	121355080	Heavy metal transport/detoxification superfamily protein LENGTH=290	IPR006121	GO:0030001|GO:0046872	transport and trafficking
MLOC_9811	contig_1557841:2162-4803	0.784352	4.73675	-2.59432	0.00576916	5	538028560	Major facilitator protein	IPR011701	GO:0016021|GO:0055085	transport and trafficking
MLOC_9778	contig_155657:744-6057	17.8644	53.9622	-1.59486	0.00327704	4	492067960	Major facilitator superfamily protein LENGTH=458		|GO:0008643|GO:0016020	transport and trafficking
MLOC_6277	contig_137318:3299-7309	5.1834	14.5288	-1.48694	0.0286528	4	38260031	Manganese transporter	IPR001046	GO:0005215|GO:0006810|GO:0016020	transport and trafficking
MLOC_18145	contig_1579419:970-3392	5.02884	14.137	-1.49118	0.00327704	6	529245640	MATE efflux protein-like	IPR002528	GO:0006855|GO:0015238|GO:0015297|GO:0016020|GO:0055085	transport and trafficking
MLOC_64469	contig_48869:1838-3654	12.4019	38.5522	-1.63625	0.00327704	4	278919400	Mitochondrial import inner membrane translocase, subunit Tim17/22	IPR003397 (Mitochondrial inner membrane translocase subunit Tim17/Tim22/Tim23/peroxisomal protein PMP24)	GO:0015031	transport and trafficking
MLOC_10044	contig_1558295:1552-3333	0.260381	6.13426	-4.55819	0.0364191	7	350797240	Nodulin MtN21 /EamA-like transporter family protein	IPR000620	GO:0016020	transport and trafficking
MLOC_56477	contig_40876:2032-7228	11.858	33.6975	-1.50678	0.0152238	2	588005520	organic cation transporter protein	IPR005828	GO:0016021|GO:0022857|GO:0055085	transport and trafficking
MLOC_10408	contig_1559008:618-2069	90.1122	308.377	-1.7749	0.00327704			Outer envelope pore protein 16-2, chloroplastic	IPR003397		transport and trafficking
MLOC_62171	contig_46262:591-3886	8.26183	16.7537	-1.01995	0.0486284	5	424480520	Purine permease	IPR004853|IPR000620	|GO:0016020	transport and trafficking
MLOC_50454	contig_360221:4509-5846	97.3499	220.923	-1.18229	0.0119239	3	499289720	Plant protein 1589 of unknown function LENGTH=91	IPR006476	GO:0032502	unknown
MLOC_40839	contig_2565484:0-1102	13.3012	37.131	-1.48107	0.00327704			predicted protein			unknown
MLOC_4280	contig_134952:352-4836	12.3677	39.7837	-1.6856	0.00327704	4	476968480	predicted protein	IPR006927		unknown
MLOC_256	contig_101778:3071-4003	75.3869	253.712	-1.75081	0.00327704			predicted protein		|GO:0005634|GO:0005737	unknown
MLOC_16331	contig_1573095:2822-6479	3.24696	11.4378	-1.81665	0.0200301			predicted protein	IPR009606		unknown
MLOC_17754	contig_1577917:0-836	70.0406	253.904	-1.85802	0.00327704			predicted protein			unknown
MLOC_49687	contig_346277:1-471	9.31083	50.2214	-2.43132	0.00327704			predicted protein			unknown
MLOC_23830	contig_163057:532-1239	9.69961	66.154	-2.76983	0.00327704			predicted protein			unknown
MLOC_62259	contig_46357:3831-5030	240.409	649.374	-1.43356	0.0119239	5	428190600	Protein of unknown function (DUF1264) LENGTH=241	IPR010686	GO:0009737	unknown
MLOC_25453	contig_169245:1050-2434	0.50244	2.37293	-2.23965	0.044992	2	503937240	Protein of unknown function (DUF579) LENGTH=289	IPR021148	|GO:0044765|GO:0005768|GO:0005794|GO:0016023|GO:0005515|GO:0071705|GO:0005802	unknown
MLOC_10346	contig_1558868:2440-3375	0.624399	5.20367	-3.05899	0.0170522	6	418904240	Protein of unknown function (DUF581) LENGTH=177	IPR007650		unknown
MLOC_70041	contig_57333:3281-6273	96.3823	228.169	-1.24326	0.0200301	3	5224120	Unknown protein			unknown
MLOC_42900	contig_266758:5243-7077	14.0427	36.2961	-1.36999	0.0136016	2	470095160	Unknown protein			unknown
MLOC_74793	contig_66535:1324-4020	9.78657	28.9231	-1.56335	0.00327704	1	169362920	Unknown protein			unknown
MLOC_74673	contig_66317:1988-3220	8.8195	31.9118	-1.85532	0.00327704	6	490541520	Unknown protein		|GO:0005739|GO:0009536	unknown
MLOC_20608	contig_1590796:1513-2598	3.26854	12.1587	-1.89527	0.00576916	6	232399560	Unknown protein		GO:0009790	unknown
MLOC_3894	contig_134240:535-2733	4.63285	19.5465	-2.07694	0.00327704	5	345178731	Unknown protein			unknown
MLOC_58588	contig_42803:1401-3911	2.0186	5.75009	-1.51023	0.0255945	7	175788600	unknown protein; BEST Arabidopsis thaliana protein match is: unknown protein . LENGTH=141			unknown
MLOC_39183	contig_2552507:1937-3996	30.0192	73.7015	-1.29581	0.0152238	4	405628800	unknown protein; BEST Arabidopsis thaliana protein match is: unknown protein . LENGTH=496			unknown
MLOC_65396	contig_50124:2001-4007	13.292	32.4085	-1.28581	0.024226	1	381292560	unknown protein; FUNCTIONS IN: molecular_function unknown; INVOLVED IN: biological_process unknown; LOCATED IN: cellular_component unknown; EXPRESSED IN: inflorescence meristem, hypocotyl. LENGTH=118		GO:0005634	unknown
MLOC_34983	contig_245168:942-1920	19.037	164.288	-3.10935	0.00327704	6	471021440	unknown protein; FUNCTIONS IN: molecular_function unknown; INVOLVED IN: biological_process unknown; LOCATED IN: mitochondrion; BEST Arabidopsis thaliana protein match is: unknown protein . LENGTH=165		GO:0005739	unknown
MLOC_64517	contig_48942:3519-4537	8.83151	44.2007	-2.32334	0.00327704	2	41749560	unknown protein; FUNCTIONS IN: molecular_function unknown; INVOLVED IN: biological_process unknown; LOCATED IN: mitochondrion; BEST Arabidopsis thaliana protein match is: unknown protein . LENGTH=247		GO:0005739	unknown
MLOC_13881	contig_1566723:4082-5660	14.3847	62.0619	-2.10917	0.00327704	3	50335320	unknown protein; FUNCTIONS IN: molecular_function unknown; INVOLVED IN: biological_process unknown; LOCATED IN: mitochondrion; EXPRESSED IN: petal, leaf whorl, flower; EXPRESSED DURING: 4 anthesis, petal differentiation and expansion stage; Has 1807 Blast hits to 1807 proteins in 277 species: Archae - 0; Bacteria - 0; Metazoa - 736; Fungi - 347; Plants - 385; Viruses - 0; Other Eukaryotes - 339 (…		|GO:0016020|GO:0005739	unknown
MLOC_12678	contig_1563854:3931-5267	19.8488	108.708	-2.45333	0.00327704	4	31818400	unknown protein; Has 1807 Blast hits to 1807 proteins in 277 species: Archae - 0; Bacteria - 0; Metazoa - 736; Fungi - 347; Plants - 385; Viruses - 0; Other Eukaryotes - 339 (source: NCBI BLink). LENGTH=121		GO:0009507	unknown
MLOC_27727	contig_185682:2023-2931	11.7924	29.0331	-1.29984	0.0100099			unknown protein; Has 30201 Blast hits to 17322 proteins in 780 species: Archae - 12; Bacteria - 1396; Metazoa - 17338; Fungi - 3422; Plants - 5037; Viruses - 0; Other Eukaryotes - 2996 (source: NCBI BLink). LENGTH=182		|GO:0005739|GO:0009507	unknown
MLOC_19813	contig_1586587:1721-2547	0.70429	5.85508	-3.05545	0.0214533			unknown protein; Has 30201 Blast hits to 17322 proteins in 780 species: Archae - 12; Bacteria - 1396; Metazoa - 17338; Fungi - 3422; Plants - 5037; Viruses - 0; Other Eukaryotes - 2996 (source: NCBI BLink). LENGTH=72			unknown
MLOC_17622	contig_1577352:687-1259	3.46041	41.2985	-3.57707	0.00327704	3	224714040	unknown protein; Has 30201 Blast hits to 17322 proteins in 780 species: Archae - 12; Bacteria - 1396; Metazoa - 17338; Fungi - 3422; Plants - 5037; Viruses - 0; Other Eukaryotes - 2996 (source: NCBI BLink). LENGTH=72			unknown
MLOC_64919	contig_49508:7044-7728	23.7978	110.798	-2.21903	0.00327704			unknown protein; Has 42 Blast hits to 42 proteins in 10 species: Archae - 0; Bacteria - 0; Metazoa - 0; Fungi - 0; Plants - 42; Viruses - 0; Other Eukaryotes - 0 (source: NCBI BLink). LENGTH=100			unknown
MLOC_80542	contig_9121:104-775	68.6202	192.818	-1.49053	0.00327704	3	345113234	unknown protein; Has 45 Blast hits to 45 proteins in 13 species: Archae - 0; Bacteria - 0; Metazoa - 0; Fungi - 0; Plants - 45; Viruses - 0; Other Eukaryotes - 0 (source: NCBI BLink). LENGTH=78		GO:0009536	unknown

## Sheet: M69_F48_M48
gene_id	locus	value_1_F48	value_2_M48	log2(fold_change)	q_value	Chromosome	Position (bp)	Description	introdomain	GO	classification
MLOC_61948	contig_46035:4548-6926	1.36521	0.268034	2.34863	0.0189192	3	528677720	Laccase-19	IPR001117|IPR011706|IPR011707	GO:0016491|GO:0055114|GO:0005507|GO:0016491|GO:0055114	cell wall
MLOC_13908	contig_156678:1229-2883	6.18242	2.00589	1.62393	0.00608117	3	541185600	Beta-1,3-glucanase 2a	IPR000490	GO:0004553|GO:0005975	cell wall
MLOC_65311	contig_50030:623-2115	85.1958	42.4287	1.00574	0.00608117	1	276923000	Chitinase	IPR000726	GO:0004568|GO:0006032|GO:0016998	cell wall
MLOC_36849	contig_2547406:877-3223	11.7941	1.92223	2.61721	0.00608117			Putative flavin-containing monooxygenase 1	IPR020946	GO:0004499|GO:0050660|GO:0050661|GO:0055114	biotic stress
MLOC_61496	contig_45569:688-3235	59.008	27.9221	1.0795	0.00608117	3	74397740	GDSL esterase/lipase	IPR001087	GO:0006629|GO:0016788	biotic stress
MLOC_69589	contig_56656:1187-2132	13.6657	5.63344	1.27847	0.0261349	6	26948920	PBSP (Plant basic secretory protein) domain-containing protein	IPR007541		biotic stress
MLOC_12581	contig_1563645:4974-6361	16.5054	7.66518	1.10655	0.0104637	7	123082400	Cysteine-rich secretory protein	IPR014044	|GO:0005576|GO:0016023	biotic stress
MLOC_56507	contig_40911:2240-5835	1.62612	0.363263	2.16235	0.0230665	2	24787600	MLO-like protein 1	IPR004326	GO:0008219|GO:0016021	biotic stress
MLOC_72965	contig_62712:278-1181	33.0519	14.0029	1.23901	0.00608117	5	517375120	CAP (Cysteine-rich secretory proteins, Antigen 5, and Pathogenesis-related 1 protein) superfamily protein LENGTH=161	IPR014044	|GO:0005576|GO:0016023	biotic stress
MLOC_64575	contig_49011:2983-3686	140.789	66.9152	1.07313	0.0230665	5	474302480	Defensin	IPR008176	GO:0006952	biotic stress
MLOC_16950	contig_1575023:1701-2788	8.35556	2.81135	1.57147	0.0230665	5	32023000	Germin-like protein 3a	IPR006045	GO:0045735	biotic stress
MLOC_52081	contig_372751:184-819	297.001	140.972	1.07506	0.00608117			pathogenesis-related protein 1	IPR014044	|GO:0005576|GO:0016023|GO:0006952|GO:0009607	biotic stress
MLOC_79993	contig_88070:2128-2657	190.611	92.9163	1.03663	0.00608117			Gamma thionin	IPR008176	GO:0006952	biotic stress
MLOC_70576	contig_58192:7434-10865	10.884	4.8459	1.16737	0.00608117	3	42026080	Dimethylaniline monooxygenase (N-oxide-forming) 2, YUCCA2 like	IPR020946	GO:0004499|GO:0050660|GO:0050661|GO:0055114	hormone
MLOC_31759	contig_221975:63-5766	60.5361	23.5022	1.365	0.00608117	1	444378800	ninja-family protein Os05g0558800-like	IPR012463		hormone
MLOC_80338	contig_89917:745-4227	25.5402	11.559	1.14375	0.00608117	7	563185680	3-hydroxyisobutyrate dehydrogenase	IPR006115	GO:0004616|GO:0006098|GO:0055114	metabolism
MLOC_18474	contig_1580700:516-2398	1.73264	0.171878	3.33352	0.034973	7	412112541	Aromatic amino acid decarboxylase	IPR002129	GO:0016831|GO:0019752|GO:0030170	metabolism
MLOC_37381	contig_2548269:5392-8933	35.0265	15.2192	1.20255	0.00608117	4	463727760	Homocysteine S-methyltransferase 1, putative, expressed	IPR003726	GO:0008898	metabolism
MLOC_33074	contig_234251:446-4387	15.6836	4.61611	1.76451	0.00608117	2	487689520	6,7-dimethyl-8-ribityllumazine synthase	IPR002180	GO:0009231|GO:0009349	metabolism
MLOC_48429	contig_323595:1-751	525.835	260.266	1.01462	0.0261349			rRNA N-glycosidase	IPR001574	GO:0017148|GO:0030598	metabolism
MLOC_71113	contig_59186:313-3135	2.28193	0.345731	2.72253	0.0292656			indole-3-glycerol phosphate synthase	IPR013798	GO:0004425	metabolism
MLOC_74164	contig_65270:71-1201	15.0332	7.07828	1.08668	0.034973			putative S-adenosyl-L-methionine (SAM)-dependent methyltransferas	IPR004159	GO:0008168	metabolism
MLOC_54711	contig_39330:2714-5606	122.969	60.9191	1.01333	0.0104637	1	398837320	Aldose reductase	IPR023210	|GO:0005737|GO:0048573|GO:0004032|GO:0010048|GO:0055114	metabolism
MLOC_17984	contig_1578776:1070-3021	4.23225	1.4459	1.54946	0.00608117	2	588005520	Cytochrome P450 family protein	IPR001128	GO:0005506|GO:0009055|GO:0016705|GO:0020037|GO:0055114	metabolism
MLOC_21709	contig_159798:169-4020	12.2846	5.85872	1.06819	0.00608117	2	306798859	Transketolase, putative	IPR005476|IPR005475|IPR005474	GO:0003824|GO:0008152	metabolism
MLOC_799	contig_1062309:79-223	24.1358	0					Retrotransposon protein, putative, unclassified		GO:0009536	misc
MLOC_9531	contig_1531209:32-192	27.9649	0					Retrotransposon protein, putative, LINE subclass		|GO:0006259|GO:0003676|GO:0043231|GO:0044444	misc
MLOC_45406	contig_277770:5-1362	4.37492	1.34331	1.70346	0.0104637			Retrotransposon protein, putative, Ty1-copia subclass		GO:0005488|GO:0003964	misc
MLOC_44690	contig_275185:1559-2723	24.6593	9.6078	1.35985	0.00608117	6	380338827	Ganglioside-induced differentiation-associated protein		|GO:0006468|GO:0005509|GO:0005524|GO:0004674	misc
MLOC_70438	contig_57977:3732-5083	48.4928	14.2711	1.76467	0.00608117	4	492135075	tetratrico peptide repeat (tpr) domain containing expressed	IPR001440	GO:0005515	misc
MLOC_79770	contig_86878:3-3442	769.707	283.831	1.43928	0.040398	5	532402680	Serpin 2	IPR023796	|GO:0010466|GO:0006952|GO:0004867|GO:0045735	proteolysis
MLOC_64191	contig_48478:156-2860	47.3088	11.1267	2.08808	0.00608117	2	5090200	protein da1-related 1-like	IPR001781|IPR022087	GO:0008270	proteolysis
MLOC_72727	contig_62228:2959-4468	3.68122	1.08211	1.76634	0.0104637	3	449336320	Peroxidase 66, putative, expressed	IPR002016	GO:0004601|GO:0006979|GO:0020037|GO:0055114	redox
MLOC_36351	contig_2546648:5043-8431	10.2582	3.59739	1.51176	0.00608117	3	546453120	basic helix-loop-helix (bHLH) DNA-binding superfamily protein LENGTH=253	IPR011598	GO:0046983	regulatory proteins
MLOC_14599	contig_1568466:350-4874	155.389	62.8034	1.30697	0.00608117	3	405236960	Casein kinase I-like	IPR000719	GO:0004672|GO:0005524|GO:0006468	signal transduction
MLOC_66583	contig_51793:3343-4336	10.6097	4.46912	1.24732	0.0292656			Plasma membrane associated protein,AWPM-19	IPR008390	|GO:0016023|GO:0016020	abiotic stress
MLOC_24874	contig_165952:634-1533	76.9847	28.4714	1.43506	0.00608117	1	294735349	Late embryogenesis abundant protein	IPR000389	GO:0006950	abiotic stress
MLOC_40170	contig_2556681:64-1233	5.12683	1.74006	1.55893	0.0317458	3	498003471	amino acid-polyamine transporter	IPR013057	|GO:0016023|GO:0016021	transport and trafficking
MLOC_54132	contig_38915:924-3467	1.5672	0.240168	2.70607	0.0104637	2	528824349	Major facilitator superfamily protein LENGTH=590	IPR000109	GO:0005215|GO:0006810|GO:0016020	transport and trafficking
MLOC_53924	contig_38745:331-2711	4.07911	1.56218	1.38469	0.0435581	5	403261690	Mitochondrial phosphate carrier protein, putative	IPR018108	|GO:0005743|GO:0005886|GO:0005515|GO:0005618|GO:0006810|GO:0016021|GO:0009507	transport and trafficking
MLOC_59465	contig_43626:12244-19018	4.08863	1.42826	1.51736	0.0104637	7	521852760	pleiotropic drug resistance protein 4	IPR013581|IPR013525|IPR003439	|GO:0016020|GO:0005524|GO:0016887	transport and trafficking
MLOC_70291	contig_57737:47-3704	1.35852	0.358338	1.92264	0.0148651	5	560085680	pleiotropic drug resistance protein 5	IPR013581|IPR013525|IPR003439	|GO:0016020|GO:0005524|GO:0016887	transport and trafficking
MLOC_19571	contig_1585457:2435-3830	4.60273	1.38186	1.73588	0.0148651	6	456498560	predicted protein	IPR006502		unknown
MLOC_80548	contig_91249:0-2566	4.62398	1.42874	1.69439	0.00608117			predicted protein			unknown
MLOC_51598	contig_369859:111-4077	5.4925	2.60337	1.07708	0.0317458			Unknown protein			unknown
MLOC_73233	contig_63200:713-2232	1.25426	3.92406	-1.64551	0.037915			caffeic acid 3-O-methyltransferase	IPR001077|IPR012967	GO:0008171|GO:0046983	cell wall
MLOC_15203	contig_1570130:3487-7196	6.89031	17.6823	-1.35967	0.00608117	3	489532160	Laccase 1	IPR001117|IPR011706|IPR011707	GO:0016491|GO:0055114|GO:0005507|GO:0016491|GO:0055114	cell wall
MLOC_4738	contig_135449:2266-7742	4.03257	9.54245	-1.24266	0.0104637	3	219708160	Polygalacturonase	IPR000743	GO:0004650|GO:0005975	cell wall
MLOC_60243	contig_44223:5398-6230	2.83246	9.8877	-1.80358	0.00608117	3	34971720	pectinesterase inhibitor domain			cell wall
MLOC_59357	contig_43510:215-995	4.34724	11.7873	-1.43906	0.0317458	2	581285960	Invertase/pectin methylesterase inhibitor family protein	IPR006501	GO:0004857|GO:0030599	cell wall
MLOC_1315	contig_11156:306-1380	12.652	31.1273	-1.29881	0.00608117	3	747720	Pectinesterase inhibitor	IPR006501	GO:0004857|GO:0030599	cell wall
MLOC_39585	contig_2553960:4967-5993	18.8553	51.5763	-1.45174	0.00608117	2	577832560	Pectinesterase inhibitor domain containing protein	IPR006501	GO:0004857|GO:0030599	cell wall
MLOC_62883	contig_47062:4660-5808	5.48655	11.0965	-1.01613	0.0435581			Plant invertase/pectin methylesterase inhibitor superfamily protein LENGTH=175	IPR006501	GO:0004857|GO:0030599	cell wall
MLOC_16041	contig_1572204:165-1146	11.4265	36.3809	-1.6708	0.00608117	3	19007960	Plant invertase/pectin methylesterase inhibitor superfamily protein LENGTH=176	IPR006501	GO:0004857|GO:0030599	cell wall
MLOC_59400	contig_43551:2030-3103	8.87579	23.4251	-1.40011	0.00608117	2	448138480	pectinesterase inhibitor	IPR006501	GO:0004857|GO:0030599	cell wall
MLOC_63744	contig_47917:666-1572	13.6392	66.1018	-2.27693	0.00608117			Pectinesterase inhibitor	IPR006501 (Pectinesterase inhibitor)		cell wall
MLOC_10876	contig_1559969:835-8761	64.4579	173.619	-1.4295	0.00608117			Alpha-N-arabinofuranosidase A	IPR010720	GO:0046373|GO:0046556	cell wall
MLOC_218	contig_101421:1803-3272	4.3202	19.6271	-2.18368	0.00608117	2	182756160	cell wall protein precursor, putative LENGTH=140		GO:0016023	cell wall
MLOC_54898	contig_39485:2072-4866	0.23924	4.54662	-4.24826	0.00608117	1	70707280	Endoglucanase	IPR001701	GO:0004553|GO:0005975	cell wall
MLOC_12083	contig_1562484:1771-3734	14.1479	36.1176	-1.35211	0.00608117	6	518027380	Expansin	IPR009009|IPR007117	|GO:0009505|GO:0009664|GO:0010119|GO:0005576|GO:0016020|GO:0010114|GO:0006949	cell wall
MLOC_81957	contig_99144:282-1706	1.4674	4.73753	-1.69087	0.0292656	3	42427840	Expansin A2	IPR007117|IPR009009	|GO:0005576|GO:0016020|GO:0009664|GO:0016023|GO:0005618	cell wall
MLOC_67740	contig_53539:2573-3967	3.02833	11.9406	-1.97928	0.00608117			fasciclin-like arabinogalactan protein	IPR000782	|GO:0046658|GO:0016023|GO:0005618|GO:0048367|GO:0048364	cell wall
MLOC_55265	contig_39813:1489-5110	11.0536	30.1375	-1.44704	0.00608117	6	51143800	BURP domain-containing protein	IPR004873		cell wall
MLOC_11452	contig_1561149:602-1955	1.63966	6.13044	-1.90259	0.00608117	3	541185600	licheninase, Endo-beta-1,3-1,4 glucanase	IPR000490	GO:0004553|GO:0005975	cell wall
MLOC_64365	contig_48721:8894-10724	1.38878	27.4877	-4.3069	0.00608117			gdsl esterase lipase	IPR001087	GO:0006629|GO:0016788	biotic stress
MLOC_38739	contig_2551242:1124-3048	37.558	84.3812	-1.1678	0.00608117	1	87270928	GDSL esterase/lipase	IPR001087	GO:0006629|GO:0016788	biotic stress
MLOC_4594	contig_135299:2567-4359	1.52692	5.41117	-1.82532	0.00608117	7	46052360	GDSL esterase/lipase	IPR001087	GO:0006629|GO:0016788	biotic stress
MLOC_38791	contig_2551368:1209-2866	0.623772	10.9459	-4.13323	0.00608117			GDSL esterase/lipase	IPR001087	GO:0006629|GO:0016788	biotic stress
MLOC_39346	contig_2553094:108-1698	0.148776	6.80017	-5.51436	0.0292656	7	578735280	GDSL esterase/lipase	IPR001087	GO:0006629|GO:0016788	biotic stress
MLOC_67061	contig_52504:1100-1777	10.9096	49.76	-2.18939	0.00608117	3	559559920	Disease resistance-responsive (Dirigent-like protein) family protein	IPR004265	GO:0016023	biotic stress
MLOC_12610	contig_1563705:1718-2546	9.29189	19.382	-1.06067	0.034973	4	473167880	bifunctional inhibitor lipid-transfer protein seed storage 2s albumin superfamily protein	IPR016140	|GO:0051707|GO:0006952|GO:0016023|GO:0005198	biotic stress
MLOC_19669	contig_1585919:1167-2133	28.0965	60.5887	-1.10866	0.00608117			bifunctional inhibitor lipid-transfer protein seed storage 2s albumin superfamily protein			biotic stress
MLOC_38691	contig_2551120:871-1669	6.53482	197.519	-4.9177	0.00608117	2	584655040	Bifunctional inhibitor/lipid-transfer protein/seed storage 2S albumin superfamily protein LENGTH=109			biotic stress
MLOC_61751	contig_45837:5324-6064	64.6186	539.9	-3.06267	0.00608117	2	584655040	Bifunctional inhibitor/lipid-transfer protein/seed storage 2S albumin-like protein	IPR016140		biotic stress
MLOC_244	contig_101653:584-1299	43.6209	520.583	-3.57704	0.00608117	2	577832560	Bifunctional inhibitor/lipid-transfer protein/seed storage 2S albumin-like protein	IPR016140		biotic stress
MLOC_68931	contig_55580:987-1448	148.234	449.482	-1.60039	0.00608117			Defensin	IPR008176	GO:0006952	biotic stress
MLOC_60968	contig_44948:1225-2478	22.3285	61.3283	-1.45767	0.00608117	1	28749400	defensin precursor	IPR008176	GO:0006952	biotic stress
MLOC_63000	contig_47179:1482-2676	5.67426	14.7238	-1.37565	0.00608117	7	544750600	Germin A	IPR006045	GO:0045735	biotic stress
MLOC_74398	contig_65787:3317-4165	46.299	108.814	-1.23281	0.00608117			Lipid transfer protein	IPR016140	GO:0006810	biotic stress
MLOC_20094	contig_158800:2834-4364	1.78663	18.7146	-3.38885	0.00608117	2	603659280	Bifunctional inhibitor/plant lipid transfer protein/seed storage helical domain	IPR016140	|GO:0016023|GO:0016020	biotic stress
MLOC_75604	contig_68319:0-1156	3.79314	25.4448	-2.74591	0.00608117	5	105793962	Thaumatin-like protein	IPR001938	GO:0016023	biotic stress
MLOC_50740	contig_365626:541-1475	2.2119	36.4776	-4.04365	0.00608117	5	8618000	Thaumatin-like protein	IPR001938		biotic stress
MLOC_78030	contig_7833:16-1567	113.433	230.757	-1.02453	0.00608117	2	93403000	tpa: bifunctional inhibitor ltp seed storage protein family	IPR016140	|GO:0006869|GO:0008289	biotic stress
MLOC_21442	contig_159520:2310-3129	382.08	778.047	-1.02598	0.0189192	2	585079120	type 1 non specific lipid transfer protein precursor	IPR016140	|GO:0009737|GO:0006869|GO:0006952|GO:0009414|GO:0048046|GO:0008289	biotic stress
MLOC_13474	contig_1565765:2451-3128	22.8937	53.7129	-1.23032	0.00608117	2	623490600	Gamma-thionin	IPR008176	GO:0006952	biotic stress
MLOC_18300	contig_1580042:10-2334	5.6843	14.5424	-1.35521	0.00608117	5	488946880	9-cis-epoxycarotenoid dioxygenase 2	IPR004294	|GO:0055114|GO:0046872|GO:0009570|GO:0009688|GO:0006950|GO:0045549	hormone
MLOC_47465	contig_306463:6-1324	4.09756	12.2773	-1.58316	0.034973	4	5066640	Histidine-containing phosphotransfer protein		|GO:0016023|GO:0004871|GO:0000160	hormone
MLOC_35032	contig_245340:4801-5417	37.7243	79.2842	-1.07154	0.00608117	4	5066640	histidine-containing phosphotransfer protein 1	IPR008207	GO:0000160|GO:0004871	hormone
MLOC_13461	contig_1565715:2697-5174	2.32851	6.16877	-1.40558	0.0317458			Sensor histidine kinase/response regulator	IPR001789	GO:0000156|GO:0000160|GO:0006355	hormone
MLOC_15181	contig_1570064:186-8292	5.14587	12.3515	-1.2632	0.0104637	4	516219440	GRAS family transcription factor containing protein, expressed	IPR005202		hormone
MLOC_60765	contig_44755:592-6310	3.28143	8.33475	-1.34481	0.00608117	7	19327880	Lipoxygenase	IPR001024|IPR013819	GO:0005515|GO:0016702|GO:0046872|GO:0055114	hormone
MLOC_63480	contig_47626:2703-4474	2.01543	32.8837	-4.02821	0.00608117	2	12507880	FAD-binding Berberine family protein LENGTH=532	IPR006094|IPR012951	GO:0008762|GO:0016491|GO:0050660|GO:0055114	metabolism
MLOC_81831	contig_98446:0-1035	26.4381	58.1854	-1.13804	0.00608117	7	508246240	reticuline oxidase-like protein	IPR006094|IPR012951	GO:0008762|GO:0016491|GO:0050660|GO:0055114	metabolism
MLOC_61980	contig_46065:1798-4782	0.155305	7.1003	-5.5147	0.00608117	2	613959960	Alpha-glucosidase	IPR000322|IPR025887	GO:0004553|GO:0005975	metabolism
MLOC_66202	contig_51231:142-2564	0.360365	20.3421	-5.81887	0.00608117	2	613641280	alpha-glucosidase	IPR000322|IPR025887	GO:0004553|GO:0005975	metabolism
MLOC_37740	contig_2548992:0-3641	71.3123	166.814	-1.22602	0.00608117	4	13228320	Beta-glucosidase	IPR001360	GO:0004553|GO:0005975	metabolism
MLOC_16595	contig_1573889:890-3953	21.6613	46.3276	-1.09675	0.00608117			Beta-glucosidase D4	IPR001360	GO:0004553|GO:0005975	metabolism
MLOC_79756	contig_86812:2389-7482	2.42055	8.40836	-1.79649	0.00608117	7	253703330	Beta-glucosidase D4	IPR001360	GO:0004553|GO:0005975	metabolism
MLOC_60412	contig_44366:5270-8673	1.22584	12.2009	-3.31514	0.00608117	6	8340240	acid beta-fructofuranosidase precursor	IPR013148|IPR013189|IPR021792	|GO:0004564|GO:0004575	metabolism
MLOC_58270	contig_42505:6571-10550	9.05727	24.4156	-1.43066	0.00608117	7	2003840	Acid beta-fructofuranosidase, putative	IPR021792|IPR013189|IPR013148	GO:0004564|GO:0004575	metabolism
MLOC_66722	contig_52017:2521-6415	3.3628	21.9007	-2.70324	0.00608117	6	9913800	Acid beta-fructofuranosidase, putative	IPR013148|IPR013189|IPR021792	|GO:0004564|GO:0004575	metabolism
MLOC_66445	contig_51565:3776-6706	2.08668	25.1342	-3.59037	0.00608117	6	9913800	Acid beta-fructofuranosidase, putative	IPR013189|IPR013148|IPR021792	|GO:0004564|GO:0004575	metabolism
MLOC_5168	contig_135953:3030-8106	164.59	606.984	-1.88278	0.00608117	2	264906160	Beta-amylase	IPR001554	GO:0000272|GO:0016161	metabolism
MLOC_5612	contig_136454:2132-6719	0.94802	5.59278	-2.56058	0.00608117	1	444378800	Beta-fructofuranosidase	IPR013189|IPR013148		metabolism
MLOC_68764	contig_55316:2469-4828	4.28391	9.26699	-1.11317	0.0104637	7	2003840	vacuolar invertase	IPR013189|IPR013148	|GO:0000325|GO:0009505|GO:0005975|GO:0050306|GO:0004575|GO:0051669	metabolism
MLOC_71312	contig_59581:195-3203	53.0478	109.519	-1.04582	0.00608117			lysosomal beta glucosidase	IPR001764|IPR002772	GO:0004553|GO:0005975	metabolism
MLOC_165	contig_101076:6382-7547	87.0388	191.953	-1.14102	0.00608117			lysosomal beta glucosidase-like	IPR001764|IPR002772	GO:0004553|GO:0005975	metabolism
MLOC_4373	contig_135063:0-6117	2.50368	6.07715	-1.27934	0.00608117	6	497194120	alpha galactosidase	IPR000772	|GO:0009505|GO:0004557|GO:0046477|GO:0009311|GO:0005739|GO:0016139	metabolism
MLOC_43630	contig_271787:66-5245	12.6152	25.6828	-1.02564	0.00608117	2	518715560	Starch synthase, putative	IPR001296|IPR013534	GO:0009058	metabolism
MLOC_67531	contig_53232:1115-4884	28.6075	127.501	-2.15604	0.00608117	7	2587880	Sucrose:fructan 6-fructosyltransferase	IPR013189|IPR013148	|GO:0050306|GO:0005975|GO:0004553	metabolism
MLOC_61116	contig_45126:4898-6815	3.31026	11.1279	-1.74916	0.00608117	5	471345080	Squalene/phytoene synthase	IPR002060	GO:0009058|GO:0016740	metabolism
MLOC_25291	contig_168259:0-605	1.85716	6.95551	-1.90506	0.037915			chlorophyll A-B binding protein	IPR022796	|GO:0031969|GO:0016021	metabolism
MLOC_64305	contig_48619:5165-7159	1.97816	4.96098	-1.32647	0.0261349			Chalcone synthase	IPR012328|IPR001099	GO:0016746|GO:0009058|GO:0016746	metabolism
MLOC_67877	contig_53814:1099-3048	0.238669	1.35262	-2.50267	0.040398	2	4051080	Premnaspirodiene oxygenase	IPR001128	GO:0005506|GO:0009055|GO:0016705|GO:0020037|GO:0055114	metabolism
MLOC_28425	contig_191722:1-3070	6.58294	18.4662	-1.48808	0.0292656	7	127292200	caleosin	IPR007736	|GO:0005576|GO:0005509	metabolism
MLOC_15020	contig_1569639:434-2099	1.11976	8.89867	-2.9904	0.00608117	6	440120640	Caleosin related protein	IPR007736	GO:0005509	metabolism
MLOC_78143	contig_78836:22-6257	21.3743	43.3101	-1.01883	0.00608117	1	441294920	CTP synthase	IPR017926|IPR017456	|GO:0003883|GO:0006221	metabolism
MLOC_73497	contig_63790:1563-3660	4.88185	13.1707	-1.43183	0.00608117	3	8017840	Endonuclease 2	IPR003154	GO:0003676|GO:0004519|GO:0006308	metabolism
MLOC_6335	contig_137392:4187-4333	0	17.8564					Cytochrome b6-f complex subunit 6	IPR007802	GO:0009055|GO:0009512	metabolism
MLOC_77504	contig_759470:123-232	0	1332.63					NAD(P)H-quinone oxidoreductase subunit 2, chloroplastic		|GO:0005886|GO:0048038|GO:0008137|GO:0006810|GO:0016021|GO:0042773|GO:0019684|GO:0009535	metabolism
MLOC_56674	contig_41044:325-999	2.85877	18.3218	-2.68009	0.0104637	7	48436880	Low glutelin content1			metabolism
MLOC_22218	contig_160402:339-1586	0.327165	5.85627	-4.16189	0.00608117	1	19696160	4-hydroxyphenylacetaldehyde oxime monooxygenase-like	IPR001128	GO:0005506|GO:0009055|GO:0016705|GO:0020037|GO:0055114	metabolism
MLOC_59804	contig_43927:8287-10557	1.66155	6.06365	-1.86766	0.00608117	2	1501640	curcuminoid synthase-like	IPR012328|IPR001099	GO:0016746|GO:0009058|GO:0016746	metabolism
MLOC_75000	contig_66938:783-2281	107.128	221.076	-1.04521	0.0189192	1	200670876	alpha beta-hydrolases superfamily isoform 2	IPR002921	GO:0004806|GO:0006629	metabolism
MLOC_57145	contig_41458:4916-8422	25.1183	57.3166	-1.19021	0.00608117	1	398837320	Alanine--glyoxylate aminotransferase-2-like protein, mitochondrial	IPR005814	GO:0008483|GO:0030170	metabolism
MLOC_78076	contig_78520:2922-3630	4.26453	15.4237	-1.85469	0.00608117			Beta-1,3-N-Acetylglucosaminyltransferase family protein LENGTH=124			metabolism
MLOC_44076	contig_274135:5592-7119	0.308801	6.84851	-4.47104	0.0104637	2	615160280	Phosphatidylcholine-sterol acyltransferase (Lecithin-cholesterol acyltransferase)	IPR003386	GO:0006629|GO:0008374	metabolism
MLOC_4028	contig_134592:382-2083	1.53413	3.91089	-1.35008	0.040398	7	159210234	udp-glycosyltransferase 90a1-like	IPR002213	GO:0008152|GO:0016758	metabolism
MLOC_74485	contig_65967:542-2920	0.622362	2.33024	-1.90465	0.00608117	7	111886440	UDP-Glycosyltransferase superfamily protein LENGTH=496	IPR002213	GO:0008152|GO:0016758	metabolism
MLOC_28088	contig_188982:1795-3189	2.28939	8.22416	-1.84491	0.0104637	5	532948280	Actin-depolymerizing factor 3	IPR002108	GO:0003779|GO:0005622	misc
MLOC_58078	contig_42328:1744-4268	1.68178	5.09082	-1.59791	0.0148651	3	499289720	DNA-3-methyladenine glycosylase, putative	IPR005019	GO:0006284|GO:0008725	misc
MLOC_78003	contig_78218:4835-4979	0	20.6774			1	79019000	DNA helicase homolog, putative		|GO:0005524|GO:0004386	misc
MLOC_45140	contig_276463:924-3662	8.09971	16.4148	-1.01906	0.00608117	1	160432185	Microtubule-associated protein RP/EB family member 3	IPR004953|IPR001715	GO:0008017|GO:0005515	misc
MLOC_29212	contig_1985171:507-634	0	104.184					Retrotransposon protein, putative, unclassified		|GO:0003964|GO:0006278|GO:0003723|GO:0008270|GO:0009536|GO:0005739	misc
MLOC_28859	contig_195426:780-1622	46.2188	140.011	-1.59899	0.00608117	5	527812200	Early nodulin 55-2, putative	IPR003245	GO:0005507|GO:0009055	misc
MLOC_68846	contig_55454:578-1723	8.07385	27.6719	-1.77709	0.00608117	1	435287120	Early nodulin 55-2, putative	IPR003245	GO:0005507|GO:0009055	misc
MLOC_57898	contig_42195:3261-4101	19.6708	126.475	-2.68472	0.00608117	1	435738480	Early nodulin-like protein	IPR003245	GO:0005507|GO:0009055	misc
MLOC_45344	contig_277365:0-1715	52.5544	116.695	-1.15086	0.00608117	7	2648640	von willebrand factor type a domain containing expressed			misc
MLOC_58693	contig_42895:141-2528	1.49886	4.06687	-1.44005	0.0261349	3	499887400	Ankyrin repeat-containing protein, putative	IPR000535|IPR020683	GO:0005198	misc
MLOC_69295	contig_56208:12-2647	68.7139	157.535	-1.197	0.00608117	5	299546800	Ferritin	IPR008331	GO:0006879|GO:0008199	misc
MLOC_73821	contig_6450:898-2341	66.8219	169.445	-1.34242	0.00608117			leucine-rich repeat protein	IPR013210|IPR001611	|GO:0005515	misc
MLOC_69487	contig_56495:577-5744	5.45513	20.5777	-1.9154	0.00608117	1	358608000	Pentatricopeptide repeat-containing protein, putative	IPR002885	GO:0005739	misc
MLOC_74636	contig_66235:3019-6256	24.4937	61.9871	-1.33956	0.00608117	7	2003840	putative WD40-like beta propeller repeat family protein	IPR011659		misc
MLOC_67097	contig_52572:770-2067	5.18179	12.9295	-1.31914	0.00608117			Receptor expression-enhancing protein 6	IPR004345	|GO:0042538|GO:0009555|GO:0009414|GO:0009409|GO:0010507|GO:0009737|GO:0009908|GO:0016020	misc
MLOC_69227	contig_56123:6246-7188	32.4629	66.371	-1.03176	0.0104637	4	97956280	TAPETUM DETERMINANT1		GO:0016023	misc
MLOC_70382	contig_57871:4606-6366	1.52165	5.4967	-1.85293	0.00608117			wd40-like beta propeller repeat family protein			misc
MLOC_47299	contig_303747:0-611	36.1574	97.1921	-1.42655	0.00608117	6	48355040	Pollen Ole e 1 allergen/extensin	IPR006041	GO:0016023	misc
MLOC_16758	contig_1574390:1636-2086	16.4831	45.0299	-1.4499	0.0148651	6	310412920	S locus-related glycoprotein 1 binding pollen coat	IPR010851 (S locus-related glycoprotein 1 binding pollen coat)		misc
MLOC_14060	contig_1567161:2456-2924	9.10981	26.5381	-1.54257	0.040398	7	546671360	S locus-related glycoprotein 1 binding pollen coat	IPR010851 (S locus-related glycoprotein 1 binding pollen coat)		misc
MLOC_20901	contig_1592230:178-3134	7.14078	18.1711	-1.34749	0.00608117	7	225598470	btb poz domain-containing protein at1g55760-like	IPR013069	GO:0005515	misc
MLOC_69769	contig_56923:2433-3659	33.1607	149.937	-2.17681	0.00608117			aspartic proteinase nepenthesin-1	IPR001461	GO:0004190|GO:0006508	proteolysis
MLOC_70738	contig_58450:720-5743	13.1792	33.289	-1.33678	0.0104637	7	157866880	Carboxyl-terminal-processing protease	IPR005151|IPR001478	GO:0006508|GO:0008236|GO:0005515	proteolysis
MLOC_15383	contig_157056:1377-4090	3.96727	12.5411	-1.66045	0.00608117			Eukaryotic aspartyl protease family protein LENGTH=425	IPR001461	GO:0004190|GO:0006508	proteolysis
MLOC_64828	contig_49372:1324-2939	0.21065	2.53138	-3.587	0.0261349	7	29135040	Eukaryotic aspartyl protease family protein LENGTH=431	IPR001461	GO:0004190|GO:0006508	proteolysis
MLOC_74384	contig_65764:82-3973	5.37514	17.5087	-1.7037	0.00608117	1	429561094	protein aspartic protease in guard cell 1-like	IPR001461	GO:0004190|GO:0006508	proteolysis
MLOC_60480	contig_44449:2063-5394	1.26629	10.2873	-3.02218	0.00608117	1	143088560	Serine carboxypeptidase family protein, expressed	IPR001563	GO:0004185|GO:0006508	proteolysis
MLOC_56413	contig_40805:5230-7729	1.08987	6.71114	-2.6224	0.00608117			Subtilisin-like serine protease	IPR010259|IPR000209	GO:0004252|GO:0042802|GO:0043086|GO:0004252|GO:0006508	proteolysis
MLOC_5464	contig_136296:4877-7612	1.74985	11.8877	-2.76417	0.00608117	5	438008920	Subtilisin-like serine protease	IPR000209|IPR003137|IPR010259	GO:0004252|GO:0006508|GO:0004252|GO:0042802|GO:0043086	proteolysis
MLOC_1120	contig_10957:572-949	6.05681	101.565	-4.0677	0.00608117			Cysteine proteinase inhibitor	IPR000010	GO:0004869	proteolysis
MLOC_12022	contig_1562356:1566-2430	6.382	40.0749	-2.65062	0.00608117			Cysteine proteinase inhibitor	IPR000010	GO:0004869	proteolysis
MLOC_11084	contig_1560350:0-2225	16.7125	39.043	-1.22414	0.00608117	7	487320	Inter-alpha-trypsin inhibitor heavy chain H3, putative			proteolysis
MLOC_13695	contig_156627:6-704	0.589895	6.67749	-3.50078	0.034973			Trypsin inhibitor	IPR002160	GO:0004866	proteolysis
MLOC_30868	contig_213434:0-2277	0.527011	2.78394	-2.40122	0.00608117	5	6209920	F-box domain containing protein			proteolysis
MLOC_10982	contig_1560147:580-4155	5.58133	15.269	-1.45192	0.00608117	7	306046042	F-box domain containing protein, expressed			proteolysis
MLOC_10310	contig_1558794:1838-8812	0.329055	1.37468	-2.0627	0.0459415	3	564045000	F-box family-3	IPR001810	GO:0005515	proteolysis
MLOC_75094	contig_67119:3762-6317	0.38089	2.64235	-2.79438	0.00608117	5	375442240	U-box domain-containing protein	IPR003613|IPR000225	GO:0000151|GO:0004842|GO:0016567|GO:0005515	proteolysis
MLOC_7740	contig_139990:960-4566	1.40243	3.48981	-1.31522	0.0148651	7	60524196	S-receptor kinase-like	IPR000858|IPR000719|IPR001480	GO:0048544|GO:0004672|GO:0005524|GO:0006468	receptor kinase
MLOC_60133	contig_441999:1800-2849	6.12867	22.4783	-1.87489	0.00608117	2	621594640	peroxidase 12-like	IPR002016	GO:0004601|GO:0006979|GO:0020037|GO:0055114	redox
MLOC_79167	contig_8373:9-974	4.06918	10.6947	-1.39409	0.0104637			peroxidase 15-like	IPR002016	GO:0004601|GO:0006979|GO:0020037|GO:0055114	redox
MLOC_54355	contig_39068:1720-3153	0.915142	4.61332	-2.33374	0.0148651	7	420196320	Peroxidase 6	IPR002016	GO:0004601|GO:0006979|GO:0020037|GO:0055114	redox
MLOC_12809	contig_1564143:443-2681	0.458547	6.12279	-3.73905	0.00608117	3	50091040	Peroxidase 68	IPR002016	GO:0004601|GO:0006979|GO:0020037|GO:0055114	redox
MLOC_36970	contig_2547576:7-6666	8.25316	25.0256	-1.60039	0.00608117	2	145177960	Argonaute family protein LENGTH=997	IPR003100|IPR003165|IPR014811	GO:0005515	regulatory proteins
MLOC_66350	contig_51430:2028-3239	6.7653	22.611	-1.7408	0.00608117			Homeobox leucine zipper protein	IPR003106|IPR001356	GO:0003677|GO:0005634|GO:0006355|GO:0003700|GO:0006355|GO:0043565	regulatory proteins
MLOC_13375	contig_1565479:3-4003	4.91674	19.7472	-2.00587	0.00608117	3	452986880	Homeobox-leucine zipper protein family LENGTH=278	IPR001356|IPR002913	GO:0003700|GO:0006355|GO:0043565	regulatory proteins
MLOC_52115	contig_37292:2067-4859	3.10075	10.5499	-1.76654	0.00608117	4	497181720	Homeobox-leucine zipper protein family LENGTH=294	IPR001356|IPR003106	GO:0003700|GO:0006355|GO:0043565|GO:0003677|GO:0005634|GO:0006355	regulatory proteins
MLOC_70350	contig_57812:1822-4589	4.34918	17.0039	-1.96705	0.00608117	2	527137640	homeobox-leucine zipper protein hox22-like	IPR001356|IPR003106	GO:0003700|GO:0006355|GO:0043565|GO:0003677|GO:0005634|GO:0006355	regulatory proteins
MLOC_54039	contig_38833:3861-5334	0.649945	6.15276	-3.24284	0.00608117	7	40159880	Myb family transcription factor	IPR001005	GO:0003682	regulatory proteins
MLOC_12466	contig_1563347:2330-4599	0.923744	5.73191	-2.63345	0.00608117	2	501045560	NAC domain-containing protein 21/22	IPR003441	GO:0003677|GO:0006355	regulatory proteins
MLOC_26846	contig_178486:707-1960	20.7075	47.9296	-1.21076	0.00608117	3	548920720	PLATZ transcription factor	IPR006734		regulatory proteins
MLOC_72393	contig_61567:2670-4099	0.537917	2.03577	-1.92012	0.0459415	2	512036920	TCP family transcription factor	IPR005333	GO:0016020	regulatory proteins
MLOC_18488	contig_1580761:1039-2236	0.761318	2.88165	-1.92032	0.0459415			Zinc finger, C2H2	IPR007087 (Zinc finger, C2H2)		regulatory proteins
MLOC_60871	contig_44867:5461-6735	18.271	52.2172	-1.51497	0.00608117	2	435717400	Abscisic stress ripening	IPR003496	GO:0006950	abiotic stress
MLOC_66477	contig_51617:5960-7054	5.01163	15.4127	-1.62077	0.00608117	4	137631320	22.0 kDa class IV heat shock protein	IPR002068	|GO:0016023|GO:0009408	abiotic stress
MLOC_75447	contig_67930:217-1591	4.06386	10.0046	-1.29974	0.00608117	7	579753320	Chaperone protein dnaJ	IPR001623		abiotic stress
MLOC_74491	contig_65971:116-3680	62.2355	142.891	-1.19911	0.00608117	6	387695920	Late embryogenesis abundant protein, LEA-14	IPR004864		abiotic stress
MLOC_13871	contig_1566694:732-4913	15.6926	31.4659	-1.0037	0.0104637	6	352064520	Aquaporin 7	IPR000425	GO:0005215|GO:0006810|GO:0016020	transport and trafficking
MLOC_53768	contig_38626:449-1436	10.7686	22.1518	-1.04059	0.0317458	3	428853945	Copper transporter 1	IPR007274	GO:0005375|GO:0016021|GO:0035434	transport and trafficking
MLOC_10689	contig_1559596:1637-4725	1.91031	5.46548	-1.51654	0.0104637	1	350063160	probable nitrite transporter at1g68570-like	IPR000109	GO:0005215|GO:0006810|GO:0016020	transport and trafficking
MLOC_74633	contig_66231:707-4403	9.72106	20.6713	-1.08844	0.0292656	7	200088880	Sodium-dependent dicarboxylate transporter	IPR001898	GO:0005215|GO:0006814|GO:0016020|GO:0055085	transport and trafficking
MLOC_41260	contig_2580055:57-199	0	30.9412					Unknown protein			unknown
MLOC_39570	contig_2553894:0-3515	9.17211	33.7612	-1.88004	0.00608117	7	524092200	hypothetical protein	IPR012878	|GO:0016023|GO:0046373|GO:0046556	unknown
MLOC_50454	contig_360221:4509-5846	28.7987	85.433	-1.56879	0.00608117	3	499289720	Plant protein 1589 of unknown function LENGTH=91	IPR006476	GO:0032502	unknown
MLOC_19529	contig_1585240:358-1303	10.5026	31.65	-1.59146	0.00608117			predicted protein			unknown
MLOC_49974	contig_351879:3001-7047	2.86874	8.61068	-1.58571	0.00608117			Protein of Unknown Function (DUF239) LENGTH=409	IPR004314		unknown
MLOC_55397	contig_39926:5156-8595	3.52582	10.4699	-1.57022	0.00608117	3	35574360	Protein of Unknown Function (DUF239) LENGTH=420	IPR025521|IPR004314		unknown
MLOC_39305	contig_2552981:1485-5135	0.519299	2.3266	-2.16359	0.0104637			Protein of Unknown Function (DUF239) LENGTH=420	IPR025521|IPR004314		unknown
MLOC_10384	contig_1558958:2702-6995	0.546783	4.33427	-2.98675	0.00608117	1	701840	Protein of Unknown Function (DUF239) LENGTH=420	IPR004314		unknown
MLOC_16642	contig_1574042:2645-6059	21.8278	60.6727	-1.47488	0.00608117			Protein of Unknown Function (DUF239) LENGTH=430	IPR004314		unknown
MLOC_15042	contig_1569683:1502-5244	5.19793	15.6502	-1.59017	0.00608117			Protein of Unknown Function (DUF239) LENGTH=465	IPR004314|IPR025521		unknown
MLOC_17292	contig_1576223:3919-4886	1.98497	8.49088	-2.0968	0.00608117			Protein of unknown function (DUF674) LENGTH=530	IPR007750		unknown
MLOC_61003	contig_44994:0-888	6.057	13.5727	-1.16403	0.0261349			Protein of unknown function, DUF538 LENGTH=166	IPR007493	|GO:0010090|GO:0048046	unknown
MLOC_34608	contig_244239:6689-7795	3.60209	11.7145	-1.70139	0.00608117	7	528399960	Putative glycosyl hydrolase of unknown function (DUF1680) LENGTH=861		|GO:0009505|GO:0005773|GO:0016023|GO:0008152|GO:0003824	unknown
MLOC_19578	contig_1585489:986-1906	2.7671	7.8542	-1.50509	0.0317458	1	16670560	Unknown protein			unknown
MLOC_34879	contig_244854:1128-1733	11.497	33.5621	-1.54558	0.0104637	6	16782160	Unknown protein			unknown
MLOC_53554	contig_38461:0-1138	10.0607	29.5279	-1.55335	0.00608117	3	435824040	Unknown protein			unknown
MLOC_64904	contig_49486:9122-9977	12.2173	36.4041	-1.57518	0.00608117	1	389110760	Unknown protein			unknown
MLOC_19799	contig_1586546:1685-2393	3.64387	13.5508	-1.89483	0.00608117			Unknown protein			unknown
MLOC_21748	contig_159836:1349-2111	2.07501	7.82655	-1.91526	0.0148651	4	443084240	Unknown protein			unknown
MLOC_18448	contig_1580623:2390-3158	0.949957	15.2027	-4.00032	0.00608117	5	3124800	Unknown protein			unknown
MLOC_34869	contig_244823:629-1086	2.68596	44.5676	-4.05249	0.00608117			Unknown protein			unknown
MLOC_6804	contig_138124:840-1849	4.08386	14.391	-1.81716	0.00608117	7	500552040	unknown protein; BEST Arabidopsis thaliana protein match is: unknown protein . LENGTH=109			unknown
MLOC_58905	contig_43099:7522-8643	5.8585	16.0947	-1.45798	0.00608117			unknown protein; FUNCTIONS IN: molecular_function unknown; INVOLVED IN: biological_process unknown; LOCATED IN: plasma membrane; EXPRESSED IN: 20 plant structures; EXPRESSED DURING: 13 growth stages; Has 34 Blast hits to 34 proteins in 8 species: Archae - 0; Bacteria - 0; Metazoa - 0; Fungi - 0; Plants - 34; Viruses - 0; Other Eukaryotes - 0 (source: NCBI BLink). LENGTH=70		|GO:0016023|GO:0005886	unknown

## Sheet: M69_F96_M96
gene_id	locus	value_1_F96	value_2_M96	log2(fold_change)	q_value	Chromosome	Position (bp)	Description	introdomain	GO	classification
MLOC_65914	contig_50865:1-6672	82.4477	4.12566	4.32078	0.000740713	5	484854880	cellulose synthase-like protein e6	IPR005150	GO:0016020|GO:0016760|GO:0030244	cell wall
MLOC_14665	contig_1568649:18-3772	1.72876	0.320215	2.43262	0.00202243			protein trichome birefringence-like 5	IPR026057|IPR025846		cell wall
MLOC_22463	contig_1607174:272-2388	3.72062	1.71203	1.11984	0.00673504	3	38774800	Cellulose synthase, putative	IPR005150	GO:0016020|GO:0016760|GO:0030244	cell wall
MLOC_68184	contig_54345:1323-2953	533.721	32.1266	4.05425	0.000740713	1	276923000	Chitinase	IPR000726	GO:0004568|GO:0006032|GO:0016998	cell wall
MLOC_59564	contig_437200:932-2059	2.99615	0.203346	3.8811	0.0156142			Chitinase 2	IPR001223	GO:0004553|GO:0005975	cell wall
MLOC_65311	contig_50030:623-2115	860.572	74.087	3.538	0.000740713	1	276923000	Chitinase	IPR000726	GO:0004568|GO:0006032|GO:0016998	cell wall
MLOC_57391	contig_41707:899-2009	12.1574	1.28318	3.24404	0.000740713	3	378935320	Acidic endochitinase	IPR001223	GO:0004553|GO:0005975	cell wall
MLOC_35512	contig_249485:1-1179	14.6562	1.76367	3.05486	0.000740713			chitinase	IPR000726|IPR001002	GO:0004568|GO:0006032|GO:0016998|GO:0008061	cell wall
MLOC_7366	contig_139098:666-1818	121.66	20.9343	2.53891	0.000740713			Chitinase 1	IPR001223	GO:0004553|GO:0005975	cell wall
MLOC_16320	contig_1573049:9140-9911	787.753	149.296	2.39957	0.000740713	3	383952360	class i chitinase	IPR000726|IPR001002	GO:0004568|GO:0006032|GO:0016998|GO:0008061	cell wall
MLOC_72826	contig_6246:1511-2984	16.9411	3.48005	2.28335	0.000740713			Acidic endochitinase	IPR001223	GO:0004553|GO:0005975	cell wall
MLOC_34632	contig_244294:2783-3175	40.2239	9.10918	2.14266	0.000740713	2	481829280	chitinase 5	IPR001002|IPR000726	GO:0008061|GO:0004568|GO:0006032|GO:0016998	cell wall
MLOC_48766	contig_329246:154-743	75.4862	19.1566	1.97837	0.000740713	2	483154840	chitinase 5	IPR000726|IPR001002	GO:0004568|GO:0006032|GO:0016998|GO:0008061	cell wall
MLOC_6800	contig_138117:0-749	367.863	121.925	1.59317	0.000740713	7	580935051	class ii chitinase	IPR001002|IPR000726	GO:0008061|GO:0004568|GO:0006032|GO:0016998	cell wall
MLOC_17429	contig_1576678:50-397	9.88139	3.71244	1.41235	0.049266	3	485315485	acidic endochitinase-like	IPR001223	GO:0004553|GO:0005975	cell wall
MLOC_12630	contig_1563751:1735-3408	6.85363	2.40112	1.51316	0.00140334	1	442557240	o-acyltransferase wsd1-like	IPR009721|IPR004255	GO:0004144|GO:0004144|GO:0045017	cell wall
MLOC_8076	contig_141060:1207-2969	9.13555	3.57558	1.35331	0.000740713	3	490231520	o-acyltransferase wsd1-like	IPR004255|IPR009721	GO:0004144|GO:0045017	cell wall
MLOC_68201	contig_54387:2655-5007	208.406	0.247256	9.71918	0.000740713	1	69727680	Laccase-19	IPR011706|IPR011707|IPR001117	GO:0005507|GO:0016491|GO:0055114	cell wall
MLOC_61948	contig_46035:4548-6926	116.375	0.408536	8.1541	0.000740713	3	528677720	Laccase-19	IPR001117|IPR011706|IPR011707	GO:0016491|GO:0055114|GO:0005507|GO:0016491|GO:0055114	cell wall
MLOC_65135	contig_49795:1221-4100	118.62	0.535616	7.79093	0.000740713	7	5010840	Laccase, putative	IPR001117|IPR011707|IPR011706	GO:0016491|GO:0055114|GO:0005507|GO:0005507|GO:0016491|GO:0055114	cell wall
MLOC_71136	contig_59227:1129-2923	59.3192	8.07283	2.87735	0.000740713	5	374390720	Cinnamyl alcohol dehydrogenase	IPR013154|IPR013149	GO:0016491|GO:0055114|GO:0008270|GO:0016491|GO:0055114	cell wall
MLOC_60022	contig_44129:2239-7380	5.00601	0.687459	2.86432	0.000740713	5	361492240	laccase 11 LENGTH=557	IPR011706|IPR011707|IPR001117	GO:0005507|GO:0016491|GO:0055114	cell wall
MLOC_73937	contig_64770:1121-2929	5.61656	1.88764	1.5731	0.000740713			Caffeoyl-CoA O-methyltransferase 2			cell wall
MLOC_6767	contig_138067:0-3134	85.3169	31.8371	1.42212	0.000740713	2	4824840	Laccase, putative	IPR011707|IPR011706|IPR001117	GO:0005507|GO:0005507|GO:0016491|GO:0055114	cell wall
MLOC_58800	contig_43014:1029-3692	20.2293	8.97912	1.1718	0.0140022	5	335336920	Cinnamoyl-CoA reductase	IPR001509	GO:0003824|GO:0044237|GO:0050662	cell wall
MLOC_6444	contig_137562:3413-4985	32.6875	7.90771	2.04741	0.000740713			Polygalacturonase	IPR000743	GO:0004650|GO:0005975	cell wall
MLOC_5284	contig_136096:1166-1962	3.50921	1.27244	1.46355	0.0219802			Plant invertase/pectin methylesterase inhibitor superfamily protein LENGTH=176	IPR006501	GO:0004857|GO:0030599	cell wall
MLOC_44556	contig_274940:1-1169	3.52238	1.36807	1.36441	0.0113501	2	188984680	omega-hydroxypalmitate o-feruloyl transferase-like	IPR003480	GO:0016747	cell wall
MLOC_13613	contig_1566076:769-4925	10.6344	3.07687	1.7892	0.000740713	4	5066640	Fatty acyl coA reductase	IPR013120|IPR026055	|GO:0080019	cell wall
MLOC_52613	contig_37657:848-2029	25.8058	0.413863	5.9624	0.000740713	1	342025480	CASP-like protein,Casparian strip membrane protein	IPR006702	|GO:0016021|GO:0005886	cell wall
MLOC_45485	contig_278347:1068-1478	34.112	1.90465	4.16268	0.000740713			glucan endo-1,3-beta-glucosidase isoenzyme I	IPR000490	GO:0004553|GO:0005975	cell wall
MLOC_13908	contig_156678:1229-2883	69.6568	4.22688	4.0426	0.000740713	3	541185600	Beta-1,3-glucanase 2a	IPR000490	GO:0004553|GO:0005975	cell wall
MLOC_80849	contig_93157:2862-4342	8.00611	0.610325	3.71345	0.000740713	3	538135200	Glucan endo-1,3-beta-glucosidase GIII	IPR000490	GO:0004553|GO:0005975	cell wall
MLOC_73077	contig_62902:1250-2771	500.837	40.8279	3.61671	0.000740713	3	520207448	Beta-1,3-glucanase 2	IPR000490	GO:0004553|GO:0005975	cell wall
MLOC_39965	contig_2555653:619-3604	3.60273	0.305853	3.55818	0.000740713	3	492513120	Hydroxyproline-rich glycoprotein family	IPR004148	GO:0005515|GO:0005737	cell wall
MLOC_46014	contig_284333:7-618	66.4993	7.86312	3.08017	0.000740713			xylanase inhibitor		|GO:0006508|GO:0004190	cell wall
MLOC_12909	contig_1564363:27-4085	3.07081	0.400466	2.93887	0.000740713	5	54815440	udp-glucuronate:xylan alpha-glucuronosyltransferase 1-like	IPR002495	GO:0016757	cell wall
MLOC_51849	contig_37114:746-4680	5.77344	0.945907	2.60966	0.000740713	7	435701280	Glucan endo-1,3-beta-glucosidase, putative	IPR000490	GO:0004553|GO:0005975	cell wall
MLOC_8320	contig_142010:2764-4183	2.22295	0.465419	2.25587	0.0337256	2	568310600	Xyloglucan endotransglucosylase/hydrolase protein 15	IPR000757	GO:0004553|GO:0005975	cell wall
MLOC_68871	contig_55494:4327-4630	10.9996	2.6034	2.07898	0.0476417	3	538135200	Glucan endo-1,3-beta-glucosidase GIII	IPR000490	GO:0004553|GO:0005975	cell wall
MLOC_6637	contig_137843:3554-5083	3.08421	0.853324	1.85374	0.00475846	3	155139472	Expansin 2	IPR007117|IPR009009		cell wall
MLOC_3087	contig_127738:1406-8435	6.44281	1.79584	1.84303	0.000740713	2	343803107	Hydroxyproline-rich glycoprotein-like	IPR004148	GO:0005515|GO:0005737	cell wall
MLOC_52484	contig_37556:761-2949	5.76701	1.79866	1.6809	0.000740713	5	538028560	Mannan endo-1,4-beta-mannosidase	IPR001547	GO:0004553|GO:0005975	cell wall
MLOC_80115	contig_88729:995-2274	21.0024	7.45272	1.49472	0.000740713	3	37481480	xyloglucan endotransglucosylase/hydrolase 25 LENGTH=284	IPR010713|IPR000757	GO:0005618|GO:0006073|GO:0016762|GO:0048046|GO:0004553|GO:0005975	cell wall
MLOC_73297	contig_63324:1538-4865	14.8259	5.27911	1.48975	0.00576311	6	503835560	mannan endo- -beta-mannosidase 9	IPR001547	GO:0004553|GO:0005975	cell wall
MLOC_80320	contig_89779:1625-4014	3.78378	1.3791	1.4561	0.000740713			glucan endo-1,3-beta-glucosidase 3-like	IPR017926|IPR012946|IPR000490	|GO:0004553|GO:0005975	cell wall
MLOC_13626	contig_1566104:40-1767	21.5712	8.66018	1.31664	0.000740713	6	490541520	probable galacturonosyltransferase-like 9-like	IPR002495	GO:0016757	cell wall
MLOC_34919	contig_244954:1-2703	6.05928	2.46063	1.30012	0.000740713			xyloglucan fucosyltransferase	IPR004938	GO:0008107|GO:0016020|GO:0042546	cell wall
MLOC_54912	contig_39496:11264-12383	5.70699	2.34286	1.28446	0.00372351			probable polygalacturonase at1g80170-like			cell wall
MLOC_71749	contig_60418:482-5066	99.4368	42.2699	1.23415	0.00623674	2	570210280	Xyloglucan endotransglucosylase/hydrolase 7	IPR010713|IPR000757	GO:0005618|GO:0006073|GO:0016762|GO:0048046|GO:0004553|GO:0005975	cell wall
MLOC_23954	contig_163289:639-2458	3.57638	1.63857	1.12606	0.00911376	3	507519461	Xylanase inhibitor	IPR001461 (Peptidase A1), IPR021109 (Peptidase aspartic)	|GO:0045493|GO:0006508|GO:0004190	cell wall
MLOC_10754	contig_1559725:0-907	83.5158	38.9159	1.10169	0.000740713			glucan endo-1,3-beta-glucosidase isoenzyme I	IPR000490	GO:0004553|GO:0005975	cell wall
MLOC_67813	contig_53687:1930-3326	10.038	4.76755	1.07415	0.00261633	5	504780440	casp-like protein os03g0767900-like	IPR006702	|GO:0016021|GO:0005739|GO:0005886	cell wall
MLOC_15027	contig_1569647:3899-8310	9.90113	4.78526	1.049	0.000740713	5	149942040	Heparanase-like protein 2, putative, expressed	IPR005199	GO:0016020|GO:0016798	cell wall
MLOC_36849	contig_2547406:877-3223	137.026	1.86119	6.20208	0.000740713			Putative flavin-containing monooxygenase 1	IPR020946	GO:0004499|GO:0050660|GO:0050661|GO:0055114	biotic stress
MLOC_10503	contig_1559237:1259-3598	3.11795	0.467047	2.73896	0.000740713	5	357473400	Putative flavin-containing monooxygenase 1	IPR020946	GO:0004499|GO:0050660|GO:0050661|GO:0055114	biotic stress
MLOC_63757	contig_47943:2136-4807	7.75459	2.96636	1.38636	0.00140334	2	17389760	Putative flavin-containing monooxygenase 1	IPR020946	GO:0004499|GO:0050660|GO:0050661|GO:0055114	biotic stress
MLOC_44817	contig_275456:1639-3277	124.745	9.76196	3.67567	0.000740713	3	11292680	GDSL esterase/lipase	IPR001087	GO:0006629|GO:0016788	biotic stress
MLOC_67954	contig_53958:647-2948	4.4152	0.59075	2.90186	0.000740713	3	18035800	GDSL esterase/lipase	IPR001087	GO:0006629|GO:0016788	biotic stress
MLOC_71857	contig_60612:0-1532	114.71	27.8772	2.04083	0.000740713	3	11111640	gdsl esterase lipase at3g26430-like	IPR001087	GO:0006629|GO:0016788	biotic stress
MLOC_68012	contig_54060:1553-3354	0.872704	0.277504	1.65298	0.0485968	2	49343320	GDSL esterase/lipase	IPR001087	GO:0006629|GO:0016788	biotic stress
MLOC_57501	contig_41803:1499-2993	1.09301	0.348462	1.64923	0.0448031	7	123965220	gdsl esterase lipase at1g74460-like	IPR001087	GO:0006629|GO:0016788	biotic stress
MLOC_77319	contig_7515:0-5777	13.6505	5.77347	1.24144	0.000740713			gdsl esterase lipase at5g62930-like	IPR001087	GO:0006629|GO:0016788	biotic stress
MLOC_59049	contig_43222:164-1005	8.12238	3.99438	1.02393	0.0263273	3	209062760	gdsl esterase lipase at1g28600-like	IPR001087	GO:0006629|GO:0016788	biotic stress
MLOC_65370	contig_50092:12366-14657	15.7915	4.34903	1.86038	0.000740713	5	440362440	Pirin	IPR003829|IPR008778	|GO:0009737|GO:0005516|GO:0005886	biotic stress
MLOC_54297	contig_39035:12980-15231	55.2892	16.1269	1.77753	0.000740713	5	3853920	Pirin, putative, expressed	IPR003829|IPR008778	|GO:0009737|GO:0005516|GO:0005739|GO:0009536|GO:0005886	biotic stress
MLOC_67573	contig_53289:76-3827	3.91214	1.43703	1.44487	0.00475846	1	445251760	pirin-like protein	IPR008778|IPR003829	|GO:0009737|GO:0005516|GO:0005739|GO:0009536|GO:0005886	biotic stress
MLOC_68972	contig_55673:4864-6359	33.797	0.331641	6.67113	0.000740713			Germin-like protein 2	IPR006045	GO:0045735	biotic stress
MLOC_65964	contig_50950:6751-7589	24.8908	0.295758	6.39505	0.00957922			Germin-like protein 2a	IPR006045	GO:0045735	biotic stress
MLOC_40733	contig_2563604:34-531	14.5243	0.585429	4.63283	0.0135884			germin-like protein subfamily 3 member 2-like	IPR006045	GO:0045735	biotic stress
MLOC_25824	contig_1715432:0-214	110.632	5.14739	4.42578	0.0251981			germin-like protein 8-5	IPR006045	GO:0045735	biotic stress
MLOC_67438	contig_53082:318-1364	38.3537	3.554	3.43185	0.000740713	5	530525603	Germin-like protein	IPR006045	GO:0045735	biotic stress
MLOC_72965	contig_62712:278-1181	383.418	36.2648	3.40228	0.000740713	5	517375120	CAP (Cysteine-rich secretory proteins, Antigen 5, and Pathogenesis-related 1 protein) superfamily protein LENGTH=161	IPR014044	|GO:0005576|GO:0016023	biotic stress
MLOC_58899	contig_43093:2532-3582	8.72752	0.843146	3.37172	0.000740713			Germin-like 12	IPR006045	GO:0045735	biotic stress
MLOC_64575	contig_49011:2983-3686	1439.86	280.599	2.35935	0.000740713	5	474302480	Defensin	IPR008176	GO:0006952	biotic stress
MLOC_18451	contig_1580630:1338-2228	962.624	187.983	2.35637	0.000740713	5	10502800	af355457_1thaumatin-like protein tlp7	IPR001938	|GO:0016023|GO:0009651|GO:0009817	biotic stress
MLOC_64574	contig_49011:5304-5971	2471.3	605.522	2.02902	0.000740713	5	474302480	Defensin protein	IPR008176	GO:0006952	biotic stress
MLOC_16950	contig_1575023:1701-2788	47.8825	12.9322	1.88853	0.000740713	5	32023000	Germin-like protein 3a	IPR006045	GO:0045735	biotic stress
MLOC_27693	contig_185505:2847-3493	10.4569	3.37984	1.62943	0.00318018	4	534487120	germin-like protein 8-5	IPR006045	GO:0045735	biotic stress
MLOC_14732	contig_1568800:1206-2014	2.96473	0.965389	1.61872	0.0172893			Bifunctional inhibitor/lipid-transfer protein/seed storage 2S albumin superfamily protein LENGTH=102	IPR016140	GO:0016023	biotic stress
MLOC_74463	contig_65916:5522-6480	2.0276	0.738856	1.45641	0.0408864			germin-like protein 4-1-like	IPR006045	GO:0045735	biotic stress
MLOC_55453	contig_39979:8571-9694	11.0593	4.30644	1.36069	0.000740713	2	22153840	germin-like protein	IPR006045	GO:0045735	biotic stress
MLOC_59030	contig_43203:3919-6103	3.11813	1.33985	1.21861	0.00911376	3	551731800	CsAtPR5, putative, expressed			biotic stress
MLOC_68787	contig_55353:750-1905	7.95829	3.57301	1.15532	0.00576311			Germin D	IPR006045	GO:0045735	biotic stress
MLOC_69399	contig_56359:5326-8694	18.3977	0.35213	5.70727	0.000740713	2	24787600	MLO-like protein 1	IPR004326	GO:0008219|GO:0016021	biotic stress
MLOC_56507	contig_40911:2240-5835	18.9721	0.789107	4.58751	0.000740713	2	24787600	MLO-like protein 1	IPR004326	GO:0008219|GO:0016021	biotic stress
MLOC_42695	contig_2658714:2-206	431.346	21.5511	4.32301	0.000740713	5	40488480	pathogenesis-related protein 10	IPR000916	GO:0006952|GO:0009607	biotic stress
MLOC_45727	contig_280566:424-1445	5.40979	0.288436	4.22925	0.00140334			non-specific lipid-transfer protein	IPR016140	|GO:0006869|GO:0008289	biotic stress
MLOC_20378	contig_1589449:0-805	404.853	22.9483	4.14094	0.000740713	5	7405280	thaumatin-like protein	IPR001938	GO:0016023	biotic stress
MLOC_43156	contig_268122:0-576	12.9753	0.739447	4.13318	0.000740713	5	519376480	Cysteine-rich secretory protein	IPR014044	|GO:0005576|GO:0016023	biotic stress
MLOC_71739	contig_60404:1814-3615	17.1363	0.996866	4.10351	0.000740713	4	497181720	patatin group a-3	IPR002641	GO:0006629	biotic stress
MLOC_52081	contig_372751:184-819	3834.94	283.678	3.75688	0.000740713			pathogenesis-related protein 1	IPR014044	|GO:0005576|GO:0016023|GO:0006952|GO:0009607	biotic stress
MLOC_48531	contig_325406:17-548	874.792	73.0216	3.58254	0.000740713	7	81041440	pathogenesis-related protein 1	IPR014044	|GO:0009607|GO:0005576|GO:0006952	biotic stress
MLOC_69589	contig_56656:1187-2132	148.432	12.6339	3.55443	0.000740713	6	26948920	PBSP domain-containing protein	IPR007541		biotic stress
MLOC_31152	contig_2161967:1-346	14.5263	1.3007	3.48131	0.0117951			pathogenesis-related protein 10	IPR000916	GO:0006952|GO:0009607	biotic stress
MLOC_39318	contig_2553017:381-1684	583.436	55.0058	3.40692	0.000740713	4	20981308	Pathogenesis-related thaumatin-like protein	IPR001938	|GO:0009817|GO:0016023|GO:0009651	biotic stress
MLOC_49591	contig_344639:32-540	23.5196	2.2273	3.4005	0.000740713	5	113572930	pathogenesis-related protein 10	IPR000916	GO:0006952|GO:0009607	biotic stress
MLOC_37437	contig_2548400:94-1053	7.00244	0.707726	3.30659	0.000740713	1	439756080	harpin-induced protein	IPR004864	GO:0005886	biotic stress
MLOC_71242	contig_59405:1738-2602	124.249	12.9279	3.26467	0.000740713	1	156320600	PBSP domain-containing protein	IPR007541	GO:0009536	biotic stress
MLOC_72498	contig_61783:900-1880	612.434	67.6031	3.17939	0.000740713	1	205035240	PBSP domain-containing protein	IPR007541	GO:0016023	biotic stress
MLOC_12581	contig_1563645:4974-6361	225.705	25.5993	3.14026	0.000740713	7	123082400	Cysteine-rich secretory protein	IPR014044	|GO:0005576|GO:0016023	biotic stress
MLOC_79868	contig_87320:0-475	913.297	127.358	2.84219	0.000740713	3	553718280	vacuolar defense protein	IPR001153	GO:0042742|GO:0050832	biotic stress
MLOC_78695	contig_81472:56-1884	4.92716	0.718124	2.77845	0.000740713	2	157001360	NADPH HC toxin reductase	IPR001509	GO:0003824|GO:0044237|GO:0050662	biotic stress
MLOC_63383	contig_47536:9-1013	38.5463	5.79363	2.73405	0.000740713			Bifunctional inhibitor/plant lipid transfer protein/seed storage helical domain	IPR016140		biotic stress
MLOC_74856	contig_66661:4726-6117	47.62	7.67434	2.63345	0.000740713	1	462937880	Pathogen-related protein		|GO:0009607|GO:0006952	biotic stress
MLOC_75397	contig_6783:1-768	1101.76	186.306	2.56406	0.000740713	5	8618000	Thaumatin	IPR001938	|GO:0016023|GO:0009651|GO:0009817	biotic stress
MLOC_80443	contig_90542:2360-3213	9.40535	1.64298	2.51717	0.000740713	5	496726640	Disease resistance-responsive (dirigent-like protein) family protein LENGTH=185	IPR004265	|GO:0016023|GO:0005618	biotic stress
MLOC_63125	contig_47292:16215-17497	50.0121	8.76122	2.51307	0.000740713	7	118131080	Cysteine-rich secretory protein 3	IPR014044	|GO:0005576|GO:0016023	biotic stress
MLOC_10999	contig_1560175:1106-3484	1.36684	0.262916	2.37817	0.00318018	4	469564440	Remorin, C-terminal region family protein	IPR005516		biotic stress
MLOC_69428	contig_56410:3496-4786	7.24924	1.58035	2.19759	0.000740713	5	510643160	cysteine-rich repeat secretory protein 55-like	IPR002902	|GO:0016301|GO:0016023|GO:0016310	biotic stress
MLOC_78154	contig_7892:9-625	3.6154	0.860026	2.0717	0.0204759			Cysteine-rich secretory protein	IPR014044	GO:0005576	biotic stress
MLOC_70583	contig_58204:701-3419	4.68314	1.3144	1.83307	0.000740713	3	491659478	Avr9/Cf-9 rapidly elicited protein 137	IPR007700|IPR021864		biotic stress
MLOC_44553	contig_274938:4947-5572	3.11027	0.922771	1.753	0.035959	7	48436880	Bifunctional inhibitor/plant lipid transfer protein/seed storage helical domain	IPR016140	GO:0016023	biotic stress
MLOC_18359	contig_1580262:1700-3214	15.018	4.77177	1.6541	0.000740713	6	533625320	Remorin	IPR005516	|GO:0005773|GO:0003677|GO:0005886	biotic stress
MLOC_13608	contig_1566064:743-1659	17.3763	6.11799	1.50599	0.00957922	6	1093680	precursor thionin	IPR001010	GO:0006952	biotic stress
MLOC_17861	contig_1578320:536-1393	7554.17	2933.5	1.36465	0.000740713	5	285128080	Non-specific lipid-transfer protein	IPR016140	|GO:0008289|GO:0016023|GO:0006869	biotic stress
MLOC_57363	contig_41686:1672-4163	163.132	65.1246	1.32477	0.000740713	4	525561600	Vicilin	IPR006045	GO:0045735	biotic stress
MLOC_11960	contig_1562231:1386-2700	274.456	113.17	1.27808	0.000740713	1	201836040	PBSP domain protein	IPR007541	GO:0016023	biotic stress
MLOC_2781	contig_12479:0-733	101.697	44.532	1.19136	0.000740713	5	7405280	thaumatin-like protein tlp5	IPR001938	|GO:0016023|GO:0009651|GO:0009817	biotic stress
MLOC_67221	contig_52743:8057-10258	11.8358	5.52381	1.09942	0.000740713	2	577832560	Polyphenol oxidase	IPR002227|IPR022740|IPR022739	GO:0008152|GO:0016491|GO:0004097|GO:0055114	biotic stress
MLOC_40523	contig_2560691:21-697	10.4724	0			7	76225280	pathogenesis-related protein 1	IPR000916	GO:0006952|GO:0009607	biotic stress
MLOC_32919	contig_2329904:17-260	59.7011	0					pathogenesis-related protein 10	IPR000916	GO:0006952|GO:0009607	biotic stress
MLOC_22225	contig_160414:1172-2474	38712	0			1	449193720	Beta purothionin	IPR001010	GO:0006952	biotic stress
MLOC_60975	contig_44956:4134-8364	4.10426	1.05836	1.95529	0.000740713	5	455656600	9-cis-epoxycarotenoid dioxygenase, putative	IPR004294	|GO:0016702|GO:0005488|GO:0009536	hormone
MLOC_67899	contig_53870:313-2418	67.9848	18.0212	1.91552	0.000740713	5	537176680	GRAM domain-containing protein / ABA-responsive protein-related LENGTH=219	IPR004182	|GO:0005737|GO:0010286	hormone
MLOC_1250	contig_110838:4290-5496	4.41846	1.17439	1.91163	0.00475846	2	518715560	GRAM domain-containing protein / ABA-responsive protein-related LENGTH=219	IPR004182		hormone
MLOC_4786	contig_135501:7352-10327	8.92174	2.48127	1.84625	0.000740713	6	310412920	ABA 8'-hydroxylase 1	IPR001128	GO:0005506|GO:0009055|GO:0016705|GO:0020037|GO:0055114	hormone
MLOC_64059	contig_48321:1740-3506	1.48333	0.567128	1.38709	0.0274272	2	518715560	GRAM domain-containing protein / ABA-responsive protein-related LENGTH=222	IPR004182		hormone
MLOC_43893	contig_273294:45-2337	7.75801	3.19149	1.28146	0.000740713	5	18794680	9-cis-epoxycarotenoid dioxygenase	IPR004294	|GO:0055114|GO:0046872|GO:0009570|GO:0009688|GO:0006950|GO:0045549	hormone
MLOC_65554	contig_50346:4489-5323	20.6187	0.296862	6.11802	0.0117951	4	483984400	Auxin-induced protein-like	IPR017214	|GO:0016023|GO:0016021	hormone
MLOC_51312	contig_368916:141-1282	1.66592	0.173162	3.26612	0.0454138	6	476750298	Auxin-responsive protein IAA	IPR003311	GO:0005634|GO:0006355	hormone
MLOC_6578	contig_137752:8527-9536	7.48668	0.852945	3.1338	0.000740713	2	565447440	SAUR-like auxin-responsive protein family LENGTH=178	IPR003676	|GO:0016301|GO:0016310|GO:0005524|GO:0009734|GO:0005516	hormone
MLOC_50968	contig_368007:1298-4026	14.182	2.55198	2.47437	0.000740713	5	480548360	Auxin Efflux Carrier family protein	IPR004776	GO:0016021|GO:0055085	hormone
MLOC_58799	contig_43011:1125-3872	69.3261	14.1384	2.29378	0.000740713	4	483984400	Auxin induced-like protein	IPR017214|IPR004877	|GO:0016021	hormone
MLOC_56664	contig_41038:15-3809	4.13407	0.847338	2.28655	0.00202243	2	623490600	auxin response factor 13-like	IPR010525|IPR003340	GO:0003677|GO:0005634|GO:0006355|GO:0009725|GO:0003677|GO:0006355	hormone
MLOC_7695	contig_139882:1-4720	42.8759	12.1695	1.8169	0.000740713	5	510643160	indole-3-acetaldehyde oxidase-like	IPR002346|IPR008274|IPR005107|IPR000674|IPR001041|IPR002888	GO:0016491|GO:0055114|GO:0009055|GO:0051536|GO:0016491|GO:0046872|GO:0055114	hormone
MLOC_16726	contig_157429:0-600	20.7685	6.83296	1.60381	0.000740713	2	524237280	SAUR-like auxin-responsive protein family LENGTH=170	IPR003676	|GO:0009734|GO:0005634|GO:0009536|GO:0005739|GO:0005516	hormone
MLOC_54778	contig_39396:5663-9853	1.18219	0.438991	1.4292	0.0402276	2	620783680	auxin-induced protein 5ng4	IPR000620	GO:0016020	hormone
MLOC_46161	contig_286321:576-2309	38.766	14.4284	1.42588	0.000740713	7	17715880	Putative flavin-containing monooxygenase YUCCA11			hormone
MLOC_14559	contig_1568404:25-623	12.7326	5.08846	1.32323	0.00202243	1	129550240	auxin-regulated RNAs (small auxin up RNAs, SAURs)	IPR003676		hormone
MLOC_64672	contig_49175:2404-5708	26.3549	9.69955	1.44208	0.000740713	2	174430801	GH3 family protein	IPR004993	|GO:0009733|GO:0009416|GO:0010279	hormone
MLOC_53505	contig_38420:5801-6974	16.0061	0.674887	4.56783	0.000740713	2	9557920	cytokinin-o-glucosyltransferase 2	IPR002213	GO:0008152|GO:0016758	hormone
MLOC_5705	contig_136582:3616-5009	2.75113	1.01292	1.4415	0.00771101	5	559479320	Cytokinin riboside 5'-monophosphate phosphoribohydrolase	IPR005269	|GO:0016799|GO:0016829|GO:0009691|GO:0009536	hormone
MLOC_67996	contig_54030:6685-7683	9.75427	0.104594	6.54316	0.023707			ethylene-responsive transcription factor erf109-like	IPR001471	GO:0003700|GO:0006355	hormone
MLOC_5973	contig_136941:3292-6270	29.7338	0.764924	5.28064	0.000740713	2	534626000	1-aminocyclopropane-1-carboxylate synthase	IPR004839	GO:0009058|GO:0030170	hormone
MLOC_69987	contig_57275:1531-3172	10.3391	0.451458	4.51738	0.000740713	2	543626048	Ethylene-responsive transcription factor, putative	IPR001471	GO:0003700|GO:0006355	hormone
MLOC_80197	contig_89229:1122-2263	5.12306	0.357793	3.83981	0.00140334	2	530119840	Ethylene-responsive transcription factor 1B, putative	IPR001471	GO:0003700|GO:0006355	hormone
MLOC_19269	contig_1584200:0-1030	7.65551	0.696948	3.45738	0.000740713			ethylene-responsive transcription factor 1a-like	IPR001471	GO:0003700|GO:0006355	hormone
MLOC_7891	contig_140452:4-1522	11.5872	1.14646	3.33727	0.000740713			Ethylene-responsive transcription factor	IPR001471	GO:0003700|GO:0006355	hormone
MLOC_58641	contig_42850:618-2412	7.9153	0.879293	3.17023	0.000740713	3	342575636	Ethylene-responsive transcription factor, putative	IPR001471	GO:0003700|GO:0006355	hormone
MLOC_43526	contig_271078:684-2115	76.3018	15.6367	2.28678	0.000740713	1	109253920	1-aminocyclopropane-1-carboxylate oxidase	IPR026992|IPR005123	|GO:0016491|GO:0016706|GO:0055114	hormone
MLOC_77686	contig_76730:39-664	35.1396	9.04908	1.95725	0.000740713			AP2/ERF domain	IPR001471	GO:0003700|GO:0006355	hormone
MLOC_39828	contig_2554929:14-604	6.22942	1.76553	1.819	0.00202243	1	434515840	1-aminocyclopropane-1-carboxylate oxidase homolog 11-like	IPR005123	GO:0016491|GO:0016706|GO:0055114	hormone
MLOC_68290	contig_54527:1993-4160	1.99426	0.588878	1.75981	0.00771101	4	190739158	Ethylene-responsive transcription factor	IPR001471	GO:0003700|GO:0006355	hormone
MLOC_12223	contig_1562834:1298-2268	6.98865	2.08896	1.74223	0.000740713			Ethylene-responsive transcription factor	IPR001471	GO:0003700|GO:0006355	hormone
MLOC_70692	contig_58380:1033-2219	4.4328	1.34002	1.72596	0.00140334	1	303306480	Ethylene-responsive transcription factor, putative	IPR001471	GO:0003700|GO:0006355	hormone
MLOC_50024	contig_352800:0-404	176.188	57.4139	1.61764	0.000740713	1	109253920	acc oxidase	IPR005123|IPR026992	GO:0016491|GO:0016706|GO:0055114	hormone
MLOC_66580	contig_51784:7499-9055	41.9896	15.3292	1.45375	0.000740713	1	346329520	Ethylene-responsive transcription factor	IPR001471	GO:0003700|GO:0006355	hormone
MLOC_70078	contig_57407:154-1216	4.82815	1.9348	1.31929	0.00623674	7	591205960	1-aminocyclopropane-1-carboxylate oxidase 1	IPR026992|IPR005123	|GO:0016491|GO:0016706|GO:0055114	hormone
MLOC_68242	contig_54445:142-3917	1.16433	0.544667	1.09605	0.0482923	2	554710280	serine threonine-protein kinase ctr1-like	IPR001245|IPR026840	GO:0004672|GO:0006468	hormone
MLOC_67883	contig_53830:5705-7712	5.92966	2.91446	1.02472	0.01049	2	429776560	ap2 erebp transcription factor superfamily protein	IPR001471	GO:0003700|GO:0006355	hormone
MLOC_46367	contig_289300:3-1446	9.85959	0.344134	4.84049	0.0230856			ent-copalyl diphosphate synthase	IPR005630|IPR001906	GO:0000287|GO:0010333|GO:0016829|GO:0008152|GO:0010333|GO:0016829	hormone
MLOC_13618	contig_1566093:1509-6657	14.1624	0.529446	4.74144	0.000740713	2	7689240	Ent-kaurene synthase-like protein 1	IPR001906|IPR005630	GO:0008152|GO:0010333|GO:0016829|GO:0000287|GO:0010333|GO:0016829	hormone
MLOC_56057	contig_40503:2719-4598	3.28447	0.471282	2.801	0.000740713	2	368472606	Scarecrow transcription factor family protein	IPR005202		hormone
MLOC_49079	contig_335109:0-445	5.09787	1.02944	2.30803	0.0308983	1	338632103	gibberellin receptor gid1l3	IPR013094	GO:0008152|GO:0016787	hormone
MLOC_22894	contig_161358:4-390	5.5212	1.23888	2.15595	0.0388802			gibberellin receptor gid1l2	IPR013094	GO:0008152|GO:0016787	hormone
MLOC_40554	contig_2561028:1-806	8.42303	2.27261	1.88999	0.000740713	1	456083160	gibberellin 20 oxidase 3-like	IPR005123	GO:0016491|GO:0016706|GO:0055114	hormone
MLOC_16059	contig_1572260:3116-4743	8.21132	2.22445	1.88417	0.000740713	5	554571400	Gibberellin 20 oxidase	IPR005123|IPR026992	GO:0016491|GO:0016706|GO:0055114	hormone
MLOC_8037	contig_140959:474-1007	8.70537	2.67252	1.7037	0.00318018	6	216704681	gibberellin receptor gid1l2	IPR013094	GO:0008152|GO:0016787	hormone
MLOC_23854	contig_163109:408-1059	6.51602	2.49239	1.38646	0.0127173			gibberellin receptor gid1l2	IPR013094	GO:0008152|GO:0016787	hormone
MLOC_21297	contig_159411:376-2988	35.4696	15.0606	1.2358	0.000740713	5	119869560	gras family transcription factor containing expressed	IPR005202	GO:0006355	hormone
MLOC_63626	contig_47779:4559-5489	101.394	0.889355	6.833	0.000740713	7	90120720	12-oxo-phytodienoic acid reductase	IPR001155	GO:0010181|GO:0016491|GO:0055114	hormone
MLOC_33408	contig_237072:1134-1997	33.6282	0.540584	5.95901	0.000740713	2	611518400	Lipase/lipooxygenase, PLAT/LH2 family protein LENGTH=183	IPR001024	GO:0005515	hormone
MLOC_59812	contig_43935:610-2059	11.8982	0.491639	4.597	0.000740713	2	419050560	protein tify 9-like,JAZ10	IPR010399|IPR018467	|GO:0005515	hormone
MLOC_59388	contig_43536:4381-5365	10.5256	1.57808	2.73766	0.000740713			ZIM motif family protein	IPR010399|IPR018467	|GO:0005515	hormone
MLOC_45125	contig_276408:654-2223	61.9876	12.5568	2.30351	0.000740713	2	7689240	12-oxophytodienoate reductase 5-like	IPR001155	GO:0010181|GO:0016491|GO:0055114	hormone
MLOC_9346	contig_1516144:54-228	1279.32	274.4	2.22102	0.000740713	4	496763305	ZIM motif family protein	IPR018467|IPR010399	GO:0005515	hormone
MLOC_9995	contig_1558209:2466-4709	60.6677	13.1112	2.21013	0.000740713	5	386809320	Jasmonate ZIM-domain protein 3	IPR018467|IPR010399	GO:0005515	hormone
MLOC_69572	contig_56629:614-5370	19.7973	4.32799	2.19353	0.000740713	2	449221000	Lipoxygenase	IPR001024|IPR013819	GO:0005515|GO:0016702|GO:0046872|GO:0055114	hormone
MLOC_53555	contig_38462:5748-6014	20.475	6.42142	1.6729	0.034052			jasmonate-induced protein			hormone
MLOC_67243	contig_52777:6859-11716	33.0294	10.4354	1.66226	0.000740713	7	196707400	Lipoxygenase	IPR001024|IPR013819	GO:0005515|GO:0016702|GO:0046872|GO:0055114	hormone
MLOC_59389	contig_43536:330-1989	39.9596	13.3314	1.58371	0.000740713			ZIM motif family protein, expressed	IPR018467|IPR010399	GO:0005515	hormone
MLOC_71784	contig_60496:162-4134	6.88539	2.45177	1.48971	0.000740713	1	4054800	12-oxophytodienoate reductase 2	IPR001155	GO:0010181|GO:0016491|GO:0055114	hormone
MLOC_33809	contig_240445:14-1003	18.8985	9.0704	1.05903	0.00673504	4	540653640	60 kDa jasmonate-induced protein		|GO:0006952|GO:0017148|GO:0030598	hormone
MLOC_82019	contig_99436:835-3056	441.802	216.259	1.03064	0.00372351			jasmonate induced protein			hormone
MLOC_77287	contig_7504:678-4977	2.00669	0.459337	2.12719	0.000740713			Cytochrome P450 71C1	IPR001128	GO:0005506|GO:0009055|GO:0016705|GO:0020037|GO:0055114	metabolism
MLOC_76303	contig_70900:3469-6050	9.87766	1.0397	3.248	0.000740713	1	99621600	Tyrosine aminotransferase 2	IPR004839	GO:0009058|GO:0030170	metabolism
MLOC_59110	contig_43279:7320-9158	5.63561	0.638763	3.14122	0.000740713	3	16554000	Class I glutamine amidotransferase-like superfamily protein LENGTH=436	IPR011697	GO:0006541|GO:0016787	metabolism
MLOC_63275	contig_47446:14811-17402	13.6157	4.21074	1.69313	0.000740713	4	475465600	Glutamate decarboxylase	IPR002129	GO:0016831|GO:0019752|GO:0030170	metabolism
MLOC_11890	contig_1562081:16-4030	354.972	140.044	1.34183	0.000740713	6	472081640	Glutamine synthetase	IPR008146|IPR008147	GO:0004356|GO:0006807|GO:0004356|GO:0006542|GO:0006807	metabolism
MLOC_60513	contig_44481:843-5374	3.70826	1.84956	1.00356	0.0131622	7	460605440	Tyrosine aminotransferase, putative	IPR004839	GO:0009058|GO:0030170	metabolism
MLOC_65725	contig_50581:5453-7392	72.1755	33.1882	1.12084	0.000740713	2	390819480	Prephenate dehydratase	IPR001086	GO:0004664|GO:0009094	metabolism
MLOC_67489	contig_53170:1422-5035	128.131	62.328	1.03967	0.000740713	2	454815852	threonine aldolase 1 LENGTH=358	IPR001597	GO:0006520|GO:0016829	metabolism
MLOC_18474	contig_1580700:516-2398	115.289	0.0914832	10.2995	0.0255684	7	412112541	Aromatic amino acid decarboxylase	IPR002129	GO:0016831|GO:0019752|GO:0030170	metabolism
MLOC_19884	contig_1586981:534-1329	10.1755	0.519015	4.29318	0.000740713	4	13463941	Branched-chain amino acid aminotransferase, putative		|GO:0006355|GO:0043565|GO:0003700|GO:0004084|GO:0005634	metabolism
MLOC_11663	contig_1561586:16-3871	10.8373	3.57782	1.59885	0.000740713	2	543049320	Branched-chain-amino-acid aminotransferase	IPR001544	GO:0003824|GO:0008152	metabolism
MLOC_72702	contig_62174:4772-7357	29.0053	12.3422	1.23272	0.000740713	4	455026680	Branched-chain-amino-acid aminotransferase	IPR001544	GO:0003824|GO:0008152	metabolism
MLOC_67318	contig_52892:3076-4913	117.127	1.0969	6.7385	0.000740713	5	438008920	FAD-binding Berberine family protein LENGTH=532	IPR006094|IPR012951	GO:0008762|GO:0016491|GO:0050660|GO:0055114	metabolism
MLOC_77132	contig_74489:451-2491	13.4628	0.173254	6.27995	0.000740713	1	460873280	FAD-binding Berberine family protein LENGTH=532	IPR006094|IPR012951	GO:0008762|GO:0016491|GO:0050660|GO:0055114	metabolism
MLOC_45012	contig_275993:7-2025	143.868	3.98304	5.17473	0.000740713	2	78701560	secologanin synthase	IPR001128	GO:0005506|GO:0009055|GO:0016705|GO:0020037|GO:0055114	metabolism
MLOC_63550	contig_47699:3699-6259	9.25969	0.6136	3.91559	0.000740713	7	508246240	FAD-binding Berberine family protein LENGTH=530	IPR012951|IPR006094	GO:0016491|GO:0050660|GO:0055114|GO:0008762|GO:0016491|GO:0050660|GO:0055114	metabolism
MLOC_61869	contig_45947:1307-3297	2.88696	0.40528	2.83256	0.000740713	7	478035816	FAD-binding Berberine family protein LENGTH=533	IPR012951|IPR006094	GO:0016491|GO:0050660|GO:0055114|GO:0008762|GO:0016491|GO:0050660|GO:0055114	metabolism
MLOC_6697	contig_137941:1044-4435	121.441	18.7048	2.69878	0.000740713	7	550972920	secologanin synthase	IPR001128	GO:0005506|GO:0009055|GO:0016705|GO:0020037|GO:0055114	metabolism
MLOC_23018	contig_161581:513-2261	43.9504	7.84493	2.48604	0.000740713	2	83522680	secologanin synthase	IPR001128	GO:0005506|GO:0009055|GO:0016705|GO:0020037|GO:0055114	metabolism
MLOC_17596	contig_1577250:279-1655	142.426	38.2348	1.89725	0.000740713			secologanin synthase-like	IPR001128	GO:0005506|GO:0009055|GO:0016705|GO:0020037|GO:0055114	metabolism
MLOC_6981	contig_138432:619-3094	60.9562	23.2395	1.39119	0.000740713	1	455103560	salutaridine reductase-like	IPR002198	GO:0008152|GO:0016491	metabolism
MLOC_68912	contig_55565:1194-3386	6.14316	2.61477	1.2323	0.000740713	2	617931680	FAD-binding Berberine family protein LENGTH=533	IPR012951|IPR006094	GO:0016491|GO:0050660|GO:0055114|GO:0008762|GO:0016491|GO:0050660|GO:0055114	metabolism
MLOC_71958	contig_60777:1571-3552	40.4099	0.311915	7.01741	0.000740713	4	487506846	Thromboxane-A synthase	IPR001128	GO:0005506|GO:0009055|GO:0016705|GO:0020037|GO:0055114	metabolism
MLOC_65242	contig_49947:1272-7464	9.49101	4.39191	1.11171	0.00771101	3	477422320	Extradiol ring-cleavage dioxygenase class III protein subunit B	IPR004183	GO:0006725|GO:0008198|GO:0016491	metabolism
MLOC_22124	contig_160274:536-3037	19.8469	1.03233	4.26494	0.000740713	4	492292400	3-hydroxybenzoate 6-hydroxylase 1	IPR002938		metabolism
MLOC_9889	contig_1558022:0-1881	5.11937	0.285717	4.16331	0.000740713	4	487506846	3-hydroxybenzoate 6-hydroxylase 1	IPR002938		metabolism
MLOC_70157	contig_57518:1195-3150	10.5436	3.47877	1.59972	0.000740713	4	490093880	3-hydroxybenzoate 6-hydroxylase 1	IPR002938		metabolism
MLOC_68219	contig_54406:732-7428	7.10046	2.16019	1.71675	0.000740713			dimboa udp-glucosyltransferase bx8-like	IPR002213	GO:0008152|GO:0016758	metabolism
MLOC_17984	contig_1578776:1070-3021	53.4323	3.62171	3.88297	0.000740713	2	588005520	Cytochrome P450 76C2	IPR001128	GO:0005506|GO:0009055|GO:0016705|GO:0020037|GO:0055114	metabolism
MLOC_13058	contig_1564701:2153-5918	33.3357	8.76729	1.92687	0.000740713	1	304723800	Beta glucosidase like protein	IPR001360	GO:0004553|GO:0005975	metabolism
MLOC_7890	contig_140451:3045-8008	80.7687	21.9941	1.87668	0.000740713	5	449473960	Beta-glucosidase	IPR001360	GO:0004553|GO:0005975	metabolism
MLOC_75585	contig_68278:369-3022	3.86562	1.76454	1.13141	0.0140022	5	494173480	Beta-glucosidase-like glycosyl hydrolase	IPR001764|IPR002772	GO:0004553|GO:0005975	metabolism
MLOC_32633	contig_230478:760-2084	32.3721	16.0688	1.01049	0.000740713	5	456946200	beta-glucosidase 6	IPR001360	GO:0004553|GO:0005975	metabolism
MLOC_44242	contig_274383:121-2200	15.5777	6.62421	1.23366	0.000740713			Cytochrome P450 71C1	IPR001128	GO:0005506|GO:0009055|GO:0016705|GO:0020037|GO:0055114	metabolism
MLOC_19930	contig_158721:2595-5755	188.659	30.0546	2.65012	0.000740713	3	20059480	cytochrome p450 71c4	IPR001128	GO:0005506|GO:0009055|GO:0016705|GO:0020037|GO:0055114	metabolism
MLOC_74098	contig_6516:3198-5102	1.50406	0.626033	1.26455	0.0365865			cytochrome P450 71C2-like	IPR001128	GO:0005506|GO:0009055|GO:0016705|GO:0020037|GO:0055114	metabolism
MLOC_37970	contig_2549453:3-3915	36.1732	8.0501	2.16784	0.000740713	2	435717400	nicotinate phosphoribosyltransferase	IPR015977	GO:0004516|GO:0005737|GO:0009435	metabolism
MLOC_69795	contig_56964:1610-4680	5.00816	1.37592	1.86388	0.000740713	5	405320040	S-adenosylmethionine decarboxylase proenzyme	IPR001985	GO:0004014|GO:0006597|GO:0008295	metabolism
MLOC_39630	contig_2554097:0-1096	16.5517	1.00008	4.04879	0.000740713			cytochrome p450 94a1-like	IPR001128	GO:0005506|GO:0009055|GO:0016705|GO:0020037|GO:0055114	metabolism
MLOC_58770	contig_42976:1980-3799	9.8409	1.02621	3.26146	0.000740713	1	434515840	Cytochrome P450 94A1	IPR001128	GO:0005506|GO:0009055|GO:0016705|GO:0020037|GO:0055114	metabolism
MLOC_17916	contig_1578549:209-2070	6.74104	1.44045	2.22645	0.000740713	1	363715963	Cytochrome P450 94A1	IPR001128	GO:0005506|GO:0009055|GO:0016705|GO:0020037|GO:0055114	metabolism
MLOC_8043	contig_140973:2644-4535	25.0309	8.95746	1.48255	0.000740713	5	262617953	cytochrome P450 94A1-like	IPR001128	GO:0005506|GO:0009055|GO:0016705|GO:0020037|GO:0055114	metabolism
MLOC_9912	contig_1558053:1440-3380	4.43465	1.95188	1.18396	0.000740713	2	3660480	Cytochrome P450 86A2	IPR001128	GO:0005506|GO:0009055|GO:0016705|GO:0020037|GO:0055114	metabolism
MLOC_16293	contig_1572980:5-2365	12.1224	2.55338	2.2472	0.000740713	7	48436880	Glutamyl-tRNA reductase	IPR015896|IPR006151|IPR015895	GO:0008883|GO:0033014|GO:0050661|GO:0055114	metabolism
MLOC_69242	contig_56145:2285-9934	111.335	31.9397	1.80148	0.000740713			beta-cyanoalanine synthase	IPR001926	|GO:0005507|GO:0004124|GO:0006535|GO:0016740|GO:0009507|GO:0050017|GO:0005739	metabolism
MLOC_59914	contig_440273:111-1626	28.4272	3.14701	3.17522	0.000740713			serine acetyltransferase 2;1 LENGTH=314	IPR010493|IPR001451	GO:0005737|GO:0006535|GO:0009001	metabolism
MLOC_6335	contig_137392:4187-4333	72.1666	0					Cytochrome b6-f complex subunit 6	IPR007802	GO:0009055|GO:0009512	metabolism
MLOC_2752	contig_1245452:90-201	951.297	0					NAD(P)H-quinone oxidoreductase subunit 2, chloroplastic		|GO:0005886|GO:0048038|GO:0008137|GO:0006810|GO:0016021|GO:0042773|GO:0019684|GO:0009535	metabolism
MLOC_58541	contig_42768:4755-5812	42.6458	6.17925	2.7869	0.000740713	1	452947200	MLRQ subunit of mitochondrial NADH-ubiquinone reductase complex I	IPR010530	GO:0005777	metabolism
MLOC_25291	contig_168259:0-605	12.667	2.0384	2.63557	0.000740713			chlorophyll A-B binding protein	IPR022796	|GO:0031969|GO:0016021	metabolism
MLOC_68824	contig_55398:2935-5455	2.63239	0.425829	2.62803	0.0259608	3	510061600	Cytochrome c	IPR003088	GO:0005506|GO:0009055|GO:0020037	metabolism
MLOC_63811	contig_47987:20-6140	42.8705	6.96497	2.6218	0.000740713	7	366124880	NADH dehydrogenase	IPR023753|IPR001327	GO:0016491|GO:0055114|GO:0016491|GO:0050660|GO:0055114	metabolism
MLOC_75580	contig_68256:114-2866	2.28701	0.599739	1.93106	0.000740713			glycerol-3-phosphate acyltransferase 5-like		|GO:0010345|GO:0090447|GO:0008514|GO:0003841|GO:0006655	metabolism
MLOC_60050	contig_44152:2769-3870	15.6989	4.0613	1.95065	0.000740713	7	448462414	3-ketoacyl- synthase 11	IPR013747|IPR013601	GO:0008610|GO:0016747|GO:0006633|GO:0016020|GO:0016747	metabolism
MLOC_64202	contig_48495:927-5825	19.9223	5.40032	1.88327	0.000740713	7	38133720	Long-chain-fatty-acid-CoA ligase	IPR000873	GO:0003824|GO:0008152	metabolism
MLOC_76304	contig_70903:2364-6613	21.2662	6.20638	1.77674	0.000740713	7	472188280	Acyl-ACP thioesterase	IPR002864|IPR021113	GO:0006633|GO:0016790	metabolism
MLOC_7607	contig_139648:546-4746	116.289	40.727	1.51366	0.000740713	1	309919400	Enoyl-(Acyl-carrier-protein) reductase II	IPR004136	GO:0018580|GO:0055114	metabolism
MLOC_21559	contig_159615:105-3123	31.5315	12.2729	1.36132	0.000740713	4	291578462	Omega-3 fatty acid desaturase	IPR005804	GO:0006629	metabolism
MLOC_69571	contig_56628:3172-5991	5.3806	0.3058	4.13711	0.000740713	2	588005520	cytochrome p450 84a1-like	IPR001128	GO:0005506|GO:0009055|GO:0016705|GO:0020037|GO:0055114	metabolism
MLOC_36556	contig_2546968:3065-4682	19.5363	0.364598	5.74371	0.000740713			anthocyanidin -o-glucosyltransferase	IPR002213	GO:0008152|GO:0016758	metabolism
MLOC_76139	contig_70254:0-1326	5.45787	0.268599	4.34481	0.000740713	5	516799760	anthocyanin 3 -o-beta-glucosyltransferase	IPR002213	GO:0008152|GO:0016758	metabolism
MLOC_57610	contig_41924:0-1628	59.7396	3.41817	4.12739	0.000740713	5	513025200	anthocyanin 3 -o-beta-glucosyltransferase	IPR002213	GO:0008152|GO:0016758	metabolism
MLOC_61497	contig_455718:1927-8727	19.5773	1.80071	3.44254	0.000740713	2	532262560	2-oxoglutarate (2OG) and Fe(II)-dependent oxygenase superfamily protein LENGTH=341	IPR026992|IPR005123	|GO:0016491|GO:0016706|GO:0055114	metabolism
MLOC_59596	contig_43747:3767-8038	20.8755	3.96106	2.39785	0.000740713	4	530897320	2-oxoglutarate (2OG) and Fe(II)-dependent oxygenase superfamily protein LENGTH=341	IPR005123|IPR026992	GO:0016491|GO:0016706|GO:0055114	metabolism
MLOC_77560	contig_7618:1466-5733	20.1159	4.81547	2.06259	0.000740713	4	351059782	2-oxoglutarate (2OG) and Fe(II)-dependent oxygenase superfamily protein LENGTH=371	IPR026992|IPR005123	|GO:0016491|GO:0016706|GO:0055114	metabolism
MLOC_34790	contig_244581:31-1396	6.22828	1.51228	2.04211	0.000740713	3	425819720	anthocyanidin -o-glucosyltransferase	IPR002213	GO:0008152|GO:0016758	metabolism
MLOC_22702	contig_1610514:72-1545	67.1677	17.4423	1.94518	0.000740713	2	240520320	Flavonol 4-sulfotransferase	IPR000863	GO:0008146	metabolism
MLOC_67845	contig_53767:2873-6958	16.6668	4.3597	1.93468	0.000740713	3	494831475	2-oxoglutarate and fe -dependent oxygenase superfamily protein	IPR026992|IPR005123	|GO:0016491|GO:0016706|GO:0055114	metabolism
MLOC_59071	contig_43243:2291-4248	44.7072	14.6745	1.6072	0.000740713	5	407393320	2-oxoglutarate (2OG) and Fe(II)-dependent oxygenase superfamily protein LENGTH=348	IPR005123|IPR026992	GO:0016491|GO:0016706|GO:0055114	metabolism
MLOC_58028	contig_42280:2190-4247	43.2372	16.6862	1.37362	0.000740713	7	579753320	Dihydroflavonol-4-reductase	IPR001509	GO:0003824|GO:0044237|GO:0050662	metabolism
MLOC_12482	contig_1563389:1481-6706	36.2966	16.766	1.1143	0.000740713	1	339908800	Oxidoreductase, 2OG-Fe oxygenase family protein	IPR005123	GO:0016491|GO:0016706|GO:0055114	metabolism
MLOC_17272	contig_1576153:13-1201	8.80277	4.17054	1.07772	0.0466979	2	43545080	flavanone 7-o-glucoside 2 -o-beta-l-rhamnosyltransferase-like	IPR002213	GO:0008152|GO:0016758	metabolism
MLOC_65944	contig_50918:3519-10093	17.1673	7.41781	1.2106	0.000740713	7	446834000	Phosphoenolpyruvate carboxylase	IPR021135	GO:0006099|GO:0008964|GO:0015977	metabolism
MLOC_51128	contig_368566:3264-8082	49.6074	23.9939	1.04789	0.000740713	4	403170219	Phosphoenolpyruvate carboxykinase [ATP], putative	IPR001272	GO:0004612|GO:0005524|GO:0006094	metabolism
MLOC_62788	contig_46971:0-3397	82.2643	21.0364	1.96738	0.000740713	3	47148520	6-phosphofructokinase 2	IPR000023	GO:0003872|GO:0005945|GO:0006096	metabolism
MLOC_59315	contig_43466:2419-4825	264.949	75.6279	1.80872	0.000740713	2	599371360	d-3-phosphoglycerate dehydrogenase, chloroplastic-like isoform 1	IPR006139|IPR002912|IPR006140	GO:0008152|GO:0016616|GO:0051287|GO:0055114|GO:0008152|GO:0016597|GO:0016616|GO:0048037|GO:0055114	metabolism
MLOC_37167	contig_2547899:88-4190	122.616	49.3351	1.31346	0.000740713	7	24858280	enolase 1	IPR020811|IPR020810	GO:0000015|GO:0000287|GO:0004634|GO:0006096	metabolism
MLOC_3462	contig_130981:1094-3467	59.7899	20.062	1.57544	0.000740713	2	276112040	Isocitrate lyase	IPR000918	GO:0003824|GO:0008152	metabolism
MLOC_17496	contig_1576898:0-666	68.0798	9.18156	2.89042	0.000740713	2	588005520	agmatine coumaroyltransferase	IPR003480	GO:0016747	metabolism
MLOC_11854	contig_1561958:428-4257	11.8817	5.86287	1.01906	0.000740713	6	12383125	agmatine coumaroyltransferase-2-like	IPR003480	GO:0016747	metabolism
MLOC_649	contig_104818:0-3652	17.7625	0.808055	4.45824	0.000740713	2	616487080	geraniol 8-hydroxylase-like	IPR001128	GO:0005506|GO:0009055|GO:0016705|GO:0020037|GO:0055114	metabolism
MLOC_32876	contig_232688:20-1655	245.258	104.583	1.22965	0.000740713			cytochrome p450 71c4	IPR001128	GO:0005506|GO:0009055|GO:0016705|GO:0020037|GO:0055114	metabolism
MLOC_75745	contig_6883:409-4681	2.87909	1.28665	1.16199	0.00623674	1	376998440	Aldehyde dehydrogenase family 2 member C4	IPR015590	GO:0008152|GO:0016491|GO:0055114	metabolism
MLOC_1260	contig_110938:1184-3041	23.1037	1.41623	4.028	0.000740713	2	9557920	Cytochrome P450 99A2	IPR001128	GO:0005506|GO:0009055|GO:0016705|GO:0020037|GO:0055114	metabolism
MLOC_48075	contig_317188:2938-3656	5.97622	0.281538	4.40783	0.0281166			cytochrome p450 99a2	IPR001128	GO:0005506|GO:0009055|GO:0016705|GO:0020037|GO:0055114	metabolism
MLOC_25595	contig_170170:0-1359	17.8121	1.23835	3.84637	0.000740713	2	7689240	cytochrome p450 99a2	IPR001128	GO:0005506|GO:0009055|GO:0016705|GO:0020037|GO:0055114	metabolism
MLOC_16024	contig_1572144:539-2463	1.40887	0.462529	1.60692	0.0301598	2	475456920	5-epiaristolochene 1,3-dihydroxylase	IPR001128	GO:0005506|GO:0009055|GO:0016705|GO:0020037|GO:0055114	metabolism
MLOC_7938	contig_140604:555-1650	951.578	466.404	1.02874	0.000740713	5	333562139	Oleosin	IPR000136	GO:0012511|GO:0016021	metabolism
MLOC_58603	contig_42816:1175-11983	99.4886	29.5005	1.75379	0.000740713	3	449594240	Homocysteine S-methyltransferase 2, putative, expressed	IPR003726	GO:0008898	metabolism
MLOC_51794	contig_37086:2563-5076	5.23317	2.57009	1.02587	0.0298424	1	436546960	1,2-dihydroxy-3-keto-5-methylthiopentene dioxygenase 4	IPR004313	GO:0010309|GO:0055114	metabolism
MLOC_15525	contig_157093:331-4593	43.1292	9.83252	2.13303	0.000740713	3	414329880	Ribose-phosphate pyrophosphokinase, putative	IPR000836	GO:0009116	metabolism
MLOC_61480	contig_45557:1803-2390	7.02854	1.77163	1.98815	0.00819021	3	20059480	Beta-1,3-N-Acetylglucosaminyltransferase family protein			metabolism
MLOC_78076	contig_78520:2922-3630	7.43928	3.07674	1.27376	0.0343465			Beta-1,3-N-Acetylglucosaminyltransferase family protein LENGTH=124			metabolism
MLOC_16176	contig_1572628:854-2702	22.9731	6.93879	1.72719	0.000740713	4	298949346	Galactinol synthase 3, putative, expressed	IPR002495	GO:0016757	metabolism
MLOC_25893	contig_172010:0-1381	41.1428	14.3578	1.51881	0.000740713	7	5010840	fatty acid alpha-dioxygenase	IPR002007	GO:0004601|GO:0006979|GO:0020037|GO:0055114	metabolism
MLOC_19798	contig_1586542:9-1821	3.82537	0.181862	4.39468	0.000740713			Phenylalanine ammonia-lyase	IPR001106	GO:0009058|GO:0016841	metabolism
MLOC_62322	contig_46437:6735-8892	14.2536	1.47112	3.27634	0.000740713	2	501617200	phenylalanine ammonia-lyase	IPR001106	GO:0009058|GO:0016841	metabolism
MLOC_67169	contig_52663:5-722	3.26245	0.474076	2.78277	0.0113501			phenylalanine ammonia-lyase	IPR001106	GO:0009058|GO:0016841	metabolism
MLOC_56386	contig_40780:0-1437	5.31194	0.785467	2.75762	0.000740713	2	503937240	phenylalanine ammonia-lyase	IPR001106	GO:0009058|GO:0016841	metabolism
MLOC_79728	contig_8668:6-2265	16.2835	3.08967	2.39789	0.000740713	2	502507520	Phenylalanine ammonia-lyase	IPR001106	GO:0009058|GO:0016841	metabolism
MLOC_59078	contig_43249:1676-3917	2.75181	0.659587	2.06075	0.000740713			4-coumarate:CoA ligase	IPR000873|IPR025110	GO:0003824|GO:0008152	metabolism
MLOC_68092	contig_54174:869-2489	7.16041	0.447886	3.99884	0.000740713			anthranilate n-benzoyltransferase protein 1	IPR003480	GO:0016747	metabolism
MLOC_73464	contig_63713:3-1359	1.27998	0.157517	3.02254	0.033097	2	623490600	anthranilate n-benzoyltransferase protein 2	IPR003480	GO:0016747	metabolism
MLOC_18048	contig_1579056:1629-2222	6.14793	1.46048	2.07366	0.0100211			Isoflavone reductase-like protein 5	IPR008030	|GO:0050896|GO:0005739	metabolism
MLOC_51393	contig_369106:578-1587	5.36321	1.95103	1.45886	0.0147988	3	78706520	Isoflavone reductase	IPR008030		metabolism
MLOC_67778	contig_53619:901-2490	3.42037	1.00337	1.7693	0.000740713			Nudix hydrolase 4	IPR000086	GO:0016787	metabolism
MLOC_76914	contig_7350:1014-2218	6.98454	0.50633	3.78602	0.000740713	5	520855800	rRNA N-glycosidase	IPR001574	GO:0017148|GO:0030598	metabolism
MLOC_48429	contig_323595:1-751	2250.18	598.68	1.91018	0.000740713			rRNA N-glycosidase	IPR001574	GO:0017148|GO:0030598	metabolism
MLOC_28157	contig_189620:5-1321	2163.26	978.274	1.1449	0.00261633	7	6853480	Avenin-like a3	IPR016140	GO:0045735	metabolism
MLOC_17089	contig_1575559:78-1685	120.891	42.3163	1.51442	0.000740713	4	495274600	Phosphoserine aminotransferase	IPR000192	GO:0008152	metabolism
MLOC_1128	contig_109681:35-2388	14.1454	5.12668	1.46424	0.000740713	6	484391120	sphinganine C(4)-monooxygenase 1-like	IPR006694	GO:0005506|GO:0006633|GO:0016491|GO:0055114	metabolism
MLOC_73846	contig_6456:4777-13364	14.1458	1.29311	3.45146	0.000740713	1	439756080	Alpha-glucan water dikinase	IPR002192	GO:0005524|GO:0016301|GO:0016310	metabolism
MLOC_64719	contig_49235:5572-7061	17.421	0.866108	4.33014	0.000740713	3	550465760	Progesterone 5-beta-reductase			metabolism
MLOC_64685	contig_49187:760-4191	140.205	58.8095	1.25342	0.000740713	4	182484480	Sterol-4-methyl-oxidase	IPR006694	GO:0005506|GO:0006633|GO:0016491|GO:0055114	metabolism
MLOC_64782	contig_49313:790-4626	56.9096	3.20971	4.14816	0.000740713	4	538963520	cell wall invertase	IPR013189|IPR013148		metabolism
MLOC_19854	contig_158683:430-3920	13.9507	1.77357	2.97561	0.000740713	1	176370887	Sucrose phosphate phosphatase	IPR013679|IPR006380	GO:0000287|GO:0005986|GO:0050307	metabolism
MLOC_56803	contig_41164:4924-9724	21.3061	3.21548	2.72816	0.000740713	7	2003840	cell wall invertase	IPR021792|IPR013148|IPR013189	GO:0004564|GO:0004575	metabolism
MLOC_18160	contig_1579484:182-6018	1.3384	0.522549	1.35687	0.0109296	3	520010120	Sucrose phosphate synthase B	IPR001296|IPR006380|IPR000368	GO:0009058|GO:0005985	metabolism
MLOC_36794	contig_2547343:5983-10470	1.40671	0.691141	1.02527	0.0315892	2	543049320	Sucrose synthase	IPR001296|IPR000368	GO:0009058|GO:0005985	metabolism
MLOC_80027	contig_88217:3132-4967	3.40721	0.218662	3.96182	0.000740713	2	625575040	probable 1-deoxy-d-xylulose-5-phosphate synthase chloroplastic-like	IPR005475|IPR005477|IPR005476	|GO:0008661|GO:0016114|GO:0003824|GO:0008152	metabolism
MLOC_76402	contig_71259:136-2776	19.6584	6.9575	1.4985	0.000740713	2	532262560	Beta-carotene hydroxylase	IPR006694	GO:0005506|GO:0006633|GO:0016491|GO:0055114	metabolism
MLOC_11980	contig_1562278:3776-5031	98.6588	1.46157	6.07686	0.000740713	2	584655040	Protein translation factor SUI1	IPR001950	GO:0003743|GO:0006413	metabolism
MLOC_55424	contig_39953:7-3493	33.4255	0.883794	5.2411	0.000740713	4	127225240	60S acidic ribosomal protein P0, putative, expressed	IPR001813|IPR001790	GO:0003735|GO:0005622|GO:0005840|GO:0006414|GO:0005622|GO:0042254	metabolism
MLOC_71150	contig_59247:10707-11351	114.77	3.89421	4.88127	0.000740713			60S acidic ribosomal protein family LENGTH=115	IPR001813	GO:0003735|GO:0005622|GO:0005840|GO:0006414	metabolism
MLOC_60401	contig_44349:64-1062	4.64166	0.679146	2.77285	0.000740713			protein synthesis inhibitor ii (ribosome-inactivating protein ii) (rrna n-glycosidase)	IPR001574	GO:0017148|GO:0030598	metabolism
MLOC_67141	contig_52617:3058-5868	3.5678	1.07486	1.73089	0.00475846	3	537540000	Eukaryotic peptide chain release factor subunit 1-2, putative, expressed	IPR005142|IPR005140|IPR005141	|GO:0005737|GO:0006415|GO:0016149|GO:0005886	metabolism
MLOC_58108	contig_42354:1292-5985	7.79069	2.57814	1.59542	0.000740713	6	498095600	Phenylalanine--tRNA ligase alpha subunit	IPR002319	GO:0000049|GO:0004812|GO:0005524|GO:0005737|GO:0043039	metabolism
MLOC_45047	contig_276115:276-2665	33.8857	12.7125	1.41443	0.000740713	1	325619040	Eukaryotic peptide chain release factor subunit 1-1	IPR005142|IPR005140|IPR005141	|GO:0005737|GO:0006415|GO:0016149|GO:0005886	metabolism
MLOC_10851	contig_1559923:564-2996	73.6419	32.0011	1.20241	0.000740713	3	12396280	threonyl and alanyl trna synthetase second additional domain-containing protein	IPR012947|IPR018164	GO:0005524|GO:0005737|GO:0016876|GO:0043039|GO:0000166|GO:0004813|GO:0005524|GO:0005737|GO:0006419	metabolism
MLOC_21642	contig_159706:200-9025	13.0529	5.75446	1.18162	0.000740713	1	169362920	Valine-tRNA ligase	IPR019499|IPR013155|IPR002300	GO:0000166|GO:0004832|GO:0005524|GO:0005737|GO:0006438|GO:0000166|GO:0004812|GO:0005524|GO:0005737|GO:0006418|GO:0000166|GO:0004812|GO:0005524|GO:0006418	metabolism
MLOC_71113	contig_59186:313-3135	204.158	0.546965	8.54402	0.000740713			indole-3-glycerol phosphate synthase	IPR013798	GO:0004425	metabolism
MLOC_36605	contig_2547029:0-4085	232.477	24.2513	3.26095	0.000740713	4	411386120	Anthranilate synthase component I family protein, expressed	IPR006805|IPR015890	GO:0009058|GO:0016833	metabolism
MLOC_61188	contig_45211:551-3923	674.16	136.875	2.30023	0.000740713	7	398340080	Tryptophan synthase beta chain	IPR001926		metabolism
MLOC_71386	contig_59738:180-3003	429.028	91.8576	2.2236	0.000740713	1	458863240	Tryptophan synthase alpha chain	IPR002028	GO:0004834|GO:0006568	metabolism
MLOC_16765	contig_1574415:1617-3463	113.815	24.8599	2.1948	0.000740713	7	584834840	Indole-3-glycerol phosphate synthase, chloroplastic	IPR013798	GO:0004425	metabolism
MLOC_67678	contig_53452:101-4411	71.3667	16.8239	2.08474	0.000740713	4	524343920	anthranilate phosphoribosyltransferase, chloroplastic-like	IPR000312|IPR017459	GO:0008152|GO:0016757	metabolism
MLOC_61502	contig_45573:9768-12362	255.188	83.1979	1.61694	0.000740713	2	456481200	anthranilate synthase component ii	IPR017926	|GO:0009851|GO:0009617|GO:0009507|GO:0009723|GO:0009651	metabolism
MLOC_67865	contig_53797:591-2723	106.574	40.418	1.39879	0.000740713			Tryptophan synthase beta chain	IPR001926		metabolism
MLOC_8174	contig_141387:1514-3672	32.805	12.5696	1.38398	0.000740713			N-(5'-phosphoribosyl)anthranilate isomerase	IPR001240	GO:0004640|GO:0006568	metabolism
MLOC_55875	contig_40355:1594-4898	15.6863	7.45437	1.07335	0.00723613	3	507519461	Thiamin pyrophosphokinase 1	IPR007371|IPR007373	GO:0004788|GO:0005524|GO:0009229|GO:0004788|GO:0009229	metabolism
MLOC_59642	contig_437856:347-4324	73.8586	25.9874	1.50695	0.000740713	6	216704681	Riboflavin biosynthesis protein ribBA	IPR000926|IPR000422	GO:0003935|GO:0009231|GO:0008686|GO:0009231	metabolism
MLOC_66756	contig_52057:1788-4060	41.8915	18.6423	1.16808	0.000740713	2	293493120	Pyridoxal biosynthesis lyase pdxS, vitamin b6	IPR001852	GO:0042823	metabolism
MLOC_61106	contig_45117:6666-7739	101.212	0.186028	9.08764	0.0281166	1	234462920	Glutathione-S-transferase 2	|IPR004046		metabolism
MLOC_65260	contig_49971:1085-2134	76.8274	0.635441	6.91772	0.000740713	1	247620560	probable glutathione s-transferase gstu6-like	IPR004046	|GO:0009628|GO:0042221|GO:0016740|GO:0009791	metabolism
MLOC_65675	contig_50508:4832-7483	65.0848	0.540888	6.91085	0.000740713	5	288699280	UDP-glucosyltransferase HvUGT13248	IPR002213	GO:0008152|GO:0016758	metabolism
MLOC_65670	contig_50501:2822-3802	52.1487	0.502183	6.69827	0.000740713			glutathione transferase		|GO:0006979|GO:0009409|GO:0009635|GO:0004364|GO:0006749|GO:0042631|GO:0009570|GO:0043295|GO:0046686|GO:0080167|GO:0005886|GO:0048046	metabolism
MLOC_38794	contig_2551376:0-829	28.572	0.294916	6.59815	0.0230856			udp-glucosyltransferase	IPR002213	GO:0008152|GO:0016758	metabolism
MLOC_16287	contig_1572962:1099-2918	23.8645	0.283734	6.39418	0.000740713	2	512036920	UDP-Glycosyltransferase	IPR002213	GO:0008152|GO:0016758	metabolism
MLOC_70842	contig_58658:11032-12369	71.0514	0.94003	6.24001	0.000740713	5	544653880	Glutathione transferase F4	IPR004045|IPR004046	GO:0005515	metabolism
MLOC_59291	contig_43438:7419-8981	77.3804	1.17514	6.04106	0.000740713	6	46951360	Cytochrome P450 71A1	IPR001128	GO:0005506|GO:0009055|GO:0016705|GO:0020037|GO:0055114	metabolism
MLOC_76927	contig_73554:549-2264	12.96	0.200486	6.01442	0.000740713	7	18230180	uncharacterized acetyltransferase at3g50280-like	IPR003480	GO:0016747	metabolism
MLOC_74611	contig_66194:3737-4854	14.2631	0.227089	5.97289	0.0168777			Glutathione S-transferase	|IPR004046		metabolism
MLOC_61130	contig_45136:8336-10018	11.0681	0.19981	5.79163	0.00261633	3	521017000	nucleotide-diphospho-sugar transferases	IPR005069		metabolism
MLOC_34510	contig_244073:1883-3671	21.5316	0.388799	5.79129	0.000740713	3	534454880	udp-glucosyltransferase	IPR002213	GO:0008152|GO:0016758	metabolism
MLOC_5665	contig_136529:4075-4525	67.441	1.22179	5.78656	0.000740713	7	25271200	glutathione s-transferase	IPR004046	GO:0004364	metabolism
MLOC_12564	contig_1563566:2406-3467	25.3988	0.475344	5.73964	0.000740713	6	96491840	probable glutathione s-transferase gstu6-like	IPR004046	GO:0004364	metabolism
MLOC_14436	contig_1568073:572-2887	12.3101	0.259635	5.56721	0.000740713	3	317199663	Secologanin synthase	IPR001128	GO:0005506|GO:0009055|GO:0016705|GO:0020037|GO:0055114	metabolism
MLOC_8209	contig_141595:252-1331	12.2752	0.262937	5.54489	0.00318018	1	215303128	Glutathione-S-transferase 2			metabolism
MLOC_55516	contig_40038:9255-12419	70.8868	1.59489	5.47399	0.000740713			UDP-Glycosyltransferase	IPR002213	GO:0008152|GO:0016758	metabolism
MLOC_67287	contig_52830:2179-3775	5.1319	0.115847	5.4692	0.0281166			HXXXD-type acyl-transferase family protein LENGTH=426	IPR003480	GO:0016747	metabolism
MLOC_3492	contig_131193:1270-3254	59.6146	1.7663	5.07686	0.000740713	2	14023160	Methyltransferase, putative	IPR013216	GO:0008152|GO:0008168	metabolism
MLOC_44247	contig_274391:962-5125	12.217	0.369197	5.04836	0.000740713	3	499289720	alpha/beta-Hydrolases superfamily protein LENGTH=317	IPR022742	GO:0003824	metabolism
MLOC_65259	contig_49971:2561-3694	18.5149	0.690264	4.74539	0.000740713	1	247620560	Glutathione S-transferase	IPR004046		metabolism
MLOC_16843	contig_1574662:1476-3142	5.94952	0.223808	4.73244	0.00202243			Short-chain dehydrogenase/reductase protein-like	IPR002198	GO:0008152|GO:0016491	metabolism
MLOC_53930	contig_38752:2584-4249	2.3565	0.104428	4.49607	0.0292403			UDP-Glycosyltransferase	IPR002213	GO:0008152|GO:0016758	metabolism
MLOC_43648	contig_271864:148-556	40.7758	1.94401	4.39061	0.000740713	5	516799760	uncharacterized n-acetyltransferase p20-like	IPR000182	GO:0008080	metabolism
MLOC_12709	contig_1563915:1103-3587	22.9354	1.12509	4.34946	0.000740713	6	526547400	Secologanin synthase	IPR001128	GO:0005506|GO:0009055|GO:0016705|GO:0020037|GO:0055114	metabolism
MLOC_21266	contig_1593881:0-890	72.0116	4.40903	4.0297	0.000740713	1	196337880	cytochrome p450 89a2	IPR001128	GO:0005506|GO:0009055|GO:0016705|GO:0020037|GO:0055114	metabolism
MLOC_76666	contig_7230:1852-2864	15.4228	1.10595	3.80171	0.000740713			uncharacterized acetyltransferase at3g50280-like	IPR003480	GO:0016747	metabolism
MLOC_56070	contig_40517:5421-6972	32.8034	2.38887	3.77945	0.000740713	3	530748520	methyl esterase 1 LENGTH=263		|GO:0016023|GO:0004091	metabolism
MLOC_59473	contig_43644:1148-2525	36.4942	2.66958	3.77298	0.000740713	1	247031560	Glutathione S-transferase	|IPR004046		metabolism
MLOC_57804	contig_42110:19-1567	37.2028	3.06705	3.60049	0.000740713	3	54212307	sterol C-22 desaturase -like	IPR001128	GO:0005506|GO:0009055|GO:0016705|GO:0020037|GO:0055114	metabolism
MLOC_58744	contig_42947:1743-3522	4.87451	0.404103	3.59246	0.000740713	3	523960760	HXXXD-type acyl-transferase family protein LENGTH=428	IPR003480	GO:0016747	metabolism
MLOC_1907	contig_117001:1797-3772	20.4537	1.73603	3.5585	0.000740713			Epoxide hydrolase 2		|GO:0008152|GO:0016787	metabolism
MLOC_81636	contig_97360:4-2217	59.8462	5.15009	3.53859	0.000740713			hydrolase			metabolism
MLOC_38769	contig_2551306:4279-5479	11.6763	1.10697	3.3989	0.000740713	1	322135880	Glutathione transferase F3	IPR004045|IPR004046	GO:0005515	metabolism
MLOC_1690	contig_115070:3093-4429	204.726	20.4769	3.32163	0.000740713	1	215303128	Glutathione transferase			metabolism
MLOC_37653	contig_2548809:2-1417	20.729	2.07959	3.31728	0.000740713	5	457819160	udp-glucosyltransferase	IPR002213	GO:0008152|GO:0016758	metabolism
MLOC_19923	contig_1587179:1180-2222	3.33253	0.33985	3.29365	0.00372351	1	322135880	Glutathione transferase F3	|IPR004046		metabolism
MLOC_806	contig_10630:465-1567	13.1999	1.48561	3.1514	0.000740713	7	33545720	bifunctional monodehydroascorbate reductase and carbonic anhydrase nectarin-3-like	IPR001148	|GO:0016023|GO:0006730|GO:0008270|GO:0004089	metabolism
MLOC_23969	contig_1633273:251-1623	16.0082	1.82064	3.13629	0.000740713	1	234462920	probable glutathione s-transferase gstu6-like		|GO:0004364|GO:0060416|GO:0006749|GO:0048527|GO:0009507|GO:0046686|GO:0080167|GO:0009704	metabolism
MLOC_74514	contig_66012:530-3541	23.4096	2.68253	3.12543	0.000740713	2	429776560	Glycerophosphodiester phosphodiesterase gde1	IPR004129	GO:0006071|GO:0008889	metabolism
MLOC_11634	contig_1561504:4805-6758	15.7473	1.8167	3.11571	0.000740713	4	398377280	Glutathione S-transferase		|GO:0046686|GO:0009570|GO:0016740|GO:0010731	metabolism
MLOC_68295	contig_54539:4550-5786	8.74855	1.05399	3.05318	0.000740713	3	386536520	Glutathione-S-transferase 2	|IPR004046		metabolism
MLOC_50919	contig_367646:0-650	64.4782	7.78505	3.05003	0.000740713			Hydrolase		GO:0016020	metabolism
MLOC_12219	contig_1562828:177-2147	9.33968	1.16856	2.99864	0.000740713	4	431965160	udp-glucosyltransferase	IPR002213	GO:0008152|GO:0016758	metabolism
MLOC_53307	contig_38236:1743-3128	10.061	1.32183	2.92817	0.000740713	7	564847280	udp-glucosyltransferase	IPR002213	GO:0008152|GO:0016758	metabolism
MLOC_58793	contig_43003:787-8393	2.88495	0.398258	2.85677	0.000740713	1	382528857	cytochrome P450 734A1-like	IPR001128	GO:0005506|GO:0009055|GO:0016705|GO:0020037|GO:0055114	metabolism
MLOC_74883	contig_66711:374-2006	10.3774	1.45944	2.82996	0.000740713			UDP-Glycosyltransferase	IPR002213	GO:0008152|GO:0016758	metabolism
MLOC_70903	contig_58763:1470-3292	11.0598	1.56817	2.81817	0.000740713	2	430146353	cytochrome P450 71A9-like	IPR001128	GO:0005506|GO:0009055|GO:0016705|GO:0020037|GO:0055114	metabolism
MLOC_63806	contig_47984:5433-7000	1.59357	0.229475	2.79585	0.0227309			udp-glucosyltransferase	IPR002213	GO:0008152|GO:0016758	metabolism
MLOC_5716	contig_136596:5912-8396	4.45808	0.663469	2.74832	0.000740713	6	500805000	nitrate reductase	IPR001199|IPR001433|IPR008333|IPR000572|IPR005066	GO:0020037|GO:0016491|GO:0055114|GO:0009055|GO:0055114|GO:0016491|GO:0030151|GO:0055114	metabolism
MLOC_31124	contig_215963:1765-3631	7.19812	1.10454	2.70417	0.000740713			UDP-Glycosyltransferase	IPR002213	GO:0008152|GO:0016758	metabolism
MLOC_72804	contig_62405:2854-5204	6.55036	1.09045	2.58665	0.000740713	3	70450600	UDP-Glycosyltransferase	IPR002213	GO:0008152|GO:0016758	metabolism
MLOC_36602	contig_2547026:944-2176	75.3667	12.87	2.54992	0.000740713	1	247318000	Glutathione s-transferase, putative	|IPR004046		metabolism
MLOC_76480	contig_71510:2481-4392	51.1968	8.84754	2.53271	0.000740713			UDP-Glycosyltransferase	IPR002213	GO:0008152|GO:0016758	metabolism
MLOC_55515	contig_40038:4247-8587	3.42095	0.608997	2.48989	0.000740713			UDP-Glycosyltransferase	IPR002213	GO:0008152|GO:0016758	metabolism
MLOC_17127	contig_1575673:6605-8671	28.8959	5.47611	2.39964	0.000740713	3	520010120	Nucleotide-diphospho-sugar transferase family protein LENGTH=386	IPR005069	GO:0016023	metabolism
MLOC_30661	contig_2117094:0-216	1449.91	277.409	2.38588	0.000740713			cytochrome p450	IPR001128	GO:0005506|GO:0009055|GO:0016705|GO:0020037|GO:0055114	metabolism
MLOC_35025	contig_245318:1-1355	27.6945	5.32545	2.37862	0.000740713	1	442103023	Glycosyltransferase_AER61	IPR007657	GO:0016757	metabolism
MLOC_56537	contig_40930:3196-5267	5.64225	1.15984	2.28234	0.000740713	1	439756080	Glycosyltransferase family 31	IPR002659	GO:0006486|GO:0008378|GO:0016020	metabolism
MLOC_74220	contig_65397:3589-5421	4.7823	1.01599	2.23482	0.000740713	5	470250160	udp-glucosyltransferase	IPR002213	GO:0008152|GO:0016758	metabolism
MLOC_68131	contig_54260:1340-3466	57.2516	12.163	2.23482	0.000740713	5	525590120	RbcX protein	IPR003435	GO:0009536	metabolism
MLOC_74232	contig_65422:985-3529	45.5388	9.74803	2.22391	0.000740713			putative ferulate 5-hydroxylase	IPR001128	GO:0005506|GO:0009055|GO:0016705|GO:0020037|GO:0055114	metabolism
MLOC_64786	contig_49315:435-1694	9.91452	2.13102	2.218	0.000740713	2	584655040	methyl esterase 1 LENGTH=263		|GO:0005739|GO:0003824	metabolism
MLOC_75331	contig_67677:331-1372	4.97717	1.07506	2.21091	0.000740713	5	521968738	Aldehyde oxidase-2	IPR012675 (Beta-grasp domain)	|GO:0019760|GO:0050660|GO:0050302|GO:0009055|GO:0005506|GO:0010293|GO:0051537|GO:0016614|GO:0018479|GO:0055114	metabolism
MLOC_76018	contig_69833:1083-3008	2.96067	0.641609	2.20616	0.000740713	1	49931080	caffeic acid O-methyltransferase	IPR001077|IPR012967	GO:0008171|GO:0046983	metabolism
MLOC_37848	contig_2549222:146-4183	14.6683	3.2109	2.19165	0.000740713	2	205241080	methylesterase chloroplastic-like		|GO:0016787|GO:0009536	metabolism
MLOC_12952	contig_1564482:41-4541	2.00543	0.442621	2.17977	0.000740713	4	166890360	bifunctional monodehydroascorbate reductase and carbonic anhydrase nectarin-3-like	IPR001148	|GO:0016023|GO:0046872	metabolism
MLOC_64875	contig_49447:6234-6607	9.07464	2.01991	2.16755	0.0135884			udp-glucosyltransferase	IPR002213	GO:0008152|GO:0016758	metabolism
MLOC_68610	contig_55034:1105-3282	4.75154	1.05771	2.16745	0.000740713	3	534454880	L-gulonolactone oxidase	IPR006094|IPR007173	GO:0008762|GO:0016491|GO:0050660|GO:0055114|GO:0003885|GO:0016020|GO:0055114	metabolism
MLOC_21438	contig_159517:6167-8745	10.2754	2.31274	2.15152	0.000740713	2	9557920	nucleotide-diphospho-sugar transferase	IPR005069		metabolism
MLOC_13941	contig_1566875:2189-6207	5.69781	1.30871	2.12226	0.00140334	5	421230480	Beta-1,3-galactosyltransferase 7	IPR025298|IPR002659	|GO:0006486|GO:0008378|GO:0016020	metabolism
MLOC_55095	contig_39652:3578-7500	8.58207	2.02032	2.08674	0.000740713	3	2949960	Glycosyltransferase	IPR007657	GO:0016757	metabolism
MLOC_74164	contig_65270:71-1201	71.1418	17.3971	2.03185	0.000740713			S-adenosyl-L-methionine (SAM)-dependent methyltransferase	IPR004159	GO:0008168	metabolism
MLOC_64192	contig_48482:1488-3364	2.64072	0.702088	1.91121	0.00261633	5	497603320	udp-glucosyltransferase	IPR002213	GO:0008152|GO:0016758	metabolism
MLOC_43588	contig_271479:4055-6141	24.1286	6.48568	1.89541	0.000740713	7	173531800	Glycosyltransferase	IPR007657	GO:0016757	metabolism
MLOC_56288	contig_40695:2172-6635	5.64555	1.5206	1.89247	0.000740713	1	447912800	Alpha/beta-hydrolase domain-containing protein	IPR003386	GO:0006629|GO:0008374	metabolism
MLOC_43613	contig_271647:826-2137	30.1884	8.55651	1.8189	0.000740713			Methyltransferase-related protein LENGTH=85		GO:0016023	metabolism
MLOC_54711	contig_39330:2714-5606	590.666	168.213	1.81205	0.000740713	1	398837320	Aldose reductase	IPR023210	|GO:0005737|GO:0048573|GO:0004032|GO:0010048|GO:0055114	metabolism
MLOC_71543	contig_60039:209-2381	3.95958	1.13216	1.80627	0.000740713	3	138414399	Cytochrome P450 71A1	IPR001128	GO:0005506|GO:0009055|GO:0016705|GO:0020037|GO:0055114	metabolism
MLOC_57721	contig_42029:129-1646	4.88235	1.45187	1.74966	0.000740713	3	499887400	Glutathione S-transferase	IPR004046		metabolism
MLOC_66523	contig_51705:50-4265	7.62341	2.36351	1.68951	0.000740713	1	425396880	P-loop containing nucleoside triphosphate hydrolases superfamily protein LENGTH=526	IPR010488	GO:0005524|GO:0016301	metabolism
MLOC_79642	contig_86141:232-2525	20.8419	6.4618	1.68948	0.000740713	1	37580680	UDP-glycosyltransferase	IPR002213	GO:0008152|GO:0016758	metabolism
MLOC_73743	contig_64311:378-2430	7.04958	2.24648	1.64987	0.000740713			isoflavone 2'-hydroxylase-like	IPR001128	GO:0005506|GO:0009055|GO:0016705|GO:0020037|GO:0055114	metabolism
MLOC_51	contig_100334:1734-2816	6.13182	1.96184	1.64411	0.000740713	1	322135880	Glutathione transferase F2	IPR004046|IPR004045	|GO:0005515	metabolism
MLOC_63608	contig_47757:2389-7350	86.3388	27.6568	1.64237	0.000740713	6	17841120	glutathione s-transferase family protein		|GO:0046686|GO:0005829|GO:0016740	metabolism
MLOC_6141	contig_137110:174-5627	7.58595	2.45065	1.63017	0.000740713	7	583785800	aldehyde oxidase-like protein	IPR002346|IPR002888|IPR008274|IPR005107|IPR000674|IPR001041	GO:0016491|GO:0055114|GO:0016491|GO:0046872|GO:0055114|GO:0009055|GO:0051536	metabolism
MLOC_6655	contig_137860:3614-4521	53.0158	17.1629	1.62713	0.000740713	2	1370200	NAD(P)H-dependent oxidoreductase	IPR023210		metabolism
MLOC_49690	contig_346300:1332-3368	2.27556	0.743656	1.61351	0.00261633	5	391645098	Cytochrome P450 76C4	IPR001128	GO:0005506|GO:0009055|GO:0016705|GO:0020037|GO:0055114	metabolism
MLOC_56674	contig_41044:325-999	4.86319	1.62433	1.58206	0.0490444	7	48436880	Low glutelin content1			metabolism
MLOC_75089	contig_67110:2548-7227	1.26647	0.428178	1.56453	0.0188747	5	11244320	Glycosyltransferase	IPR007657	GO:0016757	metabolism
MLOC_13267	contig_1565252:125-5576	36.2133	12.547	1.52918	0.000740713	6	114394960	catalytic hydrolase		|GO:0016787|GO:0005783	metabolism
MLOC_52798	contig_378:5-566	8.86753	3.15196	1.49228	0.00723613	1	233593442	trehalose-6-phosphate expressed,Trehalose-phosphatase	IPR003337	GO:0003824|GO:0005992	metabolism
MLOC_58161	contig_42403:6677-8831	3.21625	1.15483	1.4777	0.00202243	4	344933280	secologanin synthase-like	IPR001128	GO:0005506|GO:0009055|GO:0016705|GO:0020037|GO:0055114	metabolism
MLOC_21709	contig_159798:169-4020	40.346	14.4896	1.47741	0.000740713	2	306798859	Transketolase, putative	IPR005476|IPR005475|IPR005474	GO:0003824|GO:0008152	metabolism
MLOC_5241	contig_136052:2598-3576	16.9195	6.10251	1.47121	0.000740713	3	90652680	probable carboxylesterase 15-like	IPR013094	GO:0008152|GO:0016787	metabolism
MLOC_25398	contig_168902:1-613	8.5663	3.09084	1.47067	0.00261633			udp-glucosyltransferase	IPR002213	GO:0008152|GO:0016758	metabolism
MLOC_54943	contig_39521:5391-7244	325.249	117.396	1.47016	0.000740713	4	19379960	Microsomal glutathione S-transferase 3	IPR001129		metabolism
MLOC_68056	contig_54117:1498-6434	94.3957	34.9034	1.43535	0.000740713	5	484181560	NADPH-cytochrome P450 reductase	IPR008254|IPR003097|IPR001433	GO:0010181|GO:0016491|GO:0016491|GO:0055114	metabolism
MLOC_14837	contig_1569169:1360-3332	5.41795	2.02392	1.42059	0.00140334	7	173531800	Glycosyltransferase	IPR007657 (Glycosyltransferase AER61, uncharacterised)	GO:0016757	metabolism
MLOC_80117	contig_88732:27-1724	11.0982	4.16739	1.41311	0.000740713	2	590498096	cytochrome P450 89A2-like	IPR001128	GO:0005506|GO:0009055|GO:0016705|GO:0020037|GO:0055114	metabolism
MLOC_11345	contig_1560890:68-4306	23.701	8.94134	1.40638	0.000740713	5	548768200	Nucleotide-diphospho-sugar transferase family protein LENGTH=386	IPR005069		metabolism
MLOC_80544	contig_91232:17-842	6.82997	2.59279	1.39737	0.00372351	7	546905382	Tasselseed2-like short-chain dehydrogenase/reductase		|GO:0016491|GO:0055114	metabolism
MLOC_44472	contig_274786:1129-3134	18.0464	6.94776	1.37709	0.000740713	3	458777680	udp-glucosyltransferase	IPR002213	GO:0008152|GO:0016758	metabolism
MLOC_78164	contig_78959:2154-3941	3.44813	1.33574	1.36817	0.00140334	2	558714240	udp-glucosyltransferase	IPR002213	GO:0008152|GO:0016758	metabolism
MLOC_44855	contig_275544:2-1962	9.57645	3.83659	1.31967	0.000740713	1	346329520	premnaspirodiene oxygenase-like	IPR001128	GO:0005506|GO:0009055|GO:0016705|GO:0020037|GO:0055114	metabolism
MLOC_56398	contig_40791:4509-6378	11.0447	4.43983	1.31478	0.000740713	3	25503080	premnaspirodiene oxygenase-like	IPR001128	GO:0005506|GO:0009055|GO:0016705|GO:0020037|GO:0055114	metabolism
MLOC_6428	contig_137537:3-3035	56.2249	22.603	1.31469	0.000740713	5	463350800	Alpha/beta hydrolase domain-containing protein 5		|GO:0009407|GO:0010583|GO:0004623|GO:0010200|GO:0016023|GO:0052542|GO:0070328|GO:0042171|GO:0055091|GO:0055089	metabolism
MLOC_60784	contig_44775:2887-5232	33.8917	13.6527	1.31175	0.000740713	6	199601560	UDP-Glycosyltransferase	IPR002213	GO:0008152|GO:0016758	metabolism
MLOC_74485	contig_65967:542-2920	2.35882	0.950612	1.31114	0.000740713	7	111886440	UDP-Glycosyltransferase	IPR002213	GO:0008152|GO:0016758	metabolism
MLOC_12737	contig_1564000:5-1717	2.77792	1.13456	1.29187	0.00623674	7	521383131	HXXXD-type acyl-transferase family protein LENGTH=461	IPR003480	GO:0016747	metabolism
MLOC_69873	contig_57096:5066-6714	76.802	31.7279	1.27539	0.000740713	5	511348720	Glutathione-S-transferase			metabolism
MLOC_18718	contig_1581719:477-1792	355.556	149.278	1.25208	0.000740713	1	445238506	Glutathione transferase	IPR004046|IPR004045	|GO:0005515	metabolism
MLOC_44822	contig_275465:225-3529	10.8589	4.57165	1.24809	0.000740713	1	289428400	Beta-lactamase-like protein	|IPR001279	|GO:0016787	metabolism
MLOC_72858	contig_62507:1494-2747	26.1119	11.1056	1.23342	0.000740713			Glutathione S-transferase	IPR004046		metabolism
MLOC_5940	contig_136895:1404-2758	31.3747	13.4898	1.21773	0.000740713	7	71270240	Nucleotide-diphospho-sugar transferases superfamily protein LENGTH=259		|GO:0009846|GO:0005634|GO:0005829|GO:0009860	metabolism
MLOC_24124	contig_1637494:764-2485	6.29075	2.70634	1.21689	0.00529991	2	15208600	udp-glucosyltransferase	IPR002213	GO:0008152|GO:0016758	metabolism
MLOC_61721	contig_45804:654-3018	1.33777	0.576733	1.21385	0.0230856	2	132982560	UDP-Glycosyltransferase	IPR002213	GO:0008152|GO:0016758	metabolism
MLOC_63126	contig_47292:116-2265	1.69033	0.729709	1.21191	0.023426	7	118131080	UDP-Glycosyltransferase	IPR002213	GO:0008152|GO:0016758	metabolism
MLOC_57218	contig_41528:61-2782	12.129	5.24022	1.21076	0.000740713	4	27508160	monoglyceride lipase-like	IPR022742	GO:0016787	metabolism
MLOC_60358	contig_44311:1836-6710	11.0227	4.8025	1.19862	0.000740713	6	8000480	Nitrate reductase	IPR001433|IPR000572|IPR001199|IPR008333|IPR005066	GO:0016491|GO:0055114|GO:0009055|GO:0055114|GO:0020037|GO:0016491|GO:0030151|GO:0055114	metabolism
MLOC_6702	contig_137967:542-2050	3.04124	1.32939	1.1939	0.0156142	2	488447160	probable carboxylesterase 2-like	IPR013094	GO:0008152|GO:0016787	metabolism
MLOC_61991	contig_46080:4020-7968	56.5971	24.7579	1.19284	0.000740713	2	577832560	L-lactate dehydrogenase [cytochrome]	IPR000262	GO:0016491	metabolism
MLOC_52924	contig_37910:4933-7635	19.5377	8.55281	1.19179	0.000740713	1	258481720	P-loop containing nucleoside triphosphate hydrolases superfamily protein LENGTH=491	IPR025753|IPR003959	|GO:0005524	metabolism
MLOC_64741	contig_49256:5064-10209	1.04544	0.460038	1.18429	0.0305161	3	12112320	Glutathione S-transferase	|IPR004046	GO:0016740	metabolism
MLOC_30724	contig_212121:364-1927	26.6342	11.7595	1.17945	0.000740713	1	64760240	thioesterase	IPR006683		metabolism
MLOC_76963	contig_73713:970-4791	28.1612	12.4401	1.17871	0.000740713			histidine protein methyltransferase 1 homolog			metabolism
MLOC_66108	contig_51110:59-2865	48.0615	21.6909	1.14779	0.000740713	5	394293960	plastid ppgpp synthase	|IPR007685	|GO:0015969	metabolism
MLOC_19169	contig_1583791:1491-2707	7.71453	3.52237	1.13103	0.00318018	2	498258040	Taurine catabolism dioxygenase TauD/TfdA	IPR003819	GO:0016491|GO:0055114	metabolism
MLOC_64502	contig_48918:4695-14345	119.159	54.68	1.1238	0.000740713	3	420906840	NADP-dependent malic enzyme	IPR012301|IPR012302	GO:0016616|GO:0055114|GO:0016616|GO:0051287|GO:0055114	metabolism
MLOC_56950	contig_41273:4605-8516	11.2074	5.16261	1.11828	0.00475846	3	373026804	Monoglyceride lipase			metabolism
MLOC_61338	contig_45396:3153-7094	107.872	50.1067	1.10625	0.000740713	3	468140920	Glycerophosphodiester phosphodiesterase GDE1	IPR004129	GO:0006071|GO:0008889	metabolism
MLOC_81543	contig_96894:539-1882	62.2383	29.1953	1.09207	0.000740713			Glutathione S-transferase	|IPR004046		metabolism
MLOC_79292	contig_84317:4105-5413	4.30076	2.02697	1.08527	0.0181576	2	73205880	hydroquinone glucosyltransferase	IPR002213	GO:0008152|GO:0016758	metabolism
MLOC_75925	contig_6947:2-4849	8.81114	4.17363	1.07803	0.00261633	3	491659478	O-fucosyltransferase family protein	IPR019378		metabolism
MLOC_24486	contig_164581:23-2244	21.7862	10.3557	1.07299	0.000740713			Alpha/beta hydrolase domain-containing protein 5		|GO:0009407|GO:0010583|GO:0004623|GO:0010200|GO:0016023|GO:0052542|GO:0070328|GO:0042171|GO:0055091|GO:0055089	metabolism
MLOC_18586	contig_1581110:2162-3844	1278.18	608.228	1.07141	0.000740713	1	152070898	Short-chain dehydrogenase/reductase family protein			metabolism
MLOC_11548	contig_1561324:8-3247	88.699	42.3182	1.06764	0.000740713			NADP-dependent malic enzyme	IPR012301|IPR012302	GO:0016616|GO:0055114|GO:0016616|GO:0051287|GO:0055114	metabolism
MLOC_7501	contig_139401:1895-4535	8.68451	4.16973	1.05849	0.000740713	7	135713558	Glycosyltransferase family GT8 protein	IPR002495	GO:0016757	metabolism
MLOC_78625	contig_8118:0-3193	25.0055	12.0618	1.0518	0.000740713	3	182097720	triacylglycerol lipase	IPR002921	GO:0004806|GO:0006629	metabolism
MLOC_52318	contig_374384:0-407	78.1262	37.7785	1.04824	0.000740713	1	432422720	transferring glycosyl group	IPR015338	GO:0016758|GO:0031227	metabolism
MLOC_6666	contig_137875:43-6479	5.80485	2.81828	1.04244	0.0192792	4	209081360	Methyl esterase 17		|GO:0033473|GO:0080030|GO:0048367	metabolism
MLOC_59275	contig_43421:7725-12441	35.0555	17.1804	1.02888	0.000740713	1	430162200	Hydrolase, alpha/beta fold family protein		|GO:0008152|GO:0016787	metabolism
MLOC_11448	contig_1561139:626-7016	3.36859	1.65596	1.02448	0.0470646	1	238144480	trehalase family expressed	IPR001661	GO:0004555|GO:0005991	metabolism
MLOC_56980	contig_41304:4-1334	12.369	6.08648	1.02305	0.000740713	7	106987200	sphinganine C(4)-monooxygenase 1-like	IPR006694	GO:0005506|GO:0006633|GO:0016491|GO:0055114	metabolism
MLOC_77079	contig_74219:666-2384	15.8477	7.80196	1.02236	0.000740713	5	500865760	UDP-Glycosyltransferase	IPR002213	GO:0008152|GO:0016758	metabolism
MLOC_17677	contig_1577592:1662-2679	28.4928	0			2	623490600	Glutathione S-transferase	|IPR004046		metabolism
MLOC_70320	contig_57772:2238-3446	38.2922	0			3	523960760	Glutathione S-transferase	IPR004046		metabolism
MLOC_33400	contig_2370190:42-211	52.7025	0			2	17389760	RuBisCO small subunit	IPR024680|IPR000894		metabolism
MLOC_60336	contig_442860:851-1456	84.6514	0					Aromatic amino acid decarboxylase	IPR002129	GO:0016831|GO:0019752|GO:0030170	metabolism
MLOC_7387	contig_139129:1904-3039	9.7664	1.52352	2.68042	0.000740713			cell division control protein	IPR004201|IPR003959|IPR003338	|GO:0005524	misc
MLOC_68449	contig_54808:412-2682	1.02952	0.247801	2.05472	0.00771101	7	574959480	Cell division protease ftsH-like protein, mitochondria	IPR003959|IPR000642	GO:0005524|GO:0004222|GO:0005524|GO:0006508	misc
MLOC_7083	contig_138628:260-1517	23.5387	6.7302	1.80631	0.000740713			cyclin-dependent protein kinase inhibitor smr1-like			misc
MLOC_60747	contig_44726:6962-7963	54.9962	23.9771	1.19767	0.000740713	5	383948640	Centromere protein V	IPR006913	GO:0008152|GO:0016846	misc
MLOC_55641	contig_40146:28-2529	25.9143	9.89539	1.38892	0.000740713			Histone H3 K4-specific methyltransferase SET7/9 family protein	IPR003409	|GO:0016301|GO:0016310|GO:0005739	misc
MLOC_53551	contig_38458:6117-11163	1.92078	0.84066	1.1921	0.00771101	4	536588920	Chromodomain-helicase-DNA-binding protein 1-like	IPR001650	GO:0003676|GO:0004386|GO:0005524	misc
MLOC_55907	contig_40382:617-5699	51.9218	24.9734	1.05595	0.000740713	2	588817720	SET and zf-MYND domain-containing protein,Histone-lysine N-methyltransferase ATXR2	IPR002893|IPR001214	GO:0008270|GO:0005515	misc
MLOC_71378	contig_59727:2417-4809	4.02159	0.880538	2.19131	0.000740713	2	470095160	Myosin heavy chain-related protein		GO:0009536	misc
MLOC_71518	contig_5999:25-5338	12.5543	4.14209	1.59975	0.000740713	3	401792240	Myosin heavy chain-related protein		GO:0009536	misc
MLOC_37390	contig_2548296:9-2716	5.93848	2.15575	1.4619	0.000740713	2	528824349	Myosin heavy chain-related protein		|GO:0016023|GO:0016020	misc
MLOC_64351	contig_48701:2580-9685	22.9957	9.77537	1.23414	0.000740713	3	123445720	Katanin p60 ATPase-containing subunit A-like protein	IPR003959	GO:0005524	misc
MLOC_15404	contig_1570600:8-4148	10.485	4.56713	1.19897	0.000740713	7	66373480	formin-like protein 6-like	IPR014020	GO:0005515	misc
MLOC_40205	contig_2556994:0-1520	6.18099	0.29973	4.3661	0.00424378			Transposon protein, putative, CACTA, En/Spm sub-class		GO:0016023	misc
MLOC_10710	contig_1559642:7-1344	1.26529	0.153989	3.03857	0.0298424			retrotransposon expressed	IPR021369|IPR006461	GO:0016020	misc
MLOC_80490	contig_9078:825-2852	4.2111	1.92503	1.12932	0.00475846	2	182756160	Retrotransposon protein, putative, unclassified		|GO:0005488|GO:0008152|GO:0003824	misc
MLOC_65530	contig_50303:7591-8363	26.9059	13.2575	1.02111	0.00318018	6	436070800	Retrotransposon protein, putative, Ty1-copia subclass		|GO:0046872|GO:0003676|GO:0005739	misc
MLOC_31487	contig_2193742:17-164	17.6952	0					Retrotransposon protein, putative, unclassified		|GO:0003964|GO:0016023|GO:0006278|GO:0003723	misc
MLOC_63111	contig_47280:4990-6282	33.3142	0.181977	7.51624	0.00529991	4	327488960	NAD(P)-binding Rossmann-fold superfamily protein LENGTH=303	IPR002198	GO:0008152|GO:0016491	misc
MLOC_75646	contig_6850:2374-3596	35.2072	0.29559	6.89613	0.00576311	4	455280655	Non-symbiotic hemoglobin 2	IPR000971	GO:0005506|GO:0020037	misc
MLOC_38677	contig_2551079:1039-2015	40.2786	0.815303	5.62653	0.000740713			Flavoprotein wrbA	IPR005025		misc
MLOC_4663	contig_135378:1596-2596	139.838	3.38987	5.36638	0.000740713			Early nodulin-like protein 3	IPR003245	GO:0005507|GO:0009055	misc
MLOC_36802	contig_2547355:1507-3319	19.1658	1.01299	4.24184	0.000740713	1	299832000	PLAC8-like protein	IPR006461	GO:0005886	misc
MLOC_15151	contig_1569986:1987-3054	2.96789	0.167921	4.14358	0.023707	2	52784320	Flavoprotein wrbA	IPR005025		misc
MLOC_30326	contig_208409:426-1313	9.11789	0.591864	3.94536	0.000740713			Early nodulin 20, putative	IPR003245	GO:0005507|GO:0009055	misc
MLOC_3419	contig_130674:1-520	251.159	17.2057	3.86764	0.000740713	4	487891640	blue copper protein	IPR003245	GO:0005507|GO:0009055	misc
MLOC_59227	contig_43378:10607-12209	11.9756	0.886276	3.7562	0.000740713	7	594014560	Blue copper-like protein	IPR003245	GO:0005507|GO:0009055	misc
MLOC_81534	contig_96865:1021-4689	2.78015	0.227163	3.61336	0.000740713	3	558714240	PLAC8 family protein	IPR021369|IPR006461	GO:0016020	misc
MLOC_30704	contig_2119956:516-1722	35.957	3.51168	3.35604	0.000740713	4	298949346	serine-rich protein-related LENGTH=110			misc
MLOC_71178	contig_59302:190-1502	8.87939	0.898018	3.30564	0.000740713	7	478035816	Legume lectins beta domain containing protein	IPR001220	GO:0030246	misc
MLOC_79172	contig_8375:550-1508	5.53606	0.81359	2.76649	0.000740713	4	369040120	Major pollen allergen Bet v 1-F/I	IPR000916	GO:0006952|GO:0009607	misc
MLOC_6122	contig_137088:4631-7036	1.58702	0.25857	2.61769	0.0375797	3	414897160	Optic atrophy 3 protein (OPA3)	IPR010754		misc
MLOC_13045	contig_1564662:1750-3154	44.8899	7.54366	2.57305	0.000740713	7	467396920	Multiprotein bridging factor 1	IPR013729|IPR001387	|GO:0043565	misc
MLOC_57345	contig_41664:3574-4470	7.72466	1.31466	2.55478	0.000740713	4	327488960	Major pollen allergen Bet v 1-D/H	IPR000916	GO:0006952|GO:0009607	misc
MLOC_60978	contig_44960:3404-4636	2.57996	0.5788	2.15621	0.00475846			Early light-induced protein	IPR022796	|GO:0031969|GO:0016021	misc
MLOC_59105	contig_43275:2687-3434	4.4541	1.05323	2.08031	0.00140334	4	453528760	Coiled-coil domain-containing protein 109A	IPR006769	|GO:0005739|GO:0009507	misc
MLOC_52610	contig_37655:960-5341	7.1923	1.70905	2.07326	0.000740713	5	194646520	ARM repeat protein-like protein	IPR016024 (Armadillo-type fold)	GO:0016020	misc
MLOC_73878	contig_64630:1381-4749	102.17	24.751	2.04541	0.000740713	7	235391680	MtN19-like protein,induced during nodulation	IPR011692	|GO:0016023|GO:0005773	misc
MLOC_52537	contig_37602:317-7640	6.92829	1.70946	2.01896	0.000740713	7	416923960	Lipopolysaccharide-modifying protein	IPR006598		misc
MLOC_51619	contig_369925:41-761	3.71715	0.957407	1.95699	0.01049			Far-red impaired response protein-like		GO:0009536	misc
MLOC_59382	contig_43530:8260-10520	0.890746	0.2334	1.93221	0.0274272	4	8997440	nodule-specific protein	IPR010658	GO:0005886	misc
MLOC_21677	contig_159752:812-1681	524.777	138.225	1.92469	0.000740713	6	346251215	Ripening-related protein	IPR009009	|GO:0005576|GO:0016023	misc
MLOC_37570	contig_2548649:1347-2164	696.499	185.023	1.91242	0.000740713			Metallothionein-II protein	IPR000316	GO:0008270	misc
MLOC_13349	contig_1565422:0-1241	6.57315	1.74632	1.91227	0.000740713	5	56008568	WD-40 repeat	IPR001680	GO:0005515	misc
MLOC_39825	contig_2554923:2691-3694	4.8572	1.29513	1.90703	0.00475846	6	314885169	Enzyme of the cupin superfamily	IPR008579		misc
MLOC_24103	contig_163672:5-881	4.95207	1.34464	1.88081	0.000740713	4	2949960	ankyrin repeat domain-containing protein 50	IPR020683|IPR000535	|GO:0005198	misc
MLOC_67257	contig_52792:11612-12858	4.62597	1.26021	1.87609	0.000740713			Flavoprotein wrbA	IPR005025		misc
MLOC_15784	contig_1571548:1147-2738	20.8716	5.69817	1.87297	0.000740713			btb poz and taz domain-containing protein 2-like	IPR013069|IPR000197	GO:0005515|GO:0003712|GO:0004402|GO:0005634|GO:0006355|GO:0008270	misc
MLOC_11390	contig_1560976:5008-10153	31.3602	8.67196	1.8545	0.000740713	4	405628800	WD-40 repeat family	IPR001680	GO:0005515	misc
MLOC_82118	contig_99964:22-1461	179.3	50.5942	1.82533	0.000740713			seed biotin-containing protein sbp65-like			misc
MLOC_45552	contig_279026:20-1088	3.14906	0.894978	1.815	0.00475846			FAR1-related sequence 5 LENGTH=788	IPR018289	|GO:0008270|GO:0009536	misc
MLOC_10485	contig_1559190:2937-4119	4.04478	1.22553	1.72266	0.00424378			Flavoprotein wrbA	IPR005025	|GO:0055114|GO:0009733|GO:0045892|GO:0005773|GO:0010181|GO:0016655|GO:0005886	misc
MLOC_69295	contig_56208:12-2647	273.78	85.403	1.68066	0.000740713	5	299546800	Ferritin	IPR008331	GO:0006879|GO:0008199	misc
MLOC_14978	contig_1569557:762-3723	17.2384	5.43049	1.66647	0.000740713	1	445238506	WD repeat-containing protein 23	IPR001680	GO:0005515	misc
MLOC_62941	contig_47109:3352-6619	1.939	0.667936	1.53753	0.0113501			Ankyrin repeat protein-like	IPR019734|IPR002110|IPR020683	GO:0005515	misc
MLOC_80481	contig_90746:112-1595	40.3939	14.205	1.50774	0.000740713	3	488487481	Soul heme-binding family protein	IPR006917	|GO:0010017|GO:0009813|GO:0009744|GO:0005773|GO:0005794|GO:0010224|GO:0005886|GO:0005829	misc
MLOC_3077	contig_127676:1658-3962	7.9622	2.94736	1.43374	0.000740713	1	118227800	BTB/POZ domain containing protein	IPR013069	GO:0005515	misc
MLOC_67100	contig_52577:841-7218	11.706	4.36617	1.42281	0.000740713	2	98887520	WD-repeat protein, putative	IPR001680	GO:0005515	misc
MLOC_54405	contig_39112:2485-10311	16.935	6.33587	1.41839	0.000740713	2	433598240	Pentatricopeptide repeat-containing protein	IPR002885	|GO:0044238|GO:0034645	misc
MLOC_67310	contig_52881:6-897	9.59369	3.72506	1.36482	0.00140334	2	609854320	metal ion binding	IPR006121	GO:0030001|GO:0046872	misc
MLOC_70597	contig_58220:0-4805	58.3731	23.279	1.32627	0.000740713	2	56546480	Transducin/WD40 repeat-like superfamily protein LENGTH=317	IPR001680	GO:0005515	misc
MLOC_72503	contig_61787:175-3041	19.0434	8.27812	1.20192	0.000740713	2	110937989	tolB protein-related LENGTH=652	IPR011659	|GO:0035556|GO:0019243|GO:0010583|GO:0009738|GO:0009723|GO:0009407|GO:0005634	misc
MLOC_61844	contig_45924:8501-12204	26.6408	11.6929	1.188	0.000740713	7	522274360	GCIP-interacting family protein-like			misc
MLOC_65400	contig_50132:4402-6723	57.901	26.0228	1.15381	0.000740713	4	133540560	grab2 protein,similar to FRIGIDA protein	IPR012474	|GO:0003677|GO:0006355	misc
MLOC_1475	contig_112987:3176-5442	3.88064	1.79379	1.11328	0.00202243	4	421079200	armadillo beta-catenin-like repeat family expressed	IPR000225	GO:0005515	misc
MLOC_72861	contig_62510:3869-5232	10.6307	4.96948	1.09707	0.00318018	3	59792800	phloem protein 2-A1 LENGTH=246	IPR025886	|GO:0010363|GO:0009625|GO:0009750|GO:0009651|GO:0009536|GO:0009963|GO:0043394|GO:0006612|GO:0006833|GO:0030246|GO:0005634	misc
MLOC_38932	contig_2551821:0-3049	22.4637	10.5385	1.09193	0.000740713	3	516169840	btb poz and taz domain-containing protein 2-like	IPR000197|IPR013069	GO:0003712|GO:0004402|GO:0005634|GO:0006355|GO:0008270|GO:0005515	misc
MLOC_15579	contig_1571057:1284-5254	6.12892	2.95702	1.05149	0.000740713	1	229935379	Protein WEAK CHLOROPLAST MOVEMENT UNDER BLUE LIGHT 1	IPR008545	|GO:0005829|GO:0005886|GO:0009904|GO:0009903	misc
MLOC_20901	contig_1592230:178-3134	19.1033	9.25338	1.04577	0.000740713	7	225598470	btb poz domain-containing protein at1g55760-like	IPR013069	GO:0005515	misc
MLOC_58401	contig_42633:3864-5377	5.89442	2.86839	1.03911	0.00424378	4	200803120	Long cell-linked locus protein, putative, expressed	IPR008480	|GO:0043231|GO:0044444	misc
MLOC_52971	contig_37945:15739-17047	59.5843	29.1829	1.02981	0.000740713			Early nodulin 55-2, putative	IPR003245	GO:0005507|GO:0009055	misc
MLOC_73911	contig_64727:3749-5076	32.1481	15.7969	1.02509	0.000740713	7	147479400	Receptor expression-enhancing protein 3, related	IPR004345	|GO:0042538|GO:0009555|GO:0009414|GO:0009409|GO:0010507|GO:0009737|GO:0009908|GO:0016021	misc
MLOC_38535	contig_2550672:131-9145	64.5346	31.7731	1.02227	0.000740713	7	313305840	Peptidyl-prolyl cis-trans isomerase	IPR002130|IPR001680	GO:0003755|GO:0006457|GO:0005515	misc
MLOC_22516	contig_160791:2096-2978	21.352	0					Early nodulin 20, putative	IPR003245	GO:0005507|GO:0009055	misc
MLOC_31848	contig_2228866:140-287	95.9338	0					Retrotransposon protein, putative, unclassified		|GO:0003723|GO:0006310|GO:0006281|GO:0006278|GO:0008907|GO:0006333|GO:0003964|GO:0006508|GO:0004190|GO:0003904|GO:0015074|GO:0003682|GO:0005634	misc
MLOC_57450	contig_41761:12686-16400	53.1516	0.293974	7.49828	0.000740713	7	46052360	Subtilase	IPR000209|IPR010259	GO:0004252|GO:0006508|GO:0004252|GO:0042802|GO:0043086	proteolysis
MLOC_36529	contig_2546924:68-4589	38.3948	0.473882	6.34024	0.000740713			Subtilase	IPR010259|IPR003137|IPR000209	GO:0004252|GO:0042802|GO:0043086|GO:0004252|GO:0006508	proteolysis
MLOC_34511	contig_244076:792-5089	12.385	0.729566	4.08541	0.000740713	3	468322646	Subtilisin-like serine protease	IPR000209|IPR010259	GO:0004252|GO:0006508|GO:0004252|GO:0042802|GO:0043086	proteolysis
MLOC_11317	contig_1560816:655-2427	10.7312	1.22897	3.12629	0.000740713	1	339420240	Eukaryotic aspartyl protease family protein LENGTH=433	IPR001461 (Peptidase A1), IPR021109 (Peptidase aspartic)	GO:0006508	proteolysis
MLOC_7044	contig_138551:33-985	3.29632	0.383594	3.1032	0.00372351	7	591205960	protein aspartic protease in guard cell 1-like	IPR001461	GO:0004190|GO:0006508	proteolysis
MLOC_15950	contig_1571951:2163-4308	21.8549	2.5783	3.08346	0.000740713	6	490541520	Matrix metalloproteinase-9	IPR001818|IPR002477	GO:0004222|GO:0006508|GO:0008270|GO:0031012	proteolysis
MLOC_37890	contig_2549306:1690-3491	8.84108	1.31718	2.74677	0.000740713	3	534919880	Eukaryotic aspartyl protease family protein LENGTH=434	IPR001461 (Peptidase A1), IPR021109 (Peptidase aspartic)	|GO:0004190|GO:0006508	proteolysis
MLOC_47637	contig_309536:111-686	67.0086	16.4594	2.02543	0.000740713	2	565828597	probable isoaspartyl peptidase l-asparaginase 2-like	IPR000246	GO:0016787	proteolysis
MLOC_5946	contig_136899:435-5466	21.0698	5.2889	1.99414	0.000740713	7	114654120	Matrix metalloproteinase-9	IPR001818|IPR002477	GO:0004222|GO:0006508|GO:0008270|GO:0031012	proteolysis
MLOC_71133	contig_59221:182-1948	1.15563	0.291001	1.98958	0.0460954			Serine carboxypeptidase (Carboxypeptidase D), putative	IPR001563	GO:0004185|GO:0006508	proteolysis
MLOC_18612	contig_158122:71-1673	8.80118	2.30358	1.93382	0.000740713	5	497603320	cysteine proteinase	IPR013201|IPR000668	|GO:0006508|GO:0008234	proteolysis
MLOC_64967	contig_49576:7444-9266	1.87009	0.506348	1.88491	0.00318018			Eukaryotic aspartyl protease family protein LENGTH=474	IPR001461	GO:0004190|GO:0006508	proteolysis
MLOC_63578	contig_47728:2649-4362	50.606	13.9755	1.85641	0.000740713	6	524059960	PPPDE peptidase domain-containing protein	IPR008580		proteolysis
MLOC_7166	contig_138734:1187-5577	14.5147	4.43712	1.70982	0.000740713	2	101687440	peptidases LENGTH=110	IPR009542	GO:0005787|GO:0006465|GO:0008233|GO:0016021	proteolysis
MLOC_69708	contig_56854:2549-4971	21.4823	6.68055	1.68511	0.000740713	7	591833400	Eukaryotic aspartyl protease family protein LENGTH=524	IPR001461	GO:0004190|GO:0006508	proteolysis
MLOC_31348	contig_2180779:1-583	314.153	113.703	1.4662	0.000740713			aspartic proteinase nepenthesin-1	IPR001461	GO:0004190|GO:0006508	proteolysis
MLOC_53144	contig_38089:4106-7047	16.3	6.04917	1.43006	0.000740713	5	421230480	Signal peptidase I, putative	IPR019759	|GO:0003676|GO:0016021|GO:0044260|GO:0009536|GO:0008236|GO:0034641|GO:0006508|GO:0010467	proteolysis
MLOC_395	contig_1027084:100-288	286.524	107.287	1.41718	0.00911376	2	602832845	probable isoaspartyl peptidase l-asparaginase 2-like	IPR000246	GO:0016787	proteolysis
MLOC_62394	contig_46519:7301-9473	2.8888	1.10231	1.38994	0.000740713	6	457281000	Eukaryotic aspartyl protease family protein LENGTH=474	IPR001461	GO:0004190|GO:0006508	proteolysis
MLOC_62433	contig_46562:10010-16429	0.812643	0.314748	1.36842	0.0460954	2	9783600	Subtilisin-like serine protease	IPR000209|IPR003137	GO:0004252|GO:0006508	proteolysis
MLOC_81876	contig_98659:2236-5960	326.551	140.193	1.21989	0.000740713	2	600291440	Cysteine proteinase	IPR013201|IPR000118|IPR000668	|GO:0006508|GO:0008234	proteolysis
MLOC_5646	contig_136504:6191-6872	60.2284	3.30676	4.18695	0.000740713	6	32967880	Bowman-Birk type trypsin inhibitor	IPR000877	GO:0004867|GO:0005576	proteolysis
MLOC_62055	contig_46149:7345-7988	93.308	11.6111	3.0065	0.000740713	3	8017840	bowman-birk type trypsin inhibitor	IPR000877	GO:0004867|GO:0005576	proteolysis
MLOC_80476	contig_9072:1194-2410	252.808	43.9076	2.5255	0.000740713	1	369422040	Wali6 protein,protease inhibitor		|GO:0005576|GO:0004867	proteolysis
MLOC_67023	contig_52442:1313-1966	13.5686	2.3984	2.50013	0.000740713			Chymotrypsin inhibitor-2	IPR000864	GO:0004867|GO:0009611	proteolysis
MLOC_72517	contig_61812:6297-7247	57.7839	10.9922	2.39419	0.000740713	3	510982920	Cysteine proteinase inhibitor B	IPR000010	GO:0004869	proteolysis
MLOC_77017	contig_739582:1-214	50.3518	12.2736	2.03648	0.0346541			Bowman-Birk type trypsin inhibitor	IPR000877	GO:0004867|GO:0005576	proteolysis
MLOC_70346	contig_57809:3296-3760	147.444	44.1264	1.74045	0.000740713	2	106024960	subtilisin-chymotrypsin inhibitor-2a	IPR000864	GO:0004867|GO:0009611	proteolysis
MLOC_43759	contig_272557:540-1274	2221.91	675.639	1.71748	0.000740713	1	355121120	Wali5 protein,protease inhibitor	IPR000877 (Proteinase inhibitor I12, Bowman-Birk)	|GO:0005576|GO:0004867|GO:0006508|GO:0008233	proteolysis
MLOC_31293	contig_2175386:2-258	44.9183	14.8127	1.60047	0.00771101			Bowman-Birk type trypsin inhibitor	IPR000877	GO:0004867|GO:0005576	proteolysis
MLOC_37679	contig_2548858:1983-2513	6.79518	2.26487	1.58508	0.0369136	3	8017840	Bowman-Birk type trypsin inhibitor	IPR000877	GO:0004867|GO:0005576	proteolysis
MLOC_39668	contig_2554247:648-1336	6.65633	2.6096	1.3509	0.0255684	4	497181720	Bowman-Birk type trypsin inhibitor	IPR000877	GO:0004867|GO:0005576	proteolysis
MLOC_19118	contig_1583544:1421-2346	25.6908	11.3844	1.17419	0.000740713	3	8017840	Bowman-Birk type trypsin inhibitor	IPR000877	GO:0004867|GO:0005576	proteolysis
MLOC_37289	contig_2548119:43-1020	18.8779	0.24984	6.23955	0.00623674	4	445690720	u-box domain-containing protein 21-like	IPR003613	GO:0000151|GO:0004842|GO:0016567	proteolysis
MLOC_70705	contig_58402:1420-3065	4.28919	0.0915156	5.55054	0.0464067			F-box domain containing protein			proteolysis
MLOC_77066	contig_74146:2102-3767	33.5563	0.749201	5.48509	0.000740713	6	535224920	e3 ubiquitin-protein ligase pub23-like	IPR003613	GO:0000151|GO:0004842|GO:0016567	proteolysis
MLOC_65056	contig_49689:908-2336	7.34221	0.177655	5.36906	0.00475846			Ring finger protein, putative	IPR001841	GO:0005515|GO:0008270	proteolysis
MLOC_7557	contig_139522:78-1359	10.4196	0.335845	4.95536	0.000740713			e3 ubiquitin-protein ligase atl6-like	IPR001841	GO:0005515|GO:0008270	proteolysis
MLOC_77464	contig_7574:16-1164	20.608	1.05645	4.28591	0.000740713			u-box domain-containing protein 21-like	IPR003613	GO:0000151|GO:0004842|GO:0016567	proteolysis
MLOC_74646	contig_66256:2096-3708	5.80109	0.297847	4.28368	0.000740713	6	490541520	U-box domain-containing protein	IPR003613	GO:0000151|GO:0004842|GO:0016567	proteolysis
MLOC_60517	contig_44483:11960-13193	22.4454	1.61632	3.79564	0.000740713	7	75684640	Ring finger protein, putative	IPR001841	GO:0005515|GO:0008270	proteolysis
MLOC_5208	contig_136016:1546-2996	1.72253	0.131536	3.711	0.0160525	3	175324905	U-box domain-containing protein	IPR003613	GO:0000151|GO:0004842|GO:0016567	proteolysis
MLOC_37302	contig_2548136:1580-3304	5.54205	0.462754	3.5821	0.000740713	6	53596520	RING finger protein	IPR001841	GO:0005515|GO:0008270	proteolysis
MLOC_23887	contig_163177:313-1416	4.74638	0.432316	3.45667	0.000740713			Ring finger protein, putative	IPR001841	GO:0005515|GO:0008270	proteolysis
MLOC_21310	contig_159422:3895-4322	11.7418	1.11561	3.39575	0.00424378	7	35734320	F-box-like		GO:0009536	proteolysis
MLOC_7181	contig_138763:3619-4736	7.26739	0.701493	3.37294	0.000740713	3	33384520	Ring finger protein, putative	IPR001841	GO:0005515|GO:0008270	proteolysis
MLOC_64191	contig_48478:156-2860	91.7799	9.34722	3.29557	0.000740713	2	5090200	protein da1-related 1-like	IPR001781|IPR022087	GO:0008270	proteolysis
MLOC_72786	contig_62363:1879-2785	6.52739	0.684658	3.25305	0.000740713	2	368472606	e3 ubiquitin-protein ligase pub23-like	IPR003613	GO:0000151|GO:0004842|GO:0016567	proteolysis
MLOC_54978	contig_39548:2064-3483	1.70944	0.180796	3.24109	0.01049	2	584655040	U-box domain-containing protein	IPR003613	GO:0000151|GO:0004842|GO:0016567	proteolysis
MLOC_66470	contig_51595:72-10963	1.43679	0.180523	2.99259	0.000740713			U-box domain-containing protein	IPR001680|IPR003613	GO:0005515|GO:0000151|GO:0004842|GO:0016567	proteolysis
MLOC_64175	contig_48452:4-3317	7.32717	0.958578	2.93429	0.000740713	3	24075840	F-box protein PP2-B1	IPR001810|IPR025886	GO:0005515	proteolysis
MLOC_61131	contig_45137:980-3429	28.8432	4.16127	2.79314	0.000740713	2	578796040	Ubiquitin-60S ribosomal protein L40-2	IPR000626|IPR001975	GO:0005515|GO:0003735|GO:0005840|GO:0006412	proteolysis
MLOC_69163	contig_5601:2083-5444	6.2396	1.21114	2.36509	0.000740713	7	588298160	Ubiquitin system component Cue protein		|GO:0007154|GO:0035091	proteolysis
MLOC_6942	contig_138369:2125-3848	25.8216	5.13649	2.32972	0.000740713	7	309913050	RING finger family protein	IPR001841	GO:0005515|GO:0008270	proteolysis
MLOC_60597	contig_44564:10442-13168	11.6388	2.48543	2.22737	0.000740713	1	394961080	U-box domain-containing protein	IPR003613|IPR000225	GO:0000151|GO:0004842|GO:0016567|GO:0005515	proteolysis
MLOC_18306	contig_1580065:900-2062	12.2762	2.82605	2.11901	0.000740713	7	123965220	ring zinc finger domain superfamily protein	IPR001841	GO:0005515|GO:0008270	proteolysis
MLOC_1236	contig_110700:0-7137	30.5678	7.51969	2.02327	0.000740713	7	588298160	Ring finger protein, AtNFXL1 homologue	IPR000967	GO:0003700|GO:0005634|GO:0006355|GO:0008270	proteolysis
MLOC_7214	contig_138818:5027-6722	2.82894	0.721067	1.97206	0.000740713	1	438967541	RING finger family protein	IPR001841	GO:0005515|GO:0008270	proteolysis
MLOC_23206	contig_161927:111-2339	10.9329	2.87976	1.92466	0.000740713	4	530897320	tpa: ring zinc finger and vwf domain family protein	|IPR001841	|GO:0005515|GO:0008270	proteolysis
MLOC_18003	contig_1578858:578-2269	4.35695	1.16591	1.90186	0.000740713	2	22429120	F-box domain containing protein, expressed			proteolysis
MLOC_26114	contig_1736308:57-1043	7.02244	1.90334	1.88344	0.000740713	2	368472606	u-box domain-containing protein 27-like	IPR003613	GO:0000151|GO:0004842|GO:0016567	proteolysis
MLOC_50479	contig_360596:4474-5809	12.5411	3.45377	1.86042	0.000740713	3	126879866	RING finger protein	IPR001841	GO:0005515|GO:0008270	proteolysis
MLOC_58103	contig_42351:0-1287	17.714	4.90388	1.85289	0.000740713	4	530897320	zinc finger (c3hc4-type ring finger) protein family-like	IPR018957	GO:0008270	proteolysis
MLOC_37693	contig_2548904:2235-4145	10.7015	3.2374	1.72491	0.000740713	2	179516040	F-box protein	IPR001810 (F-box domain, cyclin-like)	GO:0009536	proteolysis
MLOC_51723	contig_370398:645-1490	5.54189	1.74899	1.66386	0.00202243			F-box domain containing protein, expressed			proteolysis
MLOC_6731	contig_138020:780-3457	2.97976	0.945608	1.65588	0.000740713	6	406997760	RING-H2 finger protein 2B LENGTH=147	IPR001841	GO:0005515|GO:0008270	proteolysis
MLOC_51841	contig_37107:1182-3477	15.239	4.92929	1.62832	0.000740713	6	26948920	F-box domain containing protein	IPR001810	GO:0005515	proteolysis
MLOC_6006	contig_136971:3812-5064	8.43724	2.89497	1.54322	0.000740713			RING finger protein	IPR001841	GO:0005515|GO:0008270	proteolysis
MLOC_17209	contig_1575952:3247-5113	3.94432	1.4066	1.48756	0.00623674	7	398854228	F-box protein PP2-B1	IPR001810|IPR025886	GO:0005515	proteolysis
MLOC_43465	contig_270543:717-2388	7.21943	2.86665	1.33252	0.000740713	4	210694641	F-box protein-like			proteolysis
MLOC_22541	contig_160823:3069-4034	23.812	10.2384	1.2177	0.000740713	4	378155360	e3 ubiquitin-protein ligase ring1-like	|IPR010543|IPR001841	|GO:0005515|GO:0008270	proteolysis
MLOC_54368	contig_39083:12091-13353	10.0647	4.51119	1.15772	0.00140334	6	413168000	RING finger protein	IPR001841	GO:0005515|GO:0008270	proteolysis
MLOC_42431	contig_2643988:52-554	12.4932	5.78321	1.1112	0.0301598	2	196210160	Zinc finger, RING-type	IPR001841	GO:0005515|GO:0008270	proteolysis
MLOC_54929	contig_39507:8292-10745	21.9751	10.8103	1.02346	0.000740713	1	439756080	Zinc finger, RING-type	IPR001841	GO:0005515|GO:0008270	proteolysis
MLOC_37248	contig_2548047:358-1745	5.04727	0.194676	4.69636	0.00372351			Cc-nbs-lrr resistance protein			R gene
MLOC_77255	contig_74923:2225-5531	2.43206	0.127803	4.25019	0.000740713	6	531067200	disease resistance protein rga2	IPR002182	GO:0043531	R gene
MLOC_74471	contig_65941:32-7151	12.2745	1.30966	3.2284	0.000740713	2	501617200	NBS-LRR type disease resistance protein O2	|IPR002182	|GO:0043531	R gene
MLOC_65986	contig_50978:129-3228	5.75922	0.798444	2.85061	0.000740713	1	434515840	Cc-nbs-lrr resistance protein	IPR002182	GO:0043531	R gene
MLOC_68709	contig_55225:878-2870	1.40152	0.244113	2.52137	0.000740713	2	518715560	NBS-LRR-like protein	IPR002182	GO:0043531	R gene
MLOC_75223	contig_67407:1237-4690	25.9751	6.44099	2.01177	0.000740713	7	227611920	RPM1 interacting protein 4 transcript 2	IPR008700		R gene
MLOC_68547	contig_54937:726-2525	1.21126	0.352508	1.78078	0.0152206	3	6140480	NBS-LRR-like protein		|GO:0032550|GO:0043168|GO:0032559	R gene
MLOC_71882	contig_6065:6-1617	1.27848	0.408735	1.64519	0.0200402	6	532038120	Cc-nbs-lrr resistance protein	IPR002182	GO:0043531	R gene
MLOC_5468	contig_136297:1259-13847	1.52338	0.512922	1.57046	0.00576311	1	445251760	disease resistance protein rga3	IPR002182	GO:0043531	R gene
MLOC_71344	contig_59659:4140-5943	4.83305	1.79817	1.4264	0.000740713	3	13007600	Cc-nbs-lrr resistance protein	IPR002182	GO:0043531	R gene
MLOC_76550	contig_71807:2965-5937	20.071	8.25609	1.28158	0.000740713			disease resistance protein rga4-like			R gene
MLOC_74173	contig_65295:2342-3475	12.4522	5.26184	1.24276	0.00140334	5	318811440	NBS-LRR class disease resistance protein			R gene
MLOC_77064	contig_74144:1122-2744	23.1704	0.351161	6.04401	0.000740713	6	480187520	g-type lectin s-receptor-like serine threonine-protein kinase at1g34300-like	IPR000719	GO:0004672|GO:0005524|GO:0006468	RLK
MLOC_8239	contig_141685:4092-5766	3.41931	0.119514	4.83845	0.0156142	5	368411914	receptor kinase	|IPR000719|IPR013210	|GO:0004672|GO:0005524|GO:0006468	RLK
MLOC_72157	contig_6116:1432-3340	113.678	4.86011	4.54782	0.000740713	3	538135200	Leucine-rich repeat receptor-like protein kinase family protein LENGTH=1045	IPR013210|IPR025875		RLK
MLOC_14999	contig_1569597:449-4333	15.8752	0.828297	4.26048	0.000740713			Leucine-rich receptor-like protein kinase family protein LENGTH=1173	IPR001611|IPR013210|IPR000719	GO:0005515|GO:0004672|GO:0005524|GO:0006468	RLK
MLOC_69328	contig_56263:1445-5330	9.29318	0.486141	4.25673	0.000740713	6	529245640	proline-rich receptor-like protein kinase perk8-like, CERK1	IPR000719	GO:0004672|GO:0005524|GO:0006468	RLK
MLOC_37348	contig_2548208:105-1591	5.36744	0.293328	4.19365	0.000740713	7	28461720	lectin receptor kinase	IPR001220|IPR000719	GO:0030246|GO:0004672|GO:0005524|GO:0006468	RLK
MLOC_56180	contig_40607:7600-11703	21.7312	1.44282	3.9128	0.000740713	5	2992120	l-type lectin-domain containing receptor kinase -like	IPR001220|IPR000719	GO:0030246|GO:0004672|GO:0005524|GO:0006468	RLK
MLOC_58449	contig_42682:3107-4923	2.24419	0.152788	3.87659	0.000740713	3	549633720	Lectin-domain receptor-like kinase	IPR001480		RLK
MLOC_38400	contig_2550395:280-2098	7.9331	0.636737	3.63912	0.000740713	3	423494720	receptor-like protein kinase hsl1-like	|IPR013210|IPR000719|IPR025875|IPR001611	|GO:0004672|GO:0005524|GO:0006468|GO:0005515	RLK
MLOC_64775	contig_49309:1825-7383	1.97745	0.186643	3.40529	0.000740713	5	559479320	Receptor-like protein kinase, putative,expressed	IPR000719|IPR002902	GO:0004672|GO:0005524|GO:0006468	RLK
MLOC_75743	contig_6882:2682-4475	25.2265	2.5698	3.29521	0.000740713	3	12396280	cysteine-rich receptor-like protein kinase 10-like	IPR001245|IPR002902	GO:0004672|GO:0006468	RLK
MLOC_10793	contig_1559786:178-6716	26.8504	2.93026	3.19584	0.000740713	5	426571160	Receptor-kinase, putative protein kinase Xa21	IPR013210|IPR000719|IPR001611	|GO:0004672|GO:0005524|GO:0006468|GO:0005515	RLK
MLOC_37329	contig_2548180:2672-3909	8.19575	1.03754	2.98171	0.000740713			wall-associated receptor kinase-like 20-like	IPR025287|IPR000719	GO:0030247|GO:0004672|GO:0005524|GO:0006468	RLK
MLOC_18991	contig_1582974:224-1513	1.94582	0.257896	2.91552	0.00372351			cysteine-rich receptor-like protein kinase 25	IPR002902|IPR000719	|GO:0004672|GO:0005524|GO:0006468	RLK
MLOC_16854	contig_1574711:53-5827	5.66237	0.761149	2.89516	0.00318018	4	238904802	S-receptor kinase-like	IPR000719|IPR003014|IPR001480|IPR000858	GO:0004672|GO:0005524|GO:0006468|GO:0048544	RLK
MLOC_251	contig_10172:405-3049	1.38432	0.196223	2.81861	0.00202243	7	5010840	Leucine-rich repeat receptor-like protein kinase family protein LENGTH=1045	IPR001611|IPR013210	GO:0005515	RLK
MLOC_60803	contig_44799:3039-7759	1.61413	0.239379	2.75339	0.000740713	2	192843560	Receptor protein kinase	IPR013227|IPR000858|IPR001480|IPR001245	|GO:0048544|GO:0004672|GO:0006468	RLK
MLOC_61816	contig_45896:2619-5667	4.14149	0.615129	2.75119	0.000740713	1	412004880	Receptor-like protein kinase, putative,expressed	IPR000719|IPR002902	GO:0004672|GO:0005524|GO:0006468	RLK
MLOC_62826	contig_47005:625-3145	13.554	2.03083	2.73858	0.000740713			putative lysM-domain receptor-like protein kinase family protein	IPR001245|IPR018392	GO:0004672|GO:0006468|GO:0016998	RLK
MLOC_57358	contig_41676:0-276	14.5728	2.20876	2.72197	0.0490444	6	13264280	wall-associated receptor kinase 3-like	IPR001245	GO:0004672|GO:0006468	RLK
MLOC_50612	contig_363075:1-6293	1.51488	0.234886	2.68917	0.000740713	5	269749600	S-receptor kinase-like	IPR000719|IPR001480|IPR013227|IPR000858	GO:0004672|GO:0005524|GO:0006468|GO:0048544	RLK
MLOC_10884	contig_1559984:8-3485	20.2524	3.28832	2.62267	0.000740713	7	541438560	Receptor protein kinase-like	IPR000719	GO:0004672|GO:0005524|GO:0006468	RLK
MLOC_21679	contig_159753:1429-4264	1.98183	0.324578	2.6102	0.000740713	6	26948920	S-receptor kinase, putative	IPR013227|IPR001480|IPR000719|IPR000858	|GO:0004672|GO:0005524|GO:0006468|GO:0048544	RLK
MLOC_17074	contig_157549:400-3095	2.30443	0.380616	2.598	0.000740713	2	221457344	receptor-like protein kinase 4	IPR002902|IPR001245	|GO:0004672|GO:0006468	RLK
MLOC_3286	contig_129449:852-1905	2.63447	0.449922	2.54977	0.00424378	3	13007600	probable receptor-like protein kinase at1g67000-like	IPR025287|IPR000719	GO:0030247|GO:0004672|GO:0005524|GO:0006468	RLK
MLOC_73815	contig_64484:421-5602	6.04169	1.04963	2.52507	0.000740713	2	296532360	Receptor-like protein kinase, putative,expressed	IPR002902|IPR000719	|GO:0004672|GO:0005524|GO:0006468	RLK
MLOC_11749	contig_1561751:4893-8024	4.29881	0.75964	2.50055	0.000740713	1	458108080	Receptor-like protein kinase, putative,expressed	IPR002902|IPR000719	|GO:0004672|GO:0005524|GO:0006468	RLK
MLOC_39586	contig_2553967:0-1428	7.30832	1.30862	2.48149	0.000740713	2	237332280	g-type lectin s-receptor-like serine threonine-protein kinase at2g19130-like	IPR000719|IPR001480|IPR013227|IPR000858	GO:0004672|GO:0005524|GO:0006468|GO:0048544	RLK
MLOC_56473	contig_40868:132-3764	7.06041	1.31035	2.4298	0.000740713	5	481616000	Leucine-rich receptor-like protein kinase family protein LENGTH=980	IPR001611|IPR013210|IPR000719	GO:0005515|GO:0004672|GO:0005524|GO:0006468	RLK
MLOC_50905	contig_367475:1409-3447	1.67901	0.319731	2.39268	0.000740713	5	461344650	Receptor-like kinase	IPR000719	GO:0004672|GO:0005524|GO:0006468	RLK
MLOC_18840	contig_1582199:1601-4616	1.92941	0.39418	2.29123	0.000740713			S-receptor kinase, putative	IPR000719|IPR000858|IPR001480|IPR013227	GO:0004672|GO:0005524|GO:0006468|GO:0048544	RLK
MLOC_3420	contig_130678:1894-5516	10.1626	2.33658	2.1208	0.000740713	7	567918760	Leucine-rich receptor-like protein kinase family protein LENGTH=1173	IPR000719|IPR001611|IPR013210	GO:0004672|GO:0005524|GO:0006468|GO:0005515	RLK
MLOC_23221	contig_161944:3057-4198	3.93907	0.907189	2.11838	0.0135884	2	623490600	Cysteine-rich receptor-like protein kinase 10	IPR002902|IPR000719	|GO:0004672|GO:0005524|GO:0006468	RLK
MLOC_60954	contig_44937:11-3333	9.35344	2.18364	2.09876	0.000740713	2	288596360	cysteine-rich receptor-like protein kinase 10-like	IPR002902|IPR000719	|GO:0004672|GO:0005524|GO:0006468	RLK
MLOC_21698	contig_159786:2885-4803	12.0238	2.97276	2.01602	0.000740713	2	259415440	cysteine-rich receptor-like protein kinase 10-like	IPR002902|IPR000719	|GO:0004672|GO:0005524|GO:0006468	RLK
MLOC_55830	contig_40300:748-1636	1.98401	0.503289	1.97896	0.0350208			WAK1-OsWAK receptor-like cytoplasmic kinase (OsWAK-RLCK)	IPR025287	GO:0030247	RLK
MLOC_13047	contig_1564667:1277-5142	2.40204	0.634424	1.92074	0.000740713	7	15084600	Leucine-rich receptor-like protein kinase family protein LENGTH=1173	IPR001611|IPR000719|IPR013210	GO:0005515|GO:0004672|GO:0005524|GO:0006468	RLK
MLOC_73333	contig_63412:3088-6160	4.48622	1.19319	1.91068	0.000740713	1	431391040	G-type lectin S-receptor-like serine/threonine-protein kinase	IPR001480|IPR000858|IPR013227	|GO:0048544	RLK
MLOC_53437	contig_38370:4734-6811	9.51238	2.82435	1.75189	0.000740713	6	383172400	probable receptor-like protein kinase at5g47070-like	IPR001245	GO:0004672|GO:0006468	RLK
MLOC_72048	contig_60958:1590-7527	6.62359	1.98628	1.73754	0.000740713	3	517124640	probable lrr receptor-like serine threonine-protein kinase at1g56130-like	IPR001611|IPR021720|IPR001245	GO:0005515|GO:0004672|GO:0006468	RLK
MLOC_47062	contig_300082:0-757	12.24	3.98275	1.61977	0.000740713	2	221462760	g-type lectin s-receptor-like serine threonine-protein kinase at2g19130-like	IPR001480|IPR000858|IPR000719|IPR013227	|GO:0048544|GO:0004672|GO:0005524|GO:0006468	RLK
MLOC_12693	contig_1563886:6-2610	3.44704	1.12741	1.61235	0.000740713	5	486459440	wall-associated receptor kinase 3	IPR001881|IPR025287|IPR001245	GO:0005509|GO:0030247|GO:0004672|GO:0006468	RLK
MLOC_19324	contig_158447:1414-3750	1.44665	0.482345	1.58458	0.00318018	5	554571400	lrr receptor-like serine threonine-protein kinase	|IPR001611|IPR000719|IPR013210	|GO:0005515|GO:0004672|GO:0005524|GO:0006468	RLK
MLOC_14131	contig_1567340:1284-4658	1.62666	0.563008	1.53069	0.00140334	3	41936800	Leucine-rich repeat receptor-like protein kinase family protein LENGTH=1045	|IPR001611|IPR013210	|GO:0005515	RLK
MLOC_12033	contig_1562392:94-4051	26.7516	9.29123	1.52568	0.000740713	6	359998040	Leucine-rich receptor-like protein kinase family protein LENGTH=1101	|IPR001611|IPR000719|IPR013210	|GO:0005515|GO:0004672|GO:0005524|GO:0006468	RLK
MLOC_61891	contig_45964:189-5391	4.76389	1.67062	1.51176	0.000740713	3	3603440	Receptor-like kinase	IPR000719	GO:0004672|GO:0005524|GO:0006468	RLK
MLOC_39029	contig_2552073:284-2188	3.17692	1.12685	1.49533	0.00372351	1	458108080	cysteine-rich receptor-like protein kinase 25	IPR002902|IPR000719	|GO:0004672|GO:0005524|GO:0006468	RLK
MLOC_73475	contig_6374:71-3242	17.7283	6.32357	1.48724	0.000740713			Receptor protein kinase, putative	IPR000719	GO:0004672|GO:0005524|GO:0006468	RLK
MLOC_57223	contig_41534:1-7449	1.03416	0.370507	1.48089	0.00261633	3	11507200	WAK1-OsWAK receptor-like cytoplasmic kinase (OsWAK-RLCK)	IPR025287	GO:0030247	RLK
MLOC_55967	contig_40435:1023-5330	6.12342	2.22462	1.46078	0.000740713	6	315132360	Receptor kinase-like protein	|IPR013210|IPR001611|IPR000719	|GO:0005515|GO:0004672|GO:0005524|GO:0006468	RLK
MLOC_73392	contig_6354:0-4988	2.77228	1.01912	1.44375	0.000740713	6	13264280	wall-associated receptor kinase 3	IPR001245	GO:0004672|GO:0006468	RLK
MLOC_56554	contig_40941:499-4488	9.15022	3.4506	1.40696	0.000740713	3	8017840	receptor kinase 2 LENGTH=847	IPR001245	GO:0004672|GO:0006468	RLK
MLOC_53722	contig_38582:3709-9900	10.4743	3.96804	1.40036	0.000740713	4	31341000	Receptor-like protein kinase	IPR000858|IPR001480|IPR000719	GO:0048544|GO:0004672|GO:0005524|GO:0006468	RLK
MLOC_76814	contig_73027:3-1317	1.68014	0.643555	1.38445	0.0274272	1	4054800	resistance-related receptor-like kinase	IPR001245	GO:0004672|GO:0006468	RLK
MLOC_70200	contig_57570:1905-4704	13.8318	5.35323	1.36951	0.000740713	7	9824520	Leucine-rich repeat receptor kinase-like protein	IPR013210|IPR001611	|GO:0005515	RLK
MLOC_7869	contig_140399:170-3278	8.80043	3.47785	1.33938	0.000740713	7	565840520	lrr receptor-like serine threonine-protein kinase	|IPR000719|IPR013210	|GO:0004672|GO:0005524|GO:0006468	RLK
MLOC_81062	contig_94269:5217-6659	2.62584	1.05229	1.31925	0.0343465			cysteine-rich receptor-like protein kinase	IPR001245	GO:0004672|GO:0006468	RLK
MLOC_76772	contig_7285:1438-4407	11.9081	4.89078	1.28381	0.000740713			Receptor protein kinase	IPR001245	GO:0004672|GO:0006468	RLK
MLOC_7327	contig_139020:273-3953	4.51634	1.8628	1.27768	0.000740713	2	618344600	wall-associated receptor kinase 4	IPR025287|IPR000719	GO:0030247|GO:0004672|GO:0005524|GO:0006468	RLK
MLOC_64339	contig_48677:955-5755	7.51242	3.11786	1.26872	0.000740713	3	464905760	receptor kinase 3 LENGTH=850	IPR013227|IPR000858|IPR001245|IPR001480	|GO:0048544|GO:0004672|GO:0006468	RLK
MLOC_56712	contig_41078:7133-8991	4.29355	1.79752	1.25616	0.00261633	5	537582160	Receptor protein kinase, putative,expressed	IPR001245	GO:0004672|GO:0006468	RLK
MLOC_39471	contig_2553546:0-4177	4.40532	1.84914	1.25239	0.000740713	3	464905760	receptor kinase 2 LENGTH=847	IPR001245|IPR013227|IPR001480|IPR000858	GO:0004672|GO:0006468|GO:0048544	RLK
MLOC_74066	contig_65098:496-2856	16.4377	7.00029	1.23152	0.000740713	2	276725840	cysteine-rich receptor-like protein kinase 10-like	IPR001245|IPR002902	GO:0004672|GO:0006468	RLK
MLOC_27655	contig_185035:56-1209	3.98895	1.7565	1.18331	0.0109296	3	12396280	receptor-like protein kinase	|IPR025287|IPR000719	|GO:0030247|GO:0004672|GO:0005524|GO:0006468	RLK
MLOC_13737	contig_1566369:1735-5526	1.8242	0.828371	1.13891	0.00475846	1	1406160	Receptor protein kinase-like protein	IPR025875|IPR001611|IPR000719	|GO:0005515|GO:0004672|GO:0005524|GO:0006468	RLK
MLOC_56064	contig_40512:823-4689	7.87316	3.57578	1.13868	0.000740713	2	113128920	Receptor kinase	IPR001611|IPR013210|IPR000719	GO:0005515|GO:0004672|GO:0005524|GO:0006468	RLK
MLOC_65257	contig_49961:2318-7546	3.00174	1.36633	1.13549	0.00318018	7	476823400	S-receptor kinase-like	IPR000719|IPR000858|IPR013227|IPR001480	GO:0004672|GO:0005524|GO:0006468|GO:0048544	RLK
MLOC_10272	contig_1558729:0-7196	7.00042	3.19506	1.1316	0.000740713	3	3603440	Receptor-like kinase	IPR000719	GO:0004672|GO:0005524|GO:0006468	RLK
MLOC_60692	contig_44671:7-6382	8.3312	3.81653	1.12626	0.00140334	1	1406160	Leucine-rich receptor-like protein kinase family protein LENGTH=1101	IPR001611|IPR025875|IPR013210|IPR000719	GO:0005515|GO:0004672|GO:0005524|GO:0006468	RLK
MLOC_67657	contig_53425:49-3008	5.3616	2.48882	1.1072	0.000740713			Receptor-like protein kinase	IPR001245	GO:0004672|GO:0006468	RLK
MLOC_5389	contig_136223:5185-11830	10.2549	4.9107	1.06231	0.000740713	1	391941680	Receptor protein kinase, putative	IPR013210|IPR001245|IPR001611	|GO:0004672|GO:0006468|GO:0005515	RLK
MLOC_8229	contig_141672:209-4334	34.693	16.7835	1.0476	0.000740713	2	464161760	somatic embryogenesis receptor kinase 1-like	IPR001611|IPR013210|IPR001245	GO:0005515|GO:0004672|GO:0006468	RLK
MLOC_53519	contig_38431:7956-13651	3.34013	1.62763	1.03713	0.0131622	4	453528760	wall-associated receptor kinase-like 14-like	IPR000719	GO:0004672|GO:0005524|GO:0006468	RLK
MLOC_72001	contig_6086:2780-9717	13.487	6.65159	1.0198	0.000740713			S-receptor kinase-like protein 1	IPR002902|IPR001245	|GO:0004672|GO:0006468	RLK
MLOC_72727	contig_62228:2959-4468	106.379	1.49681	6.15118	0.000740713	3	449336320	Peroxidase 66, putative, expressed	IPR002016	GO:0004601|GO:0006979|GO:0020037|GO:0055114	redox
MLOC_65812	contig_50703:1-744	7.82464	0.285919	4.77435	0.00957922			monothiol glutaredoxin-s5	IPR002109	GO:0009055|GO:0015035|GO:0045454	redox
MLOC_39127	contig_2552355:302-1863	83.789	4.67007	4.16524	0.000740713	2	40431440	Peroxidase 2	IPR002016	GO:0004601|GO:0006979|GO:0020037|GO:0055114	redox
MLOC_55663	contig_40164:3868-5482	14.637	0.881876	4.0529	0.000740713	2	45779560	Peroxidase	IPR002016	GO:0004601|GO:0006979|GO:0020037|GO:0055114	redox
MLOC_71946	contig_60752:0-416	5.77064	0.60382	3.25654	0.049266	5	504855009	Haem peroxidase	IPR002016	GO:0004601|GO:0006979|GO:0020037|GO:0055114	redox
MLOC_20699	contig_1591404:92-527	63.3529	8.23074	2.94432	0.000740713	3	353148959	glutaredoxin subgroup iii	IPR002109	GO:0009055|GO:0015035|GO:0045454	redox
MLOC_24900	contig_166041:2755-4586	1.32124	0.176459	2.90449	0.00911376	5	451703480	l-ascorbate oxidase-like	IPR011707|IPR011706|IPR001117	GO:0005507|GO:0005507|GO:0016491|GO:0055114	redox
MLOC_65477	contig_50241:4465-6011	46.526	6.38576	2.86511	0.000740713	2	621594640	Peroxidase 10	IPR002016	GO:0004601|GO:0006979|GO:0020037|GO:0055114	redox
MLOC_59891	contig_44007:7800-9912	6.78979	0.952899	2.83297	0.000740713	3	442810730	Peroxidase 56	IPR002016	GO:0004601|GO:0006979|GO:0020037|GO:0055114	redox
MLOC_72974	contig_62737:1392-2763	1.14819	0.172787	2.73229	0.0479869	3	449336320	peroxidase 2	IPR002016	GO:0004601|GO:0006979|GO:0020037|GO:0055114	redox
MLOC_54129	contig_38909:6859-8716	4.21425	1.10159	1.93569	0.000740713	1	76567520	Peroxidase	IPR002016	GO:0004601|GO:0006979|GO:0020037|GO:0055114	redox
MLOC_65226	contig_49929:4924-17145	16.828	5.24338	1.68229	0.0298424	2	45779560	Peroxidase 1	IPR002016	GO:0004601|GO:0006979|GO:0020037|GO:0055114	redox
MLOC_65225	contig_49929:4924-17145	13.2867	4.29716	1.62853	0.000740713	2	45779560	Peroxidase 3	IPR002016	GO:0004601|GO:0006979|GO:0020037|GO:0055114	redox
MLOC_73746	contig_64332:2-2980	4.74032	1.72358	1.45958	0.000740713	5	449473960	Respiratory burst oxidase protein D, putative, expressed	IPR013121|IPR013112|IPR013130|IPR013623	GO:0016491|GO:0055114|GO:0004601|GO:0050664|GO:0055114	redox
MLOC_55037	contig_39598:1622-2667	2.41411	0.90744	1.41162	0.0333975	5	72469320	Glutaredoxin family protein	IPR002109	GO:0009055|GO:0015035|GO:0045454	redox
MLOC_69236	contig_56133:2930-3889	47.1878	17.7562	1.41009	0.000740713	3	485315485	Ferredoxin-6	IPR001041	GO:0009055|GO:0051536	redox
MLOC_79176	contig_83764:29-1477	7.10926	2.72415	1.38389	0.00202243	2	40431440	Peroxidase 4	IPR002016	GO:0004601|GO:0006979|GO:0020037|GO:0055114	redox
MLOC_81608	contig_97223:528-2304	15.1911	6.11296	1.31328	0.00140334			Haem peroxidase	IPR002007	GO:0004601|GO:0006979|GO:0020037|GO:0055114	redox
MLOC_66985	contig_52398:11612-13052	8.25068	3.57676	1.20586	0.000740713			Peroxidase 1	IPR002016	GO:0004601|GO:0006979|GO:0020037|GO:0055114	redox
MLOC_64634	contig_49117:4385-5870	3.22633	1.42521	1.17872	0.0223623			Peroxidase 66, putative, expressed	IPR002016	GO:0004601|GO:0006979|GO:0020037|GO:0055114	redox
MLOC_71950	contig_60761:324-3699	4.09265	1.86163	1.13647	0.00623674	3	442810730	Nucleoredoxin, putative			redox
MLOC_61562	contig_45632:526-2424	6.60576	3.02283	1.12782	0.00202243	2	87048000	Peroxidase 66	IPR002016	GO:0004601|GO:0006979|GO:0020037|GO:0055114	redox
MLOC_34540	contig_244132:2088-3541	2.18665	1.01955	1.10079	0.0466979	3	481690400	Peroxidase 66, putative, expressed	IPR002016	GO:0004601|GO:0006979|GO:0020037|GO:0055114	redox
MLOC_56601	contig_40981:2095-3652	2.43765	1.1385	1.09836	0.035959	7	347410800	Peroxidase 47, putative	IPR002016	GO:0004601|GO:0006979|GO:0020037|GO:0055114	redox
MLOC_73816	contig_64489:2610-3663	11.2746	5.45673	1.04697	0.0100211			thioredoxin h-type		|GO:0044710|GO:0045454	redox
MLOC_55429	contig_39959:2452-8760	69.0139	33.7492	1.03203	0.000740713	4	519537680	respiratory burst oxidase homolog protein C-like isoform 1	IPR013121|IPR013112|IPR011992|IPR013130|IPR013623	GO:0016491|GO:0055114|GO:0005509|GO:0004601|GO:0050664|GO:0055114	redox
MLOC_70190	contig_57559:1482-3168	8.25755	0.11608	6.15252	0.0135884			WRKY transcription factor 23	IPR003657	GO:0003700|GO:0006355|GO:0043565	regulatory proteins
MLOC_72586	contig_61935:2113-5036	12.0028	0.412587	4.86253	0.000740713	1	397272440	wrky transcription factor 33	IPR003657	GO:0003700|GO:0006355|GO:0043565	regulatory proteins
MLOC_24499	contig_1646082:0-753	9.6394	0.37384	4.68845	0.00475846			C2H2 zinc finger protein		GO:0008270	regulatory proteins
MLOC_76196	contig_70497:1307-1857	9.61493	0.413069	4.54082	0.0379028			zinc finger protein 1			regulatory proteins
MLOC_36657	contig_2547137:1470-6686	30.7044	1.77084	4.11594	0.000740713	2	3660480	wrky transcription factor	IPR003657	GO:0003700|GO:0006355|GO:0043565	regulatory proteins
MLOC_61585	contig_45650:1823-2834	33.1982	2.21467	3.90594	0.000740713	4	322335520	Sigma factor binding protein, VQ motif	IPR008889		regulatory proteins
MLOC_66348	contig_51415:3193-5395	11.0394	0.768689	3.84412	0.000740713	5	506583400	NAC-domain containing protein 9, putative, expressed	IPR003441	GO:0003677|GO:0006355	regulatory proteins
MLOC_67085	contig_52549:7764-10175	7.95687	0.578827	3.781	0.000740713	7	570223920	MYB transcription factor-like	IPR001005	GO:0003682	regulatory proteins
MLOC_67851	contig_53778:986-4004	47.3768	4.30048	3.46161	0.000740713	3	503828120	WRKY transcription factor 70	IPR003657	GO:0003700|GO:0006355|GO:0043565	regulatory proteins
MLOC_10264	contig_1558712:1236-2683	6.78253	0.640345	3.4049	0.000740713	1	434515840	WRKY transcription factor 20	IPR003657	GO:0003700|GO:0006355|GO:0043565	regulatory proteins
MLOC_3237	contig_128985:1103-2002	7.63989	0.724882	3.39773	0.000740713			VQ motif-containing protein LENGTH=114	IPR008889		regulatory proteins
MLOC_7807	contig_140206:2992-3707	71.5705	7.13067	3.32726	0.000740713	4	519537680	transcription activator-related LENGTH=110			regulatory proteins
MLOC_70929	contig_58796:7032-8689	61.2621	6.11125	3.32546	0.000740713	3	468140920	NAC domain-containing protein 67	IPR003441	GO:0003677|GO:0006355	regulatory proteins
MLOC_67028	contig_52451:3398-4156	21.6746	2.18214	3.31219	0.000740713	5	532402680	Zinc finger protein		GO:0008270	regulatory proteins
MLOC_79171	contig_8374:6-963	3.13513	0.329968	3.24813	0.00911375			WRKY transcription factor 26	IPR003657	GO:0003700|GO:0006355|GO:0043565	regulatory proteins
MLOC_71129	contig_59213:114-1901	4.66708	0.495476	3.23563	0.000740713			myb domain protein 36 LENGTH=333	IPR001005	GO:0003682	regulatory proteins
MLOC_68387	contig_54700:5041-6120	8.16223	0.942256	3.11477	0.000740713	3	168313880	flowering promoting factor 1 LENGTH=110		|GO:0072686|GO:0009739|GO:0045841|GO:0009911|GO:0009733|GO:0005515|GO:0005737|GO:2000280|GO:0005525|GO:0005634	regulatory proteins
MLOC_40254	contig_2557545:1922-2862	10.9152	1.36523	2.99912	0.000740713			VQ motif family protein	IPR008889		regulatory proteins
MLOC_27083	contig_180495:2944-3653	5.48174	0.759285	2.85192	0.00424378	5	554571400	Cysteine/histidine-rich C1 domain-containing protein	IPR011424	GO:0047134|GO:0055114	regulatory proteins
MLOC_44376	contig_274626:1661-2460	20.3571	3.04369	2.74164	0.000740713	7	568089880	VQ motif	IPR008889		regulatory proteins
MLOC_63032	contig_47216:6524-7474	17.4913	2.66097	2.71661	0.000740713	5	497603320	Zinc finger protein			regulatory proteins
MLOC_54674	contig_39293:3855-5385	38.8873	6.2612	2.63479	0.000740713			Zinc finger protein, putative		|GO:0009628|GO:0006950|GO:0043231|GO:0008270	regulatory proteins
MLOC_12079	contig_1562479:1871-2980	9.53138	1.61688	2.55947	0.000740713			WRKY transcription factor 17	IPR003657	GO:0003700|GO:0006355|GO:0043565	regulatory proteins
MLOC_4931	contig_135681:15384-16781	61.1497	10.8346	2.4967	0.000740713	6	200632000	VQ motif family protein	IPR008889		regulatory proteins
MLOC_60283	contig_44253:5895-11074	1.64964	0.302263	2.44827	0.000740713	7	31293880	WRKY transcription factor 73	IPR003657	GO:0003700|GO:0006355|GO:0043565	regulatory proteins
MLOC_60890	contig_44877:1025-3230	21.359	3.98242	2.42313	0.000740713	6	148240760	WRKY transcription factor	IPR003657	GO:0003700|GO:0006355|GO:0043565	regulatory proteins
MLOC_81131	contig_94611:491-2048	14.1975	2.65474	2.41899	0.000740713	1	430885120	WRKY transcription factor 20	IPR003657	GO:0003700|GO:0006355|GO:0043565	regulatory proteins
MLOC_68071	contig_54145:3961-6742	44.9709	8.74929	2.36175	0.000740713	4	437263680	inactive poly [ADP-ribose] polymerase RCD1-like	IPR022003	|GO:0005739|GO:0003950	regulatory proteins
MLOC_5837	contig_136762:1020-4607	2.75325	0.537719	2.35621	0.000740713	6	66692160	Myb family transcription factor	IPR001005|IPR025756	GO:0003682	regulatory proteins
MLOC_68299	contig_54547:2194-5316	35.4305	7.14071	2.31085	0.000740713	3	114768606	WRKY transcription factor 1	IPR003657	GO:0003700|GO:0006355|GO:0043565	regulatory proteins
MLOC_37104	contig_2547787:4498-6341	146.362	29.7054	2.30074	0.000740713	5	530397600	NAC domain-containing protein 67	IPR003441	GO:0003677|GO:0006355	regulatory proteins
MLOC_64819	contig_49362:655-3172	9.15142	1.94361	2.23526	0.000740713	7	567153680	MADS-box transcription factor 29	IPR002100|IPR002487	GO:0003677|GO:0046983|GO:0003700|GO:0005634|GO:0006355	regulatory proteins
MLOC_45055	contig_276144:347-2368	1.18347	0.268469	2.1402	0.00623674	5	331902626	WRKY transcription factor 22	IPR003657	GO:0003700|GO:0006355|GO:0043565	regulatory proteins
MLOC_39539	contig_2553797:0-734	5.97608	1.37709	2.11758	0.000740713			zinc finger protein 1		GO:0008270	regulatory proteins
MLOC_4789	contig_135507:847-1791	1.56961	0.378881	2.05059	0.0418313	5	509518480	VQ motif-containing protein LENGTH=152	IPR008889		regulatory proteins
MLOC_38843	contig_2551543:120-666	3.97972	1.03542	1.94245	0.0267165	5	505380600	basic-leucine zipper (bZIP) domain	IPR004827	GO:0003700|GO:0006355|GO:0043565	regulatory proteins
MLOC_15569	contig_1571030:4194-5508	30.263	8.06025	1.90866	0.000740713			C2H2 zinc finger protein		|GO:0008270|GO:0043231	regulatory proteins
MLOC_64408	contig_48784:163-1804	8.55919	2.30139	1.89497	0.000740713	7	416923960	Cleavage and polyadenylation specificity factor subunit 5	IPR016706	GO:0003729|GO:0005849|GO:0006378	regulatory proteins
MLOC_65555	contig_50350:1661-3638	1.68071	0.460422	1.86804	0.00424378	3	6498840	myb domain protein 62 LENGTH=286	IPR001005	GO:0003682	regulatory proteins
MLOC_22590	contig_160889:558-2647	3.23276	0.912315	1.82516	0.00140334	5	200080200	BZIP transcription factor family protein, expressed	IPR004827	GO:0003700|GO:0006355|GO:0043565	regulatory proteins
MLOC_5590	contig_136422:3516-4856	1.17939	0.351127	1.74798	0.0488213	1	391332840	MYB transcription factor	IPR001005	GO:0003682	regulatory proteins
MLOC_65033	contig_49654:3299-4974	50.3605	15.7109	1.68053	0.000740713	5	504855009	Zinc finger protein 1		|GO:0003677|GO:0005634|GO:0008270|GO:0006355	regulatory proteins
MLOC_74977	contig_66892:356-4591	6.69564	2.19571	1.60853	0.000740713	5	493999880	basic helix-loop-helix (bHLH) DNA-binding superfamily protein LENGTH=247	IPR011598	GO:0046983	regulatory proteins
MLOC_42254	contig_2633607:0-210	182.264	61.1846	1.57479	0.00202243			C2H2 zinc finger protein		GO:0008270	regulatory proteins
MLOC_67937	contig_53929:28-4083	1.44385	0.488031	1.56488	0.023707	5	6209920	transcription factor bhlh25	IPR011598	GO:0046983	regulatory proteins
MLOC_53958	contig_38777:1942-3933	4.10096	1.40253	1.54793	0.00957922	7	570223920	MYB transcription factor-like	IPR001005	GO:0003682	regulatory proteins
MLOC_18038	contig_1579026:470-1929	1.66983	0.582541	1.51927	0.0298424	4	47324600	B3 domain-containing protein	IPR003340	GO:0003677|GO:0006355	regulatory proteins
MLOC_63743	contig_47916:3691-5991	66.3493	23.6299	1.48947	0.000740713	1	354380840	NAC domain-containing protein 48	IPR003441	GO:0003677|GO:0006355	regulatory proteins
MLOC_59162	contig_43328:3862-6120	170.092	60.7406	1.48558	0.000740713	3	510061600	nac transcription factor	IPR003441	GO:0003677|GO:0006355	regulatory proteins
MLOC_65462	contig_50226:5-2544	1.85307	0.668251	1.47146	0.00318018	5	372662160	homeobox dna-binding and leucine zipper domain family protein	IPR001356|IPR003106	GO:0003700|GO:0006355|GO:0043565|GO:0003677|GO:0005634|GO:0006355	regulatory proteins
MLOC_65382	contig_50102:47-346	28.2345	10.3423	1.4489	0.00819021	5	380735800	AN1-type zinc finger	IPR000058	GO:0008270	regulatory proteins
MLOC_15316	contig_157040:188-2536	11.7939	4.40421	1.42109	0.000740713	5	287821808	bzip transcription factor superfamily protein	IPR004827	GO:0003700|GO:0006355|GO:0043565	regulatory proteins
MLOC_12250	contig_1562888:1448-6501	6.19391	2.3359	1.40687	0.00140334			pre-mrna-splicing factor cwc22 homolog		GO:0009536	regulatory proteins
MLOC_37425	contig_2548375:1114-3018	2.67182	1.03191	1.37251	0.01049	7	588298160	MYB transcription factor-like	IPR001005	GO:0003682	regulatory proteins
MLOC_64057	contig_48317:1367-3206	24.9049	10.1035	1.30157	0.000740713			NAC domain-containing protein 21/22, putative	IPR003441	GO:0003677|GO:0006355	regulatory proteins
MLOC_61489	contig_45563:9472-10994	4.25953	1.73467	1.29603	0.00261633	4	411398182	AT hook motif DNA-binding family protein	IPR005175	GO:0003677	regulatory proteins
MLOC_75135	contig_67207:244-2317	3.5881	1.51602	1.24293	0.0113501			Transcription factor, putative	IPR001471|IPR003340	GO:0003700|GO:0006355|GO:0003677|GO:0006355	regulatory proteins
MLOC_77190	contig_74719:148-4690	2.35439	1.02804	1.19546	0.0372553			DNA binding protein-like	IPR016027 (Nucleic acid-binding, OB-fold-like)		regulatory proteins
MLOC_61270	contig_45331:4857-7334	48.89	21.7496	1.16855	0.000740713	4	308751320	NAC domain protein	IPR003441	GO:0003677|GO:0006355	regulatory proteins
MLOC_6066	contig_137017:2126-6792	42.5434	19.175	1.14971	0.000740713	3	134954039	NAC domain-containing protein 74	IPR003441	GO:0003677|GO:0006355	regulatory proteins
MLOC_72007	contig_60871:2679-4811	5.04787	2.31079	1.12729	0.00771101	2	46227200	Myb family transcription factor-like	IPR001005	GO:0003682	regulatory proteins
MLOC_60429	contig_44377:2379-4352	4.8968	2.24852	1.12286	0.00261633			nac domain-containing protein 8-like	IPR003441	GO:0003677|GO:0006355	regulatory proteins
MLOC_12058	contig_1562444:636-6017	2.92596	1.34361	1.1228	0.0333975			basic helix-loop-helix (bHLH) DNA-binding superfamily protein LENGTH=362	IPR011598	GO:0046983	regulatory proteins
MLOC_73037	contig_62823:2541-4453	90.1612	42.4203	1.08775	0.000740713	2	503937240	myb-related protein myb4	IPR001005	GO:0003682	regulatory proteins
MLOC_13080	contig_1564752:643-1381	17.4794	8.30017	1.07444	0.00140334			zinc finger ccch domain-containing protein 33-like		|GO:0008270|GO:0003676	regulatory proteins
MLOC_39637	contig_2554126:1261-2503	6.04289	2.91576	1.05137	0.01049	3	404501640	Zinc finger A20 and AN1 domain-containing stress-associated protein	IPR000058|IPR002653	GO:0008270|GO:0003677|GO:0008270	regulatory proteins
MLOC_12634	contig_1563761:2621-6272	264.057	129.226	1.03095	0.00723613	7	467396920	u6 snrna-associated sm-like protein lsm7-like	IPR001163	|GO:0005634|GO:0005732	regulatory proteins
MLOC_9498	contig_152849:1631-2036	16.214	0	#DIV/0!	0.000740713			Zinc finger, C2H2		GO:0008270	regulatory proteins
MLOC_21464	contig_1595331:1055-2272	27.5835	1.36404	4.33785	0.000740713	5	368411914	Calmodulin-like protein	IPR011992	GO:0005509	signal transduction
MLOC_25632	contig_170391:965-1727	11.8057	0.6048	4.28688	0.000740713	3	520207448	calcium-binding protein cml31		GO:0005509	signal transduction
MLOC_58752	contig_42960:6939-7812	12.8752	0.770052	4.0635	0.000740713	5	28640280	Calmodulin	IPR011992	GO:0005509	signal transduction
MLOC_45157	contig_276530:1143-2163	7.71664	0.488272	3.98222	0.000740713	5	43562220	Calmodulin	IPR011992	GO:0005509	signal transduction
MLOC_65200	contig_49887:416-2320	5.11573	0.559369	3.19307	0.000740713	5	154023563	Plant calmodulin-binding protein-related LENGTH=507	IPR012417	GO:0005516	signal transduction
MLOC_37553	contig_2548618:1182-4017	7.40798	0.834089	3.15081	0.000740713			calmodulin-binding family expressed			signal transduction
MLOC_57550	contig_41858:2110-3345	13.3563	1.83821	2.86115	0.000740713			calmodulin binding protein	IPR012442		signal transduction
MLOC_62796	contig_46977:2702-3756	57.1564	8.33479	2.7777	0.000740713	4	311654160	Calmodulin	IPR011992|IPR002048	GO:0005509	signal transduction
MLOC_13236	contig_1565185:6275-9888	6.73621	0.987103	2.77066	0.000740713	1	297668200	Calmodulin binding protein		|GO:0010119|GO:0051707|GO:0010200|GO:0044237|GO:0071310|GO:0005737|GO:0010197|GO:0044710|GO:0005385|GO:0007165|GO:0006829|GO:0005516|GO:0045087|GO:0005634	signal transduction
MLOC_65527	contig_50300:2073-12509	16.2716	2.69389	2.59459	0.000740713	5	108469000	Calmodulin-binding protein, putative, expressed	IPR012416		signal transduction
MLOC_7786	contig_140129:2132-3012	4.87377	0.86772	2.48974	0.00140334	5	449728058	BON association protein 2 LENGTH=207			signal transduction
MLOC_10787	contig_1559773:1914-2698	8.26818	1.49929	2.46329	0.000740713	3	546453120	Calmodulin-like protein		GO:0005509	signal transduction
MLOC_7568	contig_139533:1744-3448	3.75884	0.798633	2.23468	0.000740713	7	299429000	calcium-dependent protein kinase 32	IPR011992|IPR000719	GO:0005509|GO:0004672|GO:0005524|GO:0006468	signal transduction
MLOC_14787	contig_1569024:50-2200	26.8242	6.05739	2.14677	0.000740713			calmodulin-binding protein		|GO:0044763|GO:0006829|GO:0009536	signal transduction
MLOC_4130	contig_134725:1-1283	13.6743	3.29574	2.05279	0.000740713	7	309913050	probable calcium-binding protein cml48-like	IPR002048	GO:0005509	signal transduction
MLOC_51461	contig_369326:13-453	13.0211	3.37682	1.94711	0.00140334	4	272894128	ef hand family expressed	IPR002048|IPR011992	GO:0005509	signal transduction
MLOC_36714	contig_2547231:203-2857	2.83826	0.812704	1.8042	0.000740713	3	12727360	Calmodulin-binding protein-like	IPR012416		signal transduction
MLOC_60312	contig_44271:4740-5511	37.9025	13.3374	1.50682	0.000740713	7	549595280	Calcium-binding EF-hand family protein LENGTH=135		|GO:0009733|GO:0005509|GO:0080167	signal transduction
MLOC_5421	contig_136254:614-1701	1.94643	0.700317	1.47475	0.0346541	1	435832059	Calmodulin	IPR011992	GO:0005509	signal transduction
MLOC_65272	contig_49991:3404-4528	6.35433	2.38122	1.41604	0.00202243	5	286266015	Calmodulin-like protein 1	IPR011992	GO:0005509	signal transduction
MLOC_12021	contig_1562354:6153-7700	3.27048	1.24796	1.38993	0.00623674	2	607710360	CBL-interacting protein kinase 11	IPR000719|IPR004041	GO:0004672|GO:0005524|GO:0006468|GO:0007165	signal transduction
MLOC_34470	contig_243997:1342-2692	11.268	4.41632	1.35131	0.000740713	2	74098204	cbl-interacting protein kinase 29	IPR000719|IPR004041	GO:0004672|GO:0005524|GO:0006468|GO:0007165	signal transduction
MLOC_44440	contig_274743:0-3709	12.3297	5.08648	1.2774	0.00424378			Calcium binding EGF domain containing protein, expressed	IPR025287	GO:0030247	signal transduction
MLOC_70201	contig_57570:7330-9099	30.5002	13.7401	1.15043	0.000740713	7	9824520	C2 domain containing protein, expressed	IPR008973 (C2 calcium/lipid-binding domain, CaLB)		signal transduction
MLOC_76003	contig_69788:2891-5365	1.82024	0.833497	1.12688	0.0263273	1	382252320	Calcium-dependent protein kinase	IPR011992|IPR000719	GO:0005509|GO:0004672|GO:0005524|GO:0006468	signal transduction
MLOC_69381	contig_56336:3325-5051	4.89474	2.35689	1.05435	0.00475846	5	492263880	CBL-interacting protein kinase 04	IPR004041|IPR000719	GO:0007165|GO:0004672|GO:0005524|GO:0006468	signal transduction
MLOC_70077	contig_57406:1320-4610	75.2094	37.5962	1.00033	0.000740713	5	509518480	EF-Hand containing protein	IPR002048	GO:0005509	signal transduction
MLOC_80914	contig_93555:17-2183	6.83725	1.95071	1.80942	0.000740713	7	563920216	adipor-like receptor cg5315-like	IPR004254	GO:0016021	signal transduction
MLOC_6461	contig_137587:3857-5079	15.5061	1.38727	3.48252	0.000740713	1	429335120	mitogen-activated protein kinase kinase kinase a-like	IPR000719	GO:0004672|GO:0005524|GO:0006468	signal transduction
MLOC_56669	contig_41040:3-497	8.65008	0.836636	3.37004	0.00424378	3	393554154	mitogen-activated protein kinase kinase kinase a-like	IPR000719	GO:0004672|GO:0005524|GO:0006468	signal transduction
MLOC_74596	contig_66174:6960-8049	8.75529	1.21879	2.84471	0.000740713	3	373026804	mitogen-activated protein kinase kinase kinase a-like	IPR000719	GO:0004672|GO:0005524|GO:0006468	signal transduction
MLOC_52396	contig_37500:636-1718	3.10157	1.38641	1.16164	0.033097	1	421294822	mitogen-activated protein kinase kinase kinase a-like	IPR000719	GO:0004672|GO:0005524|GO:0006468	signal transduction
MLOC_55684	contig_40182:1592-9733	15.8534	0.217358	6.18858	0.000740713	3	2949960	Protein kinase, putative, expressed	IPR000719|IPR002902	GO:0004672|GO:0005524|GO:0006468	signal transduction
MLOC_59724	contig_43860:8418-9963	24.0558	0.606917	5.30874	0.000740713			probable membrane-associated kinase regulator 1-like	IPR012442		signal transduction
MLOC_58954	contig_43149:1497-4952	3.14527	0.112074	4.81066	0.00261633	7	11229440	Kinase, putative	IPR001220|IPR000719	GO:0030246|GO:0004672|GO:0005524|GO:0006468	signal transduction
MLOC_56670	contig_41040:4439-6127	18.8354	0.703722	4.7423	0.000740713	3	393554154	Protein kinase-like	IPR000719	GO:0004672|GO:0005524|GO:0006468	signal transduction
MLOC_70618	contig_58245:2549-4802	30.16	1.59399	4.24192	0.000740713	6	504848640	serine threonine-protein kinase at5g01020-like	IPR001245	GO:0004672|GO:0006468	signal transduction
MLOC_62656	contig_46818:921-3027	44.9616	2.48605	4.17677	0.000740713	4	111554120	inositol polyphosphate 5-phosphatase 11 LENGTH=334	IPR005135	|GO:0009753|GO:0046856|GO:0009733|GO:0009737|GO:0004439|GO:0034485|GO:0036092|GO:0043813|GO:0005739	signal transduction
MLOC_59341	contig_43496:14458-16744	2.78652	0.1591	4.13046	0.000740713	6	510360440	Kinase, putative	IPR000719|IPR001220	GO:0004672|GO:0005524|GO:0006468|GO:0030246	signal transduction
MLOC_15040	contig_1569680:2284-8304	1.28463	0.07444	4.10913	0.0127173	1	462937880	Protein kinase	IPR001220|IPR000719	GO:0030246|GO:0004672|GO:0005524|GO:0006468	signal transduction
MLOC_3345	contig_129983:924-2598	2.84419	0.210611	3.75537	0.0200402	3	530181840	serine threonine kinase protein	IPR002902		signal transduction
MLOC_72673	contig_6210:534-2901	16.1559	1.36663	3.56337	0.000740713	7	419294127	Lipid phosphate phosphatase 3	IPR000326	GO:0003824|GO:0016020	signal transduction
MLOC_13867	contig_1566691:4605-6021	46.7419	4.00605	3.54446	0.000740713	5	460514893	Protein phosphatase 2c, putative	IPR001932	GO:0003824	signal transduction
MLOC_3643	contig_132284:1340-2755	12.84	1.17988	3.44393	0.000740713	3	389321560	Protein kinase-like	IPR000719	GO:0004672|GO:0005524|GO:0006468	signal transduction
MLOC_2862	contig_125495:2821-6026	1.89275	0.182867	3.37162	0.000740713	7	253703330	Kinase, putative	IPR001220|IPR000719	GO:0030246|GO:0004672|GO:0005524|GO:0006468	signal transduction
MLOC_74091	contig_6514:806-3132	1.92903	0.198336	3.28186	0.000740713	2	613641280	Kinase, putative	IPR000719|IPR001220	GO:0004672|GO:0005524|GO:0006468|GO:0030246	signal transduction
MLOC_70444	contig_57985:1081-6009	36.2816	4.61109	2.97606	0.000740713	4	26030080	CRAL/TRIO domain containing protein, expressed	IPR001251|IPR011074		signal transduction
MLOC_39510	contig_2553725:0-2922	2.14386	0.276405	2.95536	0.000740713	3	13007600	Protein kinase	IPR001245|IPR002902	GO:0004672|GO:0006468	signal transduction
MLOC_7148	contig_138704:51-4551	11.8387	1.54424	2.93854	0.000740713	4	501050520	Kinase-like protein	IPR001245	GO:0004672|GO:0006468	signal transduction
MLOC_59900	contig_44016:3866-5674	1.89384	0.267965	2.8212	0.00140334	1	197658480	S-locus lectin protein kinase family protein	IPR000858|IPR001480|IPR013227	GO:0048544	signal transduction
MLOC_14791	contig_1569035:2821-5372	5.67006	0.804748	2.81676	0.000740713	7	390733512	cop9 signalosome complex subunit 3	IPR010903		signal transduction
MLOC_53991	contig_38803:2989-6427	8.5321	1.2149	2.81206	0.000740713	2	259415440	Protein kinase	IPR002902|IPR001245	|GO:0004672|GO:0006468	signal transduction
MLOC_55487	contig_40015:2077-7148	1.99899	0.294195	2.76443	0.000740713	3	488560	Protein kinase superfamily protein LENGTH=654	IPR025287|IPR000719	GO:0030247|GO:0004672|GO:0005524|GO:0006468	signal transduction
MLOC_319	contig_102208:1-1239	9.70786	1.53127	2.66442	0.000740713	6	8582040	serine threonine-protein kinase at5g01020-like	IPR001245	GO:0004672|GO:0006468	signal transduction
MLOC_76752	contig_7271:1482-5646	3.1278	0.493408	2.6643	0.000740713	7	225598470	Protein kinase family protein	IPR025287|IPR001245|IPR001881	GO:0030247|GO:0004672|GO:0006468|GO:0005509	signal transduction
MLOC_38225	contig_2549975:461-3469	4.00311	0.646957	2.62938	0.000740713	7	5217920	Protein kinase	IPR002902|IPR000719	|GO:0004672|GO:0005524|GO:0006468	signal transduction
MLOC_73696	contig_64178:3416-8553	7.90947	1.28393	2.62301	0.000740713	1	398837320	Protein kinase family protein, putative, expressed	IPR001245|IPR013210	GO:0004672|GO:0006468	signal transduction
MLOC_63789	contig_47974:892-3914	3.04251	0.499578	2.60648	0.000740713	5	486633040	Kinase, putative	IPR001245|IPR025287	GO:0004672|GO:0006468|GO:0030247	signal transduction
MLOC_53810	contig_38655:2795-5383	8.93183	1.47863	2.59469	0.000740713	4	116257440	serine/threonine-protein kinase WNK4-like			signal transduction
MLOC_59786	contig_43910:976-4880	2.35899	0.398741	2.56465	0.000740713	5	545774840	Kinase, putative	IPR025287|IPR000719|IPR001881	GO:0030247|GO:0004672|GO:0005524|GO:0006468|GO:0005509	signal transduction
MLOC_11202	contig_1560612:330-2635	1.93378	0.32864	2.55684	0.000740713	7	2587880	Kinase, putative	IPR000719|IPR001220	GO:0004672|GO:0005524|GO:0006468|GO:0030246	signal transduction
MLOC_52642	contig_37676:1241-3652	1.77731	0.302187	2.55618	0.000740713	2	614325760	Kinase, putative	IPR001220|IPR000719	GO:0030246|GO:0004672|GO:0005524|GO:0006468	signal transduction
MLOC_62662	contig_46823:1758-4954	1.23752	0.21254	2.54165	0.000740713	3	508690160	Kinase-like protein	IPR000719|IPR000858|IPR013227	GO:0004672|GO:0005524|GO:0006468|GO:0048544	signal transduction
MLOC_65284	contig_50002:7521-10225	14.2452	2.55426	2.4795	0.000740713	3	528175520	Sec14p-like phosphatidylinositol transfer family protein LENGTH=255	IPR001251		signal transduction
MLOC_229	contig_101534:1785-2911	4.60253	0.826643	2.47709	0.000740713			protein kinase chloroplastic-like	IPR001245	GO:0004672|GO:0006468	signal transduction
MLOC_55615	contig_40117:1175-4031	4.2776	0.77592	2.46282	0.000740713	6	524552240	Protein kinase family protein	IPR025287|IPR001245|IPR000742	GO:0030247|GO:0004672|GO:0006468|GO:0005515	signal transduction
MLOC_36933	contig_2547509:3644-8463	1.07182	0.196157	2.44998	0.0216271	7	15084600	Kinase, putative	IPR000719|IPR001881|IPR025287	GO:0004672|GO:0005524|GO:0006468|GO:0005509|GO:0030247	signal transduction
MLOC_63376	contig_47528:1637-6048	16.5687	3.05138	2.44093	0.000740713	3	473844920	Protein kinase 2A	IPR001245	GO:0004672|GO:0006468	signal transduction
MLOC_17297	contig_1576235:14-1495	1.58503	0.308297	2.36212	0.00529991			probable membrane-associated kinase regulator 1-like	IPR012442		signal transduction
MLOC_3663	contig_13251:34-370	11.2662	2.26395	2.31509	0.0200402	7	48436880	TRAM, LAG1 and CLN8 (TLC) lipid-sensing domain containing protein	IPR015896|IPR015895|IPR006151	GO:0008883|GO:0033014|GO:0050661|GO:0055114	signal transduction
MLOC_70142	contig_5750:50-9730	17.972	3.6315	2.30711	0.000740713	3	464905760	diacylglycerol kinase 5-like isoform x1	IPR000756|IPR001206	GO:0004143|GO:0007205	signal transduction
MLOC_4492	contig_135185:2646-5045	6.41375	1.34527	2.25327	0.000740713	3	41936800	Kinase, putative	IPR000719|IPR001220	GO:0004672|GO:0005524|GO:0006468|GO:0030246	signal transduction
MLOC_140	contig_100882:2-6824	13.4573	2.89801	2.21525	0.000740713	3	377656880	Kinase R-like protein	IPR001245	GO:0004672|GO:0006468	signal transduction
MLOC_64046	contig_48304:688-5000	2.43206	0.523862	2.21492	0.000740713	7	565535480	Kinase-like protein	IPR001245	GO:0004672|GO:0006468	signal transduction
MLOC_61224	contig_45285:779-3726	14.6256	3.15899	2.21096	0.000740713			MOB kinase activator 1A	IPR005301	|GO:0016301|GO:0016310	signal transduction
MLOC_11065	contig_1560287:106-6832	8.18668	1.77081	2.20887	0.000740713	2	559726080	Kinase, putative	IPR000719|IPR021720	GO:0004672|GO:0005524|GO:0006468	signal transduction
MLOC_65228	contig_49932:31-4196	10.2572	2.25339	2.18647	0.000740713	7	394379548	PLC-like phosphodiesterases superfamily protein LENGTH=408	IPR017946 (PLC-like phosphodiesterase, TIM beta/alpha-barrel domain)	|GO:0006629|GO:0008081|GO:0016301|GO:0016023|GO:0016310	signal transduction
MLOC_60206	contig_442127:3884-5939	7.3215	1.75564	2.06014	0.000740713	4	59730800	Serine/threonine protein phosphatase, putative		|GO:0016787|GO:0005829	signal transduction
MLOC_37576	contig_2548662:601-4828	2.78218	0.677159	2.03865	0.000740713	7	57175160	Kinase, putative	IPR000719|IPR001220	GO:0004672|GO:0005524|GO:0006468|GO:0030246	signal transduction
MLOC_44415	contig_274709:78-3972	0.828276	0.2029	2.02934	0.00866117	3	21522680	Protein kinase, putative	IPR001245|IPR024788	GO:0004672|GO:0006468	signal transduction
MLOC_72144	contig_61143:1863-4935	2.25485	0.557313	2.01647	0.00202243	5	472417680	Phosphatase DCR2	IPR004843	GO:0016787	signal transduction
MLOC_55971	contig_404403:962-2891	8.82924	2.24597	1.97495	0.000740713	5	125789320	Protein phosphatase 2c, putative	IPR001932	GO:0003824	signal transduction
MLOC_73463	contig_6371:2105-4880	11.3489	2.90135	1.96776	0.000740713			Protein kinase	IPR002902|IPR001245	|GO:0004672|GO:0006468	signal transduction
MLOC_74477	contig_65953:3147-5556	36.7867	9.675	1.92685	0.000740713			Purple acid phosphatase	IPR004843|IPR025733	GO:0016787	signal transduction
MLOC_10133	contig_1558474:438-3456	3.57148	0.947605	1.91416	0.000740713			Kinase-like protein	IPR001480|IPR000719|IPR013227|IPR000858	|GO:0004672|GO:0005524|GO:0006468|GO:0048544	signal transduction
MLOC_7947	contig_140631:2499-6608	4.71527	1.26161	1.90207	0.000740713	3	386536520	Lipid phosphate phosphatase 3	IPR000326	GO:0003824|GO:0016020	signal transduction
MLOC_25651	contig_170495:1133-3934	5.88231	1.5748	1.90121	0.000740713			Protein kinase	IPR000719|IPR001220	GO:0004672|GO:0005524|GO:0006468|GO:0030246	signal transduction
MLOC_61826	contig_45909:2510-4061	2.97833	0.826576	1.84928	0.0305161	1	430162200	phospholipase d beta 1	IPR000008|IPR024632|IPR001736	GO:0005515|GO:0003824|GO:0008152	signal transduction
MLOC_69192	contig_56052:5303-8546	5.11598	1.4976	1.77236	0.000740713	3	67212960	Type I inositol-1,4,5-trisphosphate 5-phosphatase	IPR005135	GO:0046856	signal transduction
MLOC_71353	contig_59673:0-3497	3.51415	1.03024	1.7702	0.000740713	5	391451880	Kinase-like protein	IPR001245	GO:0004672|GO:0006468	signal transduction
MLOC_72217	contig_61250:830-3066	3.98754	1.20898	1.72171	0.000740713	2	399764840	Purple acid phosphatase	IPR025733|IPR004843	|GO:0016787	signal transduction
MLOC_20684	contig_159133:720-5139	4.12334	1.28935	1.67717	0.000740713	4	516219440	Protein kinase, putative	IPR000719	GO:0004672|GO:0005524|GO:0006468	signal transduction
MLOC_52001	contig_37217:1993-4897	1.95826	0.614112	1.673	0.000740713	6	321374520	Protein kinase family protein	IPR001245	GO:0004672|GO:0006468	signal transduction
MLOC_66280	contig_51329:3342-5899	1.49446	0.47033	1.66788	0.000740713	2	578796040	Kinase, putative	IPR001220|IPR000719	GO:0030246|GO:0004672|GO:0005524|GO:0006468	signal transduction
MLOC_80756	contig_92670:0-2244	2.30195	0.729917	1.65705	0.00202243			Kinase, putative	IPR001220|IPR000719	GO:0030246|GO:0004672|GO:0005524|GO:0006468	signal transduction
MLOC_17702	contig_1577676:942-4573	13.3716	4.33855	1.62389	0.000740713	1	369986928	28 kDa heat-and acid-stable phosphoprotein, putative	IPR019380		signal transduction
MLOC_27819	contig_186564:98-864	7.13786	2.34901	1.60344	0.000740713			serine threonine-protein kinase	|IPR025287|IPR000719	|GO:0030247|GO:0004672|GO:0005524|GO:0006468	signal transduction
MLOC_50941	contig_36786:11739-13547	33.5322	11.0929	1.59591	0.000740713			SNF1-related protein kinase regulatory subunit gamma-like PV42a	IPR000644	GO:0005515	signal transduction
MLOC_3996	contig_134556:93-1176	4.72877	1.59311	1.56962	0.00202243	1	425396880	inositol-tetrakisphosphate 1-kinase 1-like	IPR008656	GO:0000287|GO:0005524|GO:0005622|GO:0032957|GO:0047325|GO:0052725|GO:0052726	signal transduction
MLOC_32662	contig_230813:1585-5558	18.0609	6.1189	1.56153	0.000740713	5	474302480	Kinase, putative	IPR001245|IPR024788	GO:0004672|GO:0006468	signal transduction
MLOC_67126	contig_52606:9880-15429	8.80925	3.0758	1.51806	0.000740713	2	491392160	Protein kinase, putative	IPR001245	GO:0004672|GO:0006468	signal transduction
MLOC_55207	contig_39751:5918-8920	13.3004	4.64673	1.51718	0.000740713	5	554571400	Protein kinase	IPR002902|IPR001245	|GO:0004672|GO:0006468	signal transduction
MLOC_38752	contig_2551273:107-2755	6.54393	2.29134	1.51397	0.000740713	3	41936800	Kinase, putative	IPR000719|IPR001220	GO:0004672|GO:0005524|GO:0006468|GO:0030246	signal transduction
MLOC_34006	contig_242001:2446-3579	7.91457	2.79608	1.50111	0.000740713	6	5344400	Wall-associated kinase-like protein	IPR025287	GO:0030247	signal transduction
MLOC_17993	contig_1578826:592-2492	1.9823	0.702307	1.497	0.0219802			Protein kinase-like domain	IPR000719	GO:0004672|GO:0005524|GO:0006468	signal transduction
MLOC_11098	contig_1560382:478-5003	4.03089	1.43093	1.49415	0.000740713	5	438008920	Protein kinase family protein	IPR025287|IPR001245|IPR001881	GO:0030247|GO:0004672|GO:0006468|GO:0005509	signal transduction
MLOC_3533	contig_13152:1-947	13.4624	4.83558	1.47717	0.000740713	1	267699880	serine threonine-protein kinase-like protein ccr3-like	IPR000719	GO:0004672|GO:0005524|GO:0006468	signal transduction
MLOC_10153	contig_1558515:1091-6900	10.8923	3.91417	1.47653	0.000740713	2	568310600	Protein kinase-like protein	IPR000719	GO:0004672|GO:0005524|GO:0006468	signal transduction
MLOC_52314	contig_37436:6444-10921	4.77752	1.75219	1.4471	0.000740713	2	574526720	Kinase, putative	IPR000719|IPR013695|IPR001881|IPR025287	GO:0004672|GO:0005524|GO:0006468|GO:0004674|GO:0016021|GO:0005509|GO:0030247	signal transduction
MLOC_52117	contig_37294:5753-8353	4.61952	1.70048	1.4418	0.00140334	5	394293960	Kinase-like protein	IPR001245	GO:0004672|GO:0006468	signal transduction
MLOC_54431	contig_39135:8089-14103	6.83098	2.51543	1.44129	0.000740713	3	401792240	Kinase-like protein	|IPR000719	|GO:0004672|GO:0005524|GO:0006468	signal transduction
MLOC_55928	contig_40395:839-3878	2.79752	1.04911	1.41498	0.000740713	3	339880280	Kinase family protein	IPR001245|IPR010632	GO:0004672|GO:0006468	signal transduction
MLOC_55302	contig_39839:2992-8803	7.74696	2.91855	1.40838	0.000740713	5	387774040	Protein kinase family protein	IPR001245	GO:0004672|GO:0006468	signal transduction
MLOC_8028	contig_140892:10-1879	10.1784	3.8376	1.40723	0.000740713	6	6472800	Kinase, putative	IPR000719	GO:0004672|GO:0005524|GO:0006468	signal transduction
MLOC_64728	contig_49244:7455-10447	2.0524	0.785111	1.38634	0.000740713	3	375190520	Kinase-like protein	IPR000858|IPR001480|IPR000719	GO:0048544|GO:0004672|GO:0005524|GO:0006468	signal transduction
MLOC_12202	contig_1562807:434-3995	3.58437	1.38888	1.3678	0.00673504	2	27594960	act domain-containing protein	IPR002912	GO:0008152|GO:0016597	signal transduction
MLOC_4380	contig_135068:13361-22153	13.8951	5.49587	1.33816	0.000740713	5	469385880	Phospholipase D	IPR000008|IPR024632|IPR001736	GO:0005515|GO:0003824|GO:0008152	signal transduction
MLOC_14209	contig_156755:2346-7500	5.15452	2.05881	1.32403	0.000740713	7	570223920	Protein kinase family protein	IPR000719	GO:0004672|GO:0005524|GO:0006468	signal transduction
MLOC_70024	contig_57315:2372-4339	55.0485	22.591	1.28496	0.000740713	5	504855009	protein phosphatase	IPR001932	GO:0003824	signal transduction
MLOC_60224	contig_442174:66-1997	2.1857	0.918234	1.25116	0.0147988			Kinase, putative	IPR002902|IPR000719	|GO:0004672|GO:0005524|GO:0006468	signal transduction
MLOC_52337	contig_37454:4027-5683	18.9088	7.98245	1.24415	0.000740713	2	478643720	agc (camp- cgmp-dependent and protein kinase c) kinase family protein	IPR000719	GO:0004672|GO:0005524|GO:0006468	signal transduction
MLOC_67686	contig_53465:2457-4047	49.5281	20.919	1.24343	0.000740713	3	411717200	Pyridoxal phosphate phosphatase PHOSPHO2	IPR016965	GO:0016791	signal transduction
MLOC_5726	contig_136615:3751-9792	31.2942	13.7554	1.1859	0.000740713	1	439756080	Lipid phosphate phosphatase 3	IPR000326	GO:0003824|GO:0016020	signal transduction
MLOC_72929	contig_62645:1045-3077	41.0503	18.4832	1.15118	0.000740713	5	537176680	Protein kinase domain containing protein, expressed		|GO:0044260|GO:0003676|GO:0043167|GO:0004672|GO:0044238	signal transduction
MLOC_52327	contig_37446:523-2725	12.3121	5.75022	1.09839	0.000740713	2	184617559	probable serine threonine-protein kinase wnk11-like	IPR000719	GO:0004672|GO:0005524|GO:0006468	signal transduction
MLOC_65622	contig_50449:115-2420	6.78281	3.20846	1.08	0.000740713			Kinase, putative	IPR000719|IPR001220	GO:0004672|GO:0005524|GO:0006468|GO:0030246	signal transduction
MLOC_71887	contig_60663:3834-8069	137.664	65.1746	1.07877	0.000740713	5	10159320	PLC-like phosphodiesterases superfamily protein LENGTH=346	IPR017946 (PLC-like phosphodiesterase, TIM beta/alpha-barrel domain)	|GO:0006629|GO:0008081|GO:0016301|GO:0016023|GO:0016310	signal transduction
MLOC_16471	contig_1573477:1770-4128	12.8154	6.15467	1.05813	0.000740713	6	329572160	SPla/RYanodine receptor (SPRY) domain-containing protein LENGTH=169	IPR003877	GO:0005515	signal transduction
MLOC_14008	contig_1567029:1173-3910	11.5068	5.55675	1.05017	0.000740713	5	525007320	dihydrosphingosine 1-phosphate phosphatase -like	IPR000326	GO:0003824|GO:0016020	signal transduction
MLOC_11165	contig_1560536:385-2782	4.662	2.26054	1.04428	0.023426	2	619541200	Protein kinase domain containing protein	IPR025287	GO:0030247	signal transduction
MLOC_15183	contig_1570075:997-3499	4.84134	2.36073	1.03617	0.00140334	2	10699960	Kinase, putative	IPR000719|IPR001220	GO:0004672|GO:0005524|GO:0006468|GO:0030246	signal transduction
MLOC_11576	contig_1561390:3-2187	5.51678	2.69583	1.0331	0.00424378	3	12727360	Protein kinase superfamily protein LENGTH=654	IPR000719	GO:0004672|GO:0005524|GO:0006468	signal transduction
MLOC_59245	contig_43399:132-5898	1.4169	0.702932	1.01128	0.0488213	2	221457344	Protein kinase	IPR001245|IPR002902	GO:0004672|GO:0006468	signal transduction
MLOC_39313	contig_2553005:8-1596	12.624	0			3	493200080	Calcium-dependent lipid-binding domain-containing protein	IPR000008	GO:0005515	signal transduction
MLOC_3114	contig_127916:2213-2838	386.909	72.8794	2.40841	0.000740713	7	425954880	Seed maturation protein			abiotic stress
MLOC_52194	contig_37358:116-522	37.3968	14.1404	1.40309	0.000740713			Seed maturation protein PM41			abiotic stress
MLOC_15499	contig_1570848:174-919	4.04375	1.57713	1.35839	0.023707	1	436546960	Senescence regulator S40	IPR007608		abiotic stress
MLOC_70921	contig_58789:7582-8836	54.7745	0.320061	7.41901	0.000740713	2	611518400	Late embryogenesis abundant (LEA) hydroxyproline-rich glycoprotein	IPR004864	|GO:0004743|GO:0046686|GO:0005886|GO:0016310|GO:0030955|GO:0000287|GO:0006096|GO:0009536	abiotic stress
MLOC_79086	contig_83308:1938-2866	33.6291	0.300972	6.80394	0.0135884	5	546602136	PLANT CADMIUM RESISTANCE 2 LENGTH=152	IPR006461	GO:0016020	abiotic stress
MLOC_14622	contig_1568522:3759-4760	47.2568	0.531951	6.47308	0.000740713	3	504740760	Late embryogenesis abundant protein	IPR004926	GO:0006950	abiotic stress
MLOC_82029	contig_99492:5826-6371	45.956	0.945898	5.60242	0.000740713			alternative oxidase mitochondrial	IPR002680	GO:0009916|GO:0055114	abiotic stress
MLOC_34173	contig_242686:1293-1885	33.3804	0.687202	5.60212	0.000740713	2	578999400	alternative oxidase mitochondrial	IPR002680	GO:0009916|GO:0055114	abiotic stress
MLOC_1397	contig_112164:2450-3517	70.0733	3.50124	4.32293	0.000740713	2	92518097	Lactoylglutathione lyase / glyoxalase I family protein LENGTH=184	IPR025870	|GO:0005737|GO:0005975|GO:0050826|GO:0016114|GO:0019915|GO:0009845|GO:0004462	abiotic stress
MLOC_29550	contig_201532:121-843	96.1479	7.19856	3.73948	0.000740713			protein srg1,SENESCENCE-RELATED GENE 1	IPR005123|IPR026992	GO:0016491|GO:0016706|GO:0055114	abiotic stress
MLOC_70601	contig_58227:3028-3612	20.4443	1.58289	3.69107	0.000740713	5	435727320	Late embryogenesis abundant protein, group 6 LENGTH=71	IPR018930	|GO:0006952|GO:0005829|GO:0005618|GO:0009414|GO:0005739|GO:0006457|GO:0005730|GO:0009651|GO:0010286|GO:0009908|GO:0050821|GO:0005524|GO:0071277|GO:0048366|GO:0051082|GO:0005886|GO:0048046	abiotic stress
MLOC_5174	contig_135958:1413-2261	32.8653	2.72057	3.59458	0.000740713	3	74397740	Late-embryogenesis-abundant protein	IPR004864	|GO:0009611|GO:0050832|GO:0009644|GO:0009269|GO:0005886	abiotic stress
MLOC_19482	contig_1585072:28-1237	124.959	10.3982	3.58705	0.000740713			Late embryogenesis abundant protein	IPR004238		abiotic stress
MLOC_11286	contig_1560752:2155-4533	17.0512	1.51431	3.49314	0.000740713	1	434515840	Heat stress transcription factor A-4a	IPR000232	GO:0003700|GO:0005634|GO:0006355|GO:0043565	abiotic stress
MLOC_6278	contig_137319:2790-3687	46.6506	4.68375	3.31616	0.000740713	1	329249760	Late embryogenesis-abundant protein 1b	IPR000389	|GO:0009845|GO:0009933|GO:0009909|GO:0009640|GO:0051301|GO:0010228|GO:0016567|GO:0019915|GO:0009737|GO:0050826|GO:0048825|GO:0005737|GO:0010182|GO:0048700	abiotic stress
MLOC_79789	contig_86947:3929-4629	39.2293	3.97293	3.30366	0.000740713			Late embryogenesis abundant protein, group 1 protein LENGTH=134	IPR005513	GO:0009790	abiotic stress
MLOC_79165	contig_83716:747-2191	104.968	11.1072	3.24038	0.000740713			Late embryogenesis abundant protein D-34, putative	IPR007011		abiotic stress
MLOC_9854	contig_1557967:933-1702	46.3515	4.90864	3.23922	0.000740713	3	55365760	Late embryogenesis-abundant protein 1b	IPR000389	GO:0006950	abiotic stress
MLOC_6950	contig_138379:4639-5709	9.82269	1.16258	3.07879	0.000740713	1	430162200	Late embryogenesis abundant protein			abiotic stress
MLOC_53632	contig_38523:2788-3488	33.6398	4.09578	3.03796	0.000740713	2	528824349	alternative oxidase	IPR002680	GO:0009916|GO:0055114	abiotic stress
MLOC_66583	contig_51793:3343-4336	135.139	16.8777	3.00125	0.000740713			ABA induced plasma membrane protein PM 19	IPR008390	|GO:0016023|GO:0016020	abiotic stress
MLOC_77827	contig_77434:0-1585	4.11663	0.68597	2.58525	0.000740713			luminal-binding protein 3-like	IPR013126	|GO:0005618|GO:0055114|GO:0030433|GO:0010197|GO:0009408|GO:0016023|GO:0005524|GO:0032440|GO:0009507|GO:0005773|GO:0005783|GO:0005886	abiotic stress
MLOC_21661	contig_1597308:164-1122	247.898	49.2441	2.33172	0.000740713	1	369741960	Wound induced protein homolog		|GO:0005576|GO:0004867	abiotic stress
MLOC_24874	contig_165952:634-1533	696.637	141.788	2.29667	0.000740713	1	294735349	Late embryogenesis abundant protein	IPR000389	GO:0006950	abiotic stress
MLOC_77777	contig_77180:2741-3995	16.8139	3.49771	2.26517	0.0488213	1	430162200	Late embryogenesis abundant protein	IPR004238		abiotic stress
MLOC_65794	contig_50673:6539-7169	62.6689	14.0549	2.15668	0.000740713			Late embryogenesis abundant protein, group 1 protein LENGTH=97	IPR005513	GO:0009790	abiotic stress
MLOC_52186	contig_37349:1398-2566	13.6473	3.13072	2.12405	0.000740713	5	289597040	Universal stress protein 9308	IPR006016	GO:0006950	abiotic stress
MLOC_68234	contig_54427:1779-2753	12.8489	3.05906	2.07048	0.000740713			chaperone protein dnaj chloroplastic-like	IPR001623	GO:0009536	abiotic stress
MLOC_50064	contig_353665:1-403	63.7151	15.7323	2.01791	0.000740713	5	10502800	late embryogenesis abundant protein D-34	IPR007011		abiotic stress
MLOC_10834	contig_1559883:6768-7756	42.8746	11.9296	1.84558	0.000740713	2	432755040	22.0 kDa class IV heat shock protein	IPR002068	|GO:0006457|GO:0009644|GO:0016023|GO:0042542|GO:0009507|GO:0016020|GO:0005783|GO:0009408	abiotic stress
MLOC_4447	contig_135134:3403-5980	162.618	47.2639	1.78268	0.000740713	4	383421640	70 kDa heat shock protein	IPR013126	|GO:0005524|GO:0006950	abiotic stress
MLOC_21360	contig_1594533:378-1625	4.46091	1.30663	1.77149	0.000740713	6	457699337	Phi-1-like phosphate-induced protein	IPR006766		abiotic stress
MLOC_57270	contig_41587:2313-9412	128.396	39.6338	1.6958	0.000740713	6	436070800	Adenine nucleotide alpha hydrolases-like protein	IPR006016	GO:0006950	abiotic stress
MLOC_77652	contig_7659:117-827	183.235	65.7782	1.47801	0.000740713	4	487506846	late embryogenesis abundant protein d-34-like	IPR007011		abiotic stress
MLOC_59292	contig_43439:1593-3297	65.1308	23.7229	1.45706	0.000740713	3	158465800	Group 3 late embryogenesis abundant protein	IPR004238		abiotic stress
MLOC_14293	contig_156772:17-2039	71.0933	25.9371	1.4547	0.000740713	5	496298145	Universal stress protein 9308	IPR006016	GO:0006950	abiotic stress
MLOC_73998	contig_64909:2510-3399	11.4627	4.27265	1.42374	0.000740713			Drought-induced protein 1		|GO:0051082|GO:0031072	abiotic stress
MLOC_69675	contig_56790:1091-4361	8.47167	3.25602	1.37954	0.000740713	2	298313000	heat shock transcription factor A3 LENGTH=412	IPR000232	GO:0003700|GO:0005634|GO:0006355|GO:0043565	abiotic stress
MLOC_34619	contig_244265:615-2112	163.466	63.8365	1.35654	0.000740713	2	404303240	desiccation-related protein pcc13-62-like		GO:0016023	abiotic stress
MLOC_54734	contig_39347:469-1062	80.9138	32.5663	1.31301	0.000740713			protein le25	IPR005513	GO:0009790	abiotic stress
MLOC_68417	contig_54752:2613-3836	14.4875	5.94244	1.28568	0.000740713			heat shock transcription factor C1 LENGTH=330	IPR000232	GO:0003700|GO:0005634|GO:0006355|GO:0043565	abiotic stress
MLOC_5540	contig_136373:5464-7725	86.3962	35.4732	1.28424	0.000740713	5	517375120	Aluminum-induced protein	IPR024286	|GO:0009737|GO:0005829|GO:0005634|GO:0005886	abiotic stress
MLOC_72602	contig_61966:1693-2984	3.70721	1.53916	1.26819	0.0127173			senescence-related sf6	IPR003441	GO:0003677|GO:0006355	abiotic stress
MLOC_79687	contig_86342:2165-3535	4.0075	1.67213	1.26102	0.0117951	1	333793120	ABA induced plasma membrane protein PM 19	IPR008390	|GO:0016020|GO:0016023|GO:0005739	abiotic stress
MLOC_71249	contig_5942:765-5182	74.676	31.4019	1.24979	0.000740713	5	472417680	chaperone protein chloroplastic-like	IPR004176|IPR019489|IPR003959|IPR013093	GO:0019538|GO:0005524	abiotic stress
MLOC_14959	contig_1569511:1454-3756	136.731	59.2385	1.20673	0.000740713	5	416699520	Senescence-associated protein DH	IPR018499	GO:0016021	abiotic stress
MLOC_67884	contig_53834:1993-4585	30.3517	13.2888	1.19157	0.000740713	5	476110400	Senescence-inducible chloroplast stay-green protein	IPR024438	|GO:0015996|GO:0010304|GO:0009536	abiotic stress
MLOC_14295	contig_1567721:1919-3343	143.498	63.2656	1.18154	0.000740713	2	541159098	Late embryogenesis abundant protein	IPR004238		abiotic stress
MLOC_66477	contig_51617:5960-7054	10.6039	4.73894	1.16196	0.00261633	4	137631320	22.0 kDa class IV heat shock protein	IPR002068	|GO:0016023|GO:0009408	abiotic stress
MLOC_77985	contig_78169:2011-3368	58.1619	26.0028	1.16141	0.000740713	4	422517600	Heat shock protein 26.6B	IPR002068	|GO:0009507|GO:0006950	abiotic stress
MLOC_2337	contig_120794:546-1478	99.9783	46.0746	1.11764	0.000740713	4	425111455	17.4 kDa class I heat shock protein 3	IPR002068	|GO:0046686|GO:0046688|GO:0005737|GO:0045471|GO:0042542|GO:0005634|GO:0009408|GO:0046685	abiotic stress
MLOC_52193	contig_37358:748-1610	272.69	125.725	1.11699	0.000740713			glyoxalase family protein	IPR025870	|GO:0005576|GO:0016023|GO:0009414|GO:0006970|GO:0016829	abiotic stress
MLOC_20636	contig_1591040:22-385	107.678	50.2942	1.09826	0.00140334	3	373026804	Dehydrin		|GO:0006950|GO:0009415	abiotic stress
MLOC_20023	contig_1587634:430-1748	6.95724	3.28746	1.08154	0.00576311	1	434515840	PLANT CADMIUM RESISTANCE 2 LENGTH=152	IPR006461	|GO:0016021|GO:0008285	abiotic stress
MLOC_57709	contig_42015:0-4740	51.1915	24.3416	1.07248	0.000740713	5	403261690	Heat shock transcription factor 34	IPR000232	GO:0003700|GO:0005634|GO:0006355|GO:0043565	abiotic stress
MLOC_59425	contig_43573:8828-9745	34.5051	16.5058	1.06384	0.000740713	5	496726640	universal stress protein a-like protein	IPR003311	GO:0005634|GO:0006355	abiotic stress
MLOC_75447	contig_67930:217-1591	7.14103	3.42193	1.06132	0.00261633	7	579753320	Chaperone protein dnaJ	IPR001623		abiotic stress
MLOC_72920	contig_62617:2617-4103	117.319	56.5618	1.05254	0.000740713	4	265751840	late embryogenesis abundant protein	IPR004238	|GO:0048608|GO:0009791|GO:0044767|GO:0005739	abiotic stress
MLOC_51093	contig_368510:27-4194	12.5733	6.08034	1.04814	0.000740713	3	542586800	Early-responsive to dehydration protein-like	|IPR003864	|GO:0016020	abiotic stress
MLOC_51191	contig_368674:14-2631	9.20267	4.46955	1.04192	0.0375797	5	496726640	heat stress transcription factor a-6b-like	IPR000232	GO:0003700|GO:0005634|GO:0006355|GO:0043565	abiotic stress
MLOC_33896	contig_241222:0-996	190.413	93.0626	1.03286	0.000740713	4	538963520	qltg3-1,quantitative trait locus for low-temperature germinability on chromosome 3	IPR016140	|GO:0050832|GO:0016023|GO:0009627	abiotic stress
MLOC_60357	contig_44310:1018-1841	444.154	219.827	1.01469	0.000740713			Hydrophobic protein LTI6B,Low temperature-induced protein 6B	IPR000612	GO:0016021	abiotic stress
MLOC_17903	contig_1578519:2921-5311	147.989	24.0588	2.62085	0.000740713	1	217585280	Bidirectional sugar transporter N3, OsSWEET14	IPR004316	GO:0016021	transport and trafficking
MLOC_63996	contig_48254:7108-8866	7.00447	1.43346	2.28877	0.000740713	3	394656040	Bidirectional sugar transporter N3, OsSWEET14	IPR004316	GO:0016021	transport and trafficking
MLOC_1614	contig_114198:3398-6284	19.5675	5.56748	1.81336	0.000740713	1	362035360	Bidirectional sugar transporter N3, OsSWEET14	IPR004316	GO:0016021	transport and trafficking
MLOC_56456	contig_40850:552-2579	24.348	0.307127	6.30882	0.000740713	2	294464110	exocyst subunit exo70 family protein H6 LENGTH=615	IPR004140	GO:0000145|GO:0006887	transport and trafficking
MLOC_68710	contig_55227:477-3285	4.45984	0.566147	2.97774	0.000740713	1	11437760	ENTH/ANTH/VHS superfamily protein LENGTH=635	IPR011417	GO:0005543	transport and trafficking
MLOC_65384	contig_50103:33-691	6.39823	1.13935	2.48946	0.000740713	5	527812200	protein elc-like,Vacuolar protein sorting-associated protein 23 homolog 2	IPR017916|IPR008883	|GO:0006464|GO:0015031	transport and trafficking
MLOC_74047	contig_65032:1-1879	9.74349	1.94652	2.32354	0.000740713	2	565447440	vacuolar-sorting receptor 7-like	IPR003137	|GO:0016020|GO:0016023|GO:0017119|GO:0005509	transport and trafficking
MLOC_22248	contig_160440:1562-7629	11.4721	2.29217	2.32334	0.000740713	5	377340680	Secretory carrier membrane protein	IPR007273	GO:0015031|GO:0016021	transport and trafficking
MLOC_44857	contig_275553:923-3438	3.14059	0.770083	2.02795	0.000740713	7	281808190	exocyst subunit exo70 family protein F1 LENGTH=683	IPR004140	GO:0000145|GO:0006887	transport and trafficking
MLOC_64908	contig_49490:143-3981	19.7977	6.32022	1.64729	0.000740713	4	530897320	SNARE associated Golgi protein	IPR015414	GO:0005886	transport and trafficking
MLOC_56556	contig_40942:5260-8255	12.3021	4.00217	1.62005	0.000740713	3	444351520	exocyst complex component 7	IPR004140	GO:0000145|GO:0006887	transport and trafficking
MLOC_44104	contig_274187:6330-8700	44.5172	16.9187	1.39574	0.000740713	7	11229440	snap25 homologous protein snap33-like, SNARE	IPR000727	GO:0005515	transport and trafficking
MLOC_19974	contig_158741:27-5345	9.17772	3.73096	1.29859	0.000740713	4	182900000	exocyst complex component 7	IPR004140	GO:0000145|GO:0006887	transport and trafficking
MLOC_60840	contig_44836:468-3921	2.23275	0.918889	1.28086	0.0100211	1	309919400	ARF-GAP domain 13	IPR001164|IPR000008	GO:0008060|GO:0008270|GO:0032312|GO:0005515	transport and trafficking
MLOC_14679	contig_1568664:2-963	14.2773	5.8874	1.27802	0.000740713	5	512230360	syntaxin-121-like	IPR000727|IPR006011	GO:0005515|GO:0016020	transport and trafficking
MLOC_52393	contig_37498:1190-4769	7.79459	3.27098	1.25275	0.000740713	2	267032760	Ras-related protein Rab-37	IPR013684	GO:0005525|GO:0005622|GO:0007264	transport and trafficking
MLOC_10581	contig_1559399:1971-3778	2.64738	1.21733	1.12084	0.0147988	2	608851160	exocyst subunit exo70 family protein F1 LENGTH=683	IPR004140	GO:0000145|GO:0006887	transport and trafficking
MLOC_14452	contig_1568110:2714-5807	56.9485	27.1799	1.06712	0.000740713	3	456179880	secretory carrier membrane protein	IPR007273	GO:0015031|GO:0016021	transport and trafficking
MLOC_4127	contig_134722:0-966	10.2832	5.13331	1.00233	0.0248607	3	492157240	enth (Epsin N-terminal homology) domain-containing	IPR001026		transport and trafficking
MLOC_25060	contig_166858:950-1898	11.3073	0			3	217664640	rab family gtpase	IPR001806	GO:0005525|GO:0007264	transport and trafficking
MLOC_10748	contig_1559715:279-6451	86.8554	0.817988	6.73039	0.000740713	3	434379440	ATP-binding cassette transporter, putative	IPR013581|IPR003439|IPR013525	|GO:0005524|GO:0016887|GO:0016020	transport and trafficking
MLOC_54132	contig_38915:924-3467	33.837	0.336797	6.65058	0.000740713	2	528824349	Major facilitator superfamily protein LENGTH=590	IPR000109	GO:0005215|GO:0006810|GO:0016020	transport and trafficking
MLOC_22875	contig_1613258:44-450	191.193	2.57441	6.21464	0.00475846	5	559479320	pleiotropic drug resistance protein 5	IPR013581|IPR013525|IPR003439	|GO:0016020|GO:0005524|GO:0016887	transport and trafficking
MLOC_39134	contig_2552365:364-5324	5.56688	0.0798289	6.12381	0.00957922	1	331933120	Pyrophosphate-energized vacuolar membrane proton pump	IPR004131	GO:0004427|GO:0009678|GO:0015992|GO:0016020	transport and trafficking
MLOC_53924	contig_38745:331-2711	89.0527	1.54472	5.84924	0.000740713	5	403261690	Mitochondrial phosphate carrier protein, putative	IPR018108	|GO:0005743|GO:0005886|GO:0005515|GO:0005618|GO:0006810|GO:0016021|GO:0009507	transport and trafficking
MLOC_70291	contig_57737:47-3704	54.7167	1.0704	5.67576	0.000740713	5	560085680	pleiotropic drug resistance protein 5	IPR013581|IPR013525|IPR003439	|GO:0016020|GO:0005524|GO:0016887	transport and trafficking
MLOC_66589	contig_51801:1601-10733	83.9669	1.73104	5.60011	0.000740713			ABC transporter G family member	IPR013525|IPR013581|IPR003439	GO:0016020|GO:0005524|GO:0016887	transport and trafficking
MLOC_60806	contig_44804:2307-11343	82.7128	2.86494	4.85153	0.000740713	3	388617240	ABC transporter ATP-binding protein	IPR003439|IPR001140	GO:0005524|GO:0016887|GO:0005524|GO:0006810|GO:0016021|GO:0042626|GO:0055085	transport and trafficking
MLOC_5994	contig_136962:341-7328	4.63844	0.161899	4.84047	0.000740713	6	247443240	ATP-binding cassette transporter, putative	IPR003439|IPR013581|IPR013525	GO:0005524|GO:0016887|GO:0016020	transport and trafficking
MLOC_12897	contig_1564334:2338-7529	16.2573	0.637457	4.67262	0.000740713	4	298949346	ATPase	IPR008250	GO:0000166|GO:0046872	transport and trafficking
MLOC_62978	contig_47152:5389-10750	11.7549	0.499079	4.55785	0.000740713	5	18794680	cation/H+ exchanger 19 LENGTH=800	IPR006153	GO:0006812|GO:0015299|GO:0016021|GO:0055085	transport and trafficking
MLOC_60308	contig_44268:3735-5303	38.8403	2.40251	4.01494	0.000740713	6	262722520	High affinity nitrate transporter	IPR016605 (Transporter, high affinity nitrate, Nar2)	|GO:0009611|GO:0016023|GO:0005886|GO:0015706|GO:0010167|GO:0015112	transport and trafficking
MLOC_57245	contig_415544:1-575	23.7822	1.66275	3.83824	0.000740713	6	406261742	peptide transporter ptr2-like	IPR000109	GO:0005215|GO:0006810|GO:0016020	transport and trafficking
MLOC_59465	contig_43626:12244-19018	36.7551	2.60367	3.81933	0.000740713	7	521852760	pleiotropic drug resistance protein 4	IPR013581|IPR013525|IPR003439	|GO:0016020|GO:0005524|GO:0016887	transport and trafficking
MLOC_10044	contig_1558295:1552-3333	5.09511	0.386182	3.72176	0.000740713	7	350797240	Nodulin MtN21 /EamA-like transporter family protein	IPR000620	GO:0016020	transport and trafficking
MLOC_15436	contig_1570684:1272-3647	37.9684	2.98332	3.66981	0.000740713	4	478994640	Sugar transporter family protein, expressed	IPR005828	GO:0016021|GO:0022857|GO:0055085	transport and trafficking
MLOC_53363	contig_382956:1-517	18.7348	1.51066	3.63247	0.000740713			peptide transporter ptr2-like	IPR000109	GO:0005215|GO:0006810|GO:0016020	transport and trafficking
MLOC_57236	contig_41547:1946-6203	30.1673	2.58334	3.54568	0.000740713	2	379929800	Sugar transporter, putative	IPR005828	GO:0016021|GO:0022857|GO:0055085	transport and trafficking
MLOC_10758	contig_1559729:0-5503	118.433	10.1542	3.54392	0.000740713	3	528175520	Potassium transporter, putative	IPR003855	GO:0015079|GO:0016020|GO:0071805	transport and trafficking
MLOC_56787	contig_411503:855-2164	1.97541	0.181166	3.44677	0.0160525	4	319963400	ATPase	IPR008250	GO:0000166|GO:0046872	transport and trafficking
MLOC_37050	contig_2547704:15-4401	99.9689	9.67687	3.36887	0.000740713	3	107397640	Multidrug resistance protein ABC transporter family	IPR003439|IPR001140	GO:0005524|GO:0016887|GO:0005524|GO:0006810|GO:0016021|GO:0042626|GO:0055085	transport and trafficking
MLOC_35002	contig_245255:1346-2417	2.46536	0.275957	3.15928	0.00866117	5	544021480	ammonium transporter amt2	IPR024041	GO:0008519|GO:0015696|GO:0016020	transport and trafficking
MLOC_15396	contig_1570582:88-4019	30.6804	3.44345	3.15539	0.000740713	3	388617240	abc transporter b family member 4	IPR001140|IPR003439	GO:0005524|GO:0006810|GO:0016021|GO:0042626|GO:0055085|GO:0005524|GO:0016887	transport and trafficking
MLOC_71773	contig_60453:1155-4838	6.39175	0.718583	3.15298	0.000740713	2	518715560	Sugar transporter, putative	IPR005828	GO:0016021|GO:0022857|GO:0055085	transport and trafficking
MLOC_54046	contig_38837:7605-11695	15.7043	1.89634	3.04987	0.000740713	7	380751920	Histidine amino acid transporter	IPR013057	|GO:0043090|GO:0005886|GO:0016021|GO:0009536|GO:0080167	transport and trafficking
MLOC_16705	contig_1574246:1487-4042	55.4532	6.78846	3.03011	0.000740713	7	163270800	Histidine amino acid transporter	IPR013057	|GO:0043090|GO:0005886|GO:0016021|GO:0009536|GO:0080167	transport and trafficking
MLOC_38517	contig_2550648:3452-5914	21.564	2.69709	2.99915	0.000740713	2	160470880	Sugar transporter, putative	IPR005828	GO:0016021|GO:0022857|GO:0055085	transport and trafficking
MLOC_38788	contig_2551356:2131-7053	30.655	3.91139	2.97037	0.000740713	3	277071800	pdr-like abc transporter	IPR003439|IPR013525|IPR013581	GO:0005524|GO:0016887|GO:0016020	transport and trafficking
MLOC_34394	contig_243735:391-1493	1.68515	0.219197	2.94258	0.0188747	7	28005400	hexose carrier protein hex6	IPR005828	GO:0016021|GO:0022857|GO:0055085	transport and trafficking
MLOC_12009	contig_1562323:971-7559	1.98142	0.259228	2.93424	0.000740713	4	519537680	Anion exchange family protein	IPR011531	GO:0006820|GO:0016021	transport and trafficking
MLOC_66700	contig_51984:1844-3433	20.1999	2.95462	2.7733	0.000740713	7	125899680	carrier mitochondrial	IPR018108	|GO:0055085|GO:0005507|GO:0005618|GO:0006839|GO:0034976|GO:0005730|GO:0016021|GO:0005743|GO:0015865|GO:0009941|GO:0009627|GO:0005471|GO:0005773|GO:0005886	transport and trafficking
MLOC_61788	contig_45863:1965-6492	10.9621	1.65258	2.72973	0.000740713	3	408801960	Sulfate transporter, putative	|IPR002645|IPR011547	|GO:0008272|GO:0015116|GO:0016021	transport and trafficking
MLOC_66307	contig_51368:1411-5149	1.28734	0.207485	2.63331	0.00424378	1	42689480	Sugar transporter, putative	IPR005828	GO:0016021|GO:0022857|GO:0055085	transport and trafficking
MLOC_57296	contig_41613:8481-12445	32.5872	5.53228	2.55836	0.000740713	6	449729400	Peptide transporter, putative	IPR000109	GO:0005215|GO:0006810|GO:0016020	transport and trafficking
MLOC_50830	contig_366769:37-3767	9.63306	1.67557	2.52334	0.000740713	1	455103560	solute carrier family facilitated glucose transporter member 8	IPR005828	GO:0016021|GO:0022857|GO:0055085	transport and trafficking
MLOC_56477	contig_40876:2032-7228	41.245	7.36459	2.48554	0.000740713	2	588005520	organic cation transporter protein	IPR005828	GO:0016021|GO:0022857|GO:0055085	transport and trafficking
MLOC_4633	contig_135341:3304-5646	1.49907	0.269837	2.47391	0.00475846	1	432422720	MATE efflux family protein, expressed	IPR002528	GO:0006855|GO:0015238|GO:0015297|GO:0016020|GO:0055085	transport and trafficking
MLOC_57821	contig_42127:2666-4509	3.61771	0.678205	2.41528	0.000740713	5	399153520	glutamate receptor,ion channel function	IPR001828|IPR001638|IPR001320	|GO:0005215|GO:0006810|GO:0030288|GO:0004970|GO:0005234|GO:0016020	transport and trafficking
MLOC_52698	contig_37722:525-5926	25.2293	4.73037	2.41508	0.000740713	2	12507880	ABC transporter G family member	IPR003439|IPR013525	GO:0005524|GO:0016887|GO:0016020	transport and trafficking
MLOC_7811	contig_140217:9-2439	8.86467	1.73763	2.35095	0.000740713			tonoplast dicarboxylate transporter-like	IPR001898	GO:0005215|GO:0006814|GO:0016020|GO:0055085	transport and trafficking
MLOC_43329	contig_269419:89-9139	91.1697	18.5419	2.29777	0.000740713	4	214909360	protein zinc induced facilitator-like 1-like	IPR011701	GO:0016021|GO:0055085	transport and trafficking
MLOC_59013	contig_43194:4318-8111	26.4712	5.43199	2.28487	0.000740713	3	281334920	ATP-dependent zinc metalloprotease FtsH 2	IPR025753|IPR003959	|GO:0005524	transport and trafficking
MLOC_5957	contig_136914:34-8344	45.7043	9.50821	2.26508	0.000740713	2	15585560	Multidrug resistance protein ABC transporter family	IPR001140|IPR003439	GO:0005524|GO:0006810|GO:0016021|GO:0042626|GO:0055085|GO:0005524|GO:0016887	transport and trafficking
MLOC_23045	contig_161635:1094-2574	74.5773	15.5503	2.26179	0.000740713	4	224799721	carbohydrate transporter sugar porter transporter	IPR011701	GO:0016021|GO:0055085	transport and trafficking
MLOC_44268	contig_274428:4-2065	3.3456	0.71087	2.23461	0.000740713	2	540117960	MATE efflux family protein, expressed	IPR002528	GO:0006855|GO:0015238|GO:0015297|GO:0016020|GO:0055085	transport and trafficking
MLOC_56865	contig_41202:1630-3064	8.48629	1.92606	2.13948	0.000740713	2	608851160	Heavy-metal-associated domain-containing protein	IPR006121	GO:0030001|GO:0046872	transport and trafficking
MLOC_1081	contig_109075:2782-4762	9.6582	2.23406	2.11209	0.000740713	1	459899880	ATP-dependent zinc metalloprotease FtsH 2	IPR003959|IPR025753	GO:0005524	transport and trafficking
MLOC_5229	contig_136036:5153-7360	10.2998	2.38801	2.10874	0.000740713	3	553718280	Nuclear transport factor 2 (NTF2) family protein		|GO:0005634|GO:0005886	transport and trafficking
MLOC_372	contig_102596:284-2382	4.77424	1.11632	2.09652	0.000740713	3	41936800	Sugar transporter family protein, expressed	IPR005828	GO:0016021|GO:0022857|GO:0055085	transport and trafficking
MLOC_51699	contig_37030:3595-6640	5.26352	1.24151	2.08393	0.000740713	2	445414200	Amino acid permease			transport and trafficking
MLOC_61695	contig_45766:31-1128	23.8162	5.72183	2.05739	0.000740713	2	497006880	ammonium transporter	IPR024041	GO:0008519|GO:0015696|GO:0016020	transport and trafficking
MLOC_11412	contig_1561034:1968-5702	34.3212	8.74182	1.97309	0.000740713	2	364157000	MATE efflux family protein, expressed	IPR002528	GO:0006855|GO:0015238|GO:0015297|GO:0016020|GO:0055085	transport and trafficking
MLOC_15556	contig_1571004:1598-4623	13.0683	3.35354	1.96231	0.000740713	3	355076480	MATE efflux protein-like	IPR002528	GO:0006855|GO:0015238|GO:0015297|GO:0016020|GO:0055085	transport and trafficking
MLOC_18621	contig_1581262:899-3199	1.06793	0.275049	1.95706	0.00673504			C4-dicarboxylate transporter/malic acid transport protein	IPR004695	GO:0016021|GO:0055085	transport and trafficking
MLOC_71693	contig_60322:1515-6863	89.8736	23.2112	1.95308	0.000740713	2	395801800	Potassium transporter, putative	IPR003855	GO:0015079|GO:0016020|GO:0071805	transport and trafficking
MLOC_72921	contig_62618:212-2760	1.62067	0.431607	1.9088	0.000740713	7	474629840	Aluminum-activated malate transporter-like	IPR020966	GO:0015743	transport and trafficking
MLOC_69728	contig_56874:1409-3013	3.08235	0.854369	1.8511	0.00140334	4	504077360	Purine permease	IPR004853	|GO:0016021|GO:0009536	transport and trafficking
MLOC_36500	contig_2546891:400-2426	1.79284	0.496985	1.85097	0.000740713	5	483596280	Aquaporin	IPR000425	GO:0005215|GO:0006810|GO:0016020	transport and trafficking
MLOC_54243	contig_38995:1124-6649	2.58567	0.724891	1.8347	0.00372351	5	429717040	ABC transporter	IPR003439|IPR013525	GO:0005524|GO:0016887|GO:0016020	transport and trafficking
MLOC_9811	contig_1557841:2162-4803	4.17715	1.17555	1.82918	0.0223623	5	538028560	Major facilitator protein	IPR011701	GO:0016021|GO:0055085	transport and trafficking
MLOC_60600	contig_44567:6847-8203	2.2341	0.65492	1.7703	0.00475846	5	19657720	cation calcium exchanger 1-like	IPR004837	GO:0016021|GO:0055085	transport and trafficking
MLOC_69325	contig_56258:2554-5967	13.1987	3.87955	1.76643	0.000740713	4	469564440	GDP-mannose transporter, putative	IPR004853	|GO:0016021|GO:0015780|GO:0055085	transport and trafficking
MLOC_38935	contig_2551824:34-1489	7.02893	2.10811	1.73735	0.0109296	3	74397740	mitochondrial substrate carrier family protein	IPR018108	|GO:0006839|GO:0004438|GO:0016021|GO:0005743|GO:0043407|GO:0052629|GO:0016530|GO:1901562|GO:0005634	transport and trafficking
MLOC_73269	contig_63280:4510-13443	19.2703	5.86403	1.71641	0.000740713	6	49311080	Lipid A export ATP-binding/permease protein MsbA	IPR003439|IPR001140	GO:0005524|GO:0016887|GO:0005524|GO:0006810|GO:0016021|GO:0042626|GO:0055085	transport and trafficking
MLOC_13876	contig_1566712:336-3481	3.05214	0.930157	1.71427	0.000740713	5	399153520	glutamate receptor	IPR001320|IPR001638	GO:0004970|GO:0005234|GO:0016020|GO:0005215|GO:0006810|GO:0030288	transport and trafficking
MLOC_63498	contig_47646:3708-7183	21.8619	6.72152	1.70156	0.000740713	1	422290680	probable anion transporter chloroplastic-like	IPR011701	GO:0016021|GO:0055085	transport and trafficking
MLOC_682	contig_10501:0-595	4.2148	1.30116	1.69567	0.0208694	5	19657720	sodium/calcium exchanger	IPR004837	GO:0016021|GO:0055085	transport and trafficking
MLOC_57566	contig_41872:0-6843	13.0011	4.03304	1.68869	0.000740713	2	540117960	SPX domain-containing membrane protein	IPR004331|IPR011701	|GO:0016021|GO:0055085	transport and trafficking
MLOC_9778	contig_155657:744-6057	55.6784	17.5245	1.66774	0.000740713	4	492067960	Major facilitator superfamily protein LENGTH=458		|GO:0008643|GO:0016020	transport and trafficking
MLOC_72232	contig_6127:6098-8396	2.65794	0.856758	1.63335	0.00866117	6	507643600	sugar transport protein 13-like	IPR005828	GO:0016021|GO:0022857|GO:0055085	transport and trafficking
MLOC_6992	contig_138450:1676-5158	10.2413	3.30432	1.63197	0.00576311	1	456498560	Amino acid transporter, putative	IPR013057	|GO:0016021|GO:0006865|GO:0005275|GO:0005886	transport and trafficking
MLOC_7003	contig_138482:5128-6810	16.445	5.33085	1.62521	0.000740713	5	509518480	Mitochondrial import inner membrane translocase subunit TIM14	IPR001623		transport and trafficking
MLOC_75605	contig_68324:1861-2923	2.749	0.91733	1.58339	0.0165049			Heavy metal-associated domain	IPR006121	GO:0030001|GO:0046872	transport and trafficking
MLOC_30801	contig_212778:32-6246	13.3321	4.51291	1.56277	0.000740713	7	568919440	ATPase 7B	IPR006121|IPR023214|IPR008250	GO:0030001|GO:0046872|GO:0000166|GO:0046872	transport and trafficking
MLOC_59941	contig_44053:738-7243	41.8035	14.4423	1.53332	0.000740713	3	492622240	Multidrug resistance protein ABC transporter family	IPR003439|IPR001140	GO:0005524|GO:0016887|GO:0005524|GO:0006810|GO:0016021|GO:0042626|GO:0055085	transport and trafficking
MLOC_68498	contig_54878:829-3908	7.69255	2.68806	1.5169	0.000740713	1	388799822	Ammonium transporter 2	IPR024041	GO:0008519|GO:0015696|GO:0016020	transport and trafficking
MLOC_75336	contig_67684:433-5141	1.47343	0.518338	1.50721	0.0135884	3	486616920	Amino acid transporter, putative	IPR013057	|GO:0016021|GO:0006865|GO:0005275	transport and trafficking
MLOC_81672	contig_97564:1639-3845	5.07159	1.7976	1.49637	0.000740713	6	383436520	Sugar phosphate exchanger 2	IPR011701	GO:0016021|GO:0055085	transport and trafficking
MLOC_39156	contig_2552416:52-3235	1.0087	0.357689	1.49572	0.0379028	5	546122040	MATE efflux family protein, expressed	IPR002528	GO:0006855|GO:0015238|GO:0015297|GO:0016020|GO:0055085	transport and trafficking
MLOC_17935	contig_1578628:424-1556	8.6216	3.08961	1.48053	0.00140334			Citrate binding protein, putative, expressed	IPR014895	GO:0016023	transport and trafficking
MLOC_10408	contig_1559008:618-2069	272.412	98.4121	1.46888	0.000740713			Outer envelope pore protein 16-2, chloroplastic	IPR003397		transport and trafficking
MLOC_37235	contig_2548022:338-4187	23.4053	8.464	1.46742	0.000740713	2	364157000	MATE efflux family protein, expressed	IPR002528	GO:0006855|GO:0015238|GO:0015297|GO:0016020|GO:0055085	transport and trafficking
MLOC_5183	contig_135978:306-8801	53.4158	19.4473	1.4577	0.000740713	3	311308813	ATP-binding cassette transporter, putative	IPR003439|IPR013581|IPR013525	GO:0005524|GO:0016887|GO:0016020	transport and trafficking
MLOC_81297	contig_95618:5214-8127	8.08463	2.96946	1.44498	0.000740713	1	444257280	MATE efflux protein-like	IPR002528	GO:0006855|GO:0015238|GO:0015297|GO:0016020|GO:0055085	transport and trafficking
MLOC_23728	contig_1628420:0-693	16.7568	6.29871	1.41162	0.000740713			Heavy metal-associated domain	IPR006121	GO:0030001|GO:0046872	transport and trafficking
MLOC_20817	contig_159191:88-2682	7.73613	2.92867	1.40137	0.000740713	1	105561242	peptide transporter ptr3-a-like	IPR000109	GO:0005215|GO:0006810|GO:0016020	transport and trafficking
MLOC_57003	contig_41337:1701-6643	4.46996	1.71609	1.38114	0.000740713	1	381799720	Calcium-transporting ATPase 1	IPR008250|IPR023214|IPR006068|IPR004014	GO:0000166|GO:0046872	transport and trafficking
MLOC_61927	contig_46008:1176-5389	2.58566	0.99386	1.37942	0.000740713	1	425168720	Calcium-transporting ATPase 1	IPR008250|IPR006068|IPR004014|IPR023214	GO:0000166|GO:0046872	transport and trafficking
MLOC_73223	contig_63176:60-2003	19.4146	7.73364	1.32792	0.000740713			proton-coupled amino acid transporter 1	IPR013057	|GO:0015801|GO:0009624|GO:0015175|GO:0015173|GO:0015804|GO:0016021	transport and trafficking
MLOC_10070	contig_1558349:1668-4295	61.1527	24.8159	1.30115	0.000740713			MATE efflux family protein, expressed	IPR002528	GO:0006855|GO:0015238|GO:0015297|GO:0016020|GO:0055085	transport and trafficking
MLOC_57976	contig_42249:13922-15808	45.3951	18.6447	1.28377	0.000740713	2	609854320	Heavy-metal-associated domain-containing protein	IPR006121	GO:0030001|GO:0046872	transport and trafficking
MLOC_6277	contig_137318:3299-7309	12.1631	5.06244	1.26461	0.000740713	4	38260031	Manganese transporter	IPR001046	GO:0005215|GO:0006810|GO:0016020	transport and trafficking
MLOC_37256	contig_2548060:0-2168	13.9045	5.85653	1.24743	0.000740713	6	413065657	purine permease 11 LENGTH=379	IPR004853	GO:0016021	transport and trafficking
MLOC_55525	contig_40043:7323-10094	5.52541	2.33206	1.24448	0.00202243	2	230399440	Sugar transporter, putative	IPR005828	GO:0016021|GO:0022857|GO:0055085	transport and trafficking
MLOC_66314	contig_51375:10-1276	42.6459	18.1218	1.23468	0.000740713	2	608851160	Heavy-metal-associated domain-containing protein	IPR006121	GO:0030001|GO:0046872	transport and trafficking
MLOC_58519	contig_42742:3897-10005	23.9899	10.3629	1.211	0.000740713	7	485695600	Multidrug resistance protein ABC transporter family	IPR003439|IPR001140	GO:0005524|GO:0016887|GO:0005524|GO:0006810|GO:0016021|GO:0042626|GO:0055085	transport and trafficking
MLOC_74416	contig_65822:804-2496	221.311	96.403	1.19893	0.000740713	4	121355080	Heavy metal transport/detoxification superfamily protein LENGTH=290	IPR006121	GO:0030001|GO:0046872	transport and trafficking
MLOC_1373	contig_112037:2451-3851	16.5033	7.19028	1.19863	0.000740713	4	536874628	Heavy metal-associated domain, putative	IPR006121	GO:0030001|GO:0046872	transport and trafficking
MLOC_77086	contig_74249:1331-2848	7.72534	3.41942	1.17585	0.00819021	4	501391535	purine permease 3-like	IPR004853	|GO:0016021|GO:0009536	transport and trafficking
MLOC_44214	contig_274333:1099-10395	31.2511	13.8609	1.17289	0.000740713			ABC transporter G family member	IPR013525|IPR003439|IPR013581	GO:0016020|GO:0005524|GO:0016887	transport and trafficking
MLOC_51183	contig_368665:765-2215	527.054	233.903	1.17204	0.000740713	1	160660600	Aquaporin-like superfamily protein LENGTH=268	IPR000425	GO:0005215|GO:0006810|GO:0016020	transport and trafficking
MLOC_7948	contig_140642:312-1459	12.0302	5.40523	1.15423	0.00202243			Copper transporter, putative	IPR007274	GO:0005375|GO:0016021|GO:0035434	transport and trafficking
MLOC_52224	contig_37382:420-7045	26.1113	11.8852	1.13551	0.000740713	2	178948120	tpa: mate efflux family protein	IPR002528	GO:0006855|GO:0015238|GO:0015297|GO:0016020|GO:0055085	transport and trafficking
MLOC_79876	contig_87365:2134-4177	20.2783	9.69546	1.06456	0.000740713	5	30237400	Sugar transporter, putative	IPR005828	GO:0016021|GO:0022857|GO:0055085	transport and trafficking
MLOC_7057	contig_138567:110-4654	26.997	12.9886	1.05555	0.000740713	7	147461896	Major facilitator superfamily protein LENGTH=596	IPR000109	GO:0005215|GO:0006810|GO:0016020	transport and trafficking
MLOC_65478	contig_50245:1322-5917	9.40546	4.6004	1.03174	0.000740713	2	81991280	Mitochondrial carrier protein	IPR018108	|GO:0055085|GO:0016021	transport and trafficking
MLOC_71267	contig_5946:998-3164	7.70067	3.83435	1.006	0.00723613	3	94583173	Aquaporin	IPR000425	GO:0005215|GO:0006810|GO:0016020	transport and trafficking
MLOC_57608	contig_41921:40-1709	12.1535	6.07488	1.00044	0.00261633	3	475340360	amino acid carrier	IPR013057	GO:0016021	transport and trafficking
MLOC_52755	contig_37768:16293-16443	27.2842	0					Unknown protein		|GO:0003964|GO:0006278|GO:0003723	unknown
MLOC_41260	contig_2580055:57-199	65.446	0					Unknown protein			unknown
MLOC_24149	contig_1638195:11-119	1490.46	0			5	523374240	Unknown protein			unknown
MLOC_36382	contig_2546713:45-640	49.8097	0.414302	6.9096	0.023707			hypothetical protein F775_19858			unknown
MLOC_64968	contig_49577:1941-2908	8.64501	0.108785	6.31232	0.023707	5	442089760	unknown protein; FUNCTIONS IN: molecular_function unknown; INVOLVED IN: N-terminal protein myristoylation; LOCATED IN: cellular_component unknown; EXPRESSED IN: 22 plant structures; EXPRESSED DURING: 13 growth stages; BEST Arabidopsis thaliana protein match is: unknown protein . LENGTH=168	IPR025322		unknown
MLOC_23147	contig_1618007:264-947	77.8767	0.991651	6.29522	0.000740713	3	34114880	Unknown protein			unknown
MLOC_20899	contig_159222:4212-9668	2.94084	0.0376791	6.28632	0.023707	7	71270240	Unknown protein	IPR022059	|GO:0043231|GO:0044444	unknown
MLOC_13538	contig_1565891:3583-5327	64.5589	1.0196	5.98454	0.000740713	5	414398080	Family of unknown function (DUF716) LENGTH=300	IPR006904	GO:0016020	unknown
MLOC_21399	contig_1594848:8-428	149.352	2.46764	5.91944	0.000740713			predicted protein			unknown
MLOC_72721	contig_62213:226-1060	50.1931	1.41524	5.14837	0.000740713	5	445752720	Protein of unknown function, DUF538 LENGTH=179	IPR007493		unknown
MLOC_34375	contig_243680:4638-6401	10.2687	0.291312	5.13954	0.000740713	7	235391680	Plant protein of unknown function (DUF247) LENGTH=564	IPR004158		unknown
MLOC_13193	contig_1565092:2290-3132	12.8229	0.405901	4.98145	0.000740713	5	445226960	unknown protein; FUNCTIONS IN: molecular_function unknown; INVOLVED IN: N-terminal protein myristoylation; LOCATED IN: cellular_component unknown; BEST Arabidopsis thaliana protein match is: unknown protein . LENGTH=156	IPR025322		unknown
MLOC_64970	contig_49577:8103-8574	17.3021	0.600786	4.84795	0.0152206	5	442089760	predicted protein	IPR025322		unknown
MLOC_18654	contig_1581403:4184-4778	60.8573	2.16164	4.81523	0.000740713	4	42300120	Unknown protein		GO:0016023	unknown
MLOC_40474	contig_2560045:0-1758	14.9691	0.573063	4.70715	0.000740713	4	287446880	Plant protein of unknown function (DUF247) LENGTH=541	IPR004158		unknown
MLOC_72722	contig_62213:3681-4532	50.8983	2.14112	4.57118	0.000740713	5	445752720	Protein of unknown function, DUF538 LENGTH=179	IPR007493		unknown
MLOC_18653	contig_1581403:1095-1682	31.8861	1.40304	4.5063	0.000740713	4	42300120	Unknown protein		GO:0016023	unknown
MLOC_4690	contig_135406:6946-7796	5.19125	0.233984	4.4716	0.0267165	4	47604647	unknown protein; Has 65 Blast hits to 65 proteins in 11 species: Archae - 0; Bacteria - 0; Metazoa - 0; Fungi - 0; Plants - 65; Viruses - 0; Other Eukaryotes - 0 (source: NCBI BLink). LENGTH=96			unknown
MLOC_71399	contig_59756:2158-3097	13.0523	0.607385	4.42555	0.000740713			unknown protein; Has 25 Blast hits to 25 proteins in 9 species: Archae - 0; Bacteria - 0; Metazoa - 0; Fungi - 0; Plants - 25; Viruses - 0; Other Eukaryotes - 0 (source: NCBI BLink). LENGTH=102			unknown
MLOC_26584	contig_176535:398-1265	13.5734	0.632125	4.42443	0.000740713			Unknown protein		GO:0005739	unknown
MLOC_57921	contig_42216:2741-3533	6.28522	0.294342	4.4164	0.0466979			Unknown protein			unknown
MLOC_71550	contig_60047:2608-3304	68.1575	3.33889	4.35143	0.000740713			Protein of unknown function, DUF538 LENGTH=143	IPR007493		unknown
MLOC_58092	contig_42343:705-2268	31.4343	1.69062	4.21672	0.000740713			Protein of unknown function, DUF538 LENGTH=179	IPR007493		unknown
MLOC_8302	contig_141941:183-865	7.28191	0.402969	4.17558	0.00424378			Unknown protein			unknown
MLOC_30417	contig_209436:5-818	7.56639	0.463844	4.02789	0.000740713			Unknown protein			unknown
MLOC_81361	contig_95905:1015-1761	5.69801	0.377206	3.91703	0.00475846	3	261372523	Unknown protein			unknown
MLOC_38826	contig_2551504:41-1399	2.89053	0.196946	3.87546	0.00140334	4	340562280	Protein of unknown function (DUF1262) LENGTH=387		GO:0046872	unknown
MLOC_20852	contig_1592027:1111-2041	3.99785	0.299436	3.7389	0.00372351	3	261372523	Protein of unknown function (DUF3511) LENGTH=105	IPR021899		unknown
MLOC_11193	contig_1560593:2625-3559	33.434	3.34893	3.31954	0.000740713	6	145760760	unknown protein; FUNCTIONS IN: molecular_function unknown; INVOLVED IN: N-terminal protein myristoylation; LOCATED IN: cellular_component unknown; EXPRESSED IN: 24 plant structures; EXPRESSED DURING: 14 growth stages; BEST Arabidopsis thaliana protein match is: unknown protein . LENGTH=210	IPR025322		unknown
MLOC_19005	contig_1583019:976-1943	39.8365	4.06586	3.29246	0.000740713			Unknown protein			unknown
MLOC_20306	contig_158908:766-4164	6.27654	0.680476	3.20535	0.000740713			hypothetical protein TRIUR3_25679			unknown
MLOC_67901	contig_53874:0-2699	3.04697	0.375199	3.02165	0.000740713			Protein of unknown function (DUF3133) LENGTH=615	IPR021480		unknown
MLOC_38455	contig_2550491:1767-2557	2.73303	0.350104	2.96465	0.0156142	1	444257280	Unknown protein			unknown
MLOC_17622	contig_1577352:687-1259	24.4847	3.60085	2.76547	0.000740713	3	224714040	unknown protein; Has 30201 Blast hits to 17322 proteins in 780 species: Archae - 12; Bacteria - 1396; Metazoa - 17338; Fungi - 3422; Plants - 5037; Viruses - 0; Other Eukaryotes - 2996 (source: NCBI BLink). LENGTH=72			unknown
MLOC_64942	contig_49543:608-1873	6.44756	0.950123	2.76257	0.000740713	5	469385880	unknown protein; FUNCTIONS IN: molecular_function unknown; INVOLVED IN: biological_process unknown; LOCATED IN: chloroplast; EXPRESSED IN: 16 plant structures; EXPRESSED DURING: 9 growth stages; BEST Arabidopsis thaliana protein match is: unknown protein . LENGTH=240			unknown
MLOC_39115	contig_2552312:401-1474	1.95976	0.297634	2.71907	0.0147988			unknown protein; FUNCTIONS IN: molecular_function unknown; INVOLVED IN: N-terminal protein myristoylation; LOCATED IN: cellular_component unknown; BEST Arabidopsis thaliana protein match is: unknown protein . LENGTH=166	IPR025322		unknown
MLOC_61324	contig_45385:3943-5972	12.1668	1.85137	2.71628	0.000740713	4	504940400	Unknown protein	IPR008004		unknown
MLOC_21490	contig_1595547:18-508	20.6825	3.16511	2.70808	0.000740713			hypothetical protein F775_00945			unknown
MLOC_64517	contig_48942:3519-4537	47.0232	7.35621	2.67634	0.000740713	2	41749560	unknown protein; FUNCTIONS IN: molecular_function unknown; INVOLVED IN: biological_process unknown; LOCATED IN: mitochondrion; BEST Arabidopsis thaliana protein match is: unknown protein . LENGTH=247		GO:0005739	unknown
MLOC_61701	contig_45774:7059-8637	30.7324	4.81722	2.67349	0.000740713	7	13155160	Protein of unknown function (DUF674) LENGTH=343	IPR007750		unknown
MLOC_34983	contig_245168:942-1920	100.867	15.8309	2.67164	0.000740713	6	471021440	unknown protein; FUNCTIONS IN: molecular_function unknown; INVOLVED IN: biological_process unknown; LOCATED IN: mitochondrion; BEST Arabidopsis thaliana protein match is: unknown protein . LENGTH=165		GO:0005739	unknown
MLOC_23830	contig_163057:532-1239	50.1758	7.96446	2.65534	0.000740713			predicted protein			unknown
MLOC_67052	contig_52487:529-6415	16.607	2.66755	2.6382	0.000740713	7	584834840	Protein of unknown function (DUF668) LENGTH=615	IPR007700|IPR021864	|GO:0016301|GO:0016310|GO:0005739	unknown
MLOC_53983	contig_38796:2928-3296	37.2134	6.13298	2.60116	0.000740713			Unknown protein			unknown
MLOC_12570	contig_1563601:114-2228	40.5693	7.12844	2.50873	0.000740713	7	594014560	upf0496 protein 2-like	IPR007749		unknown
MLOC_17077	contig_1575515:279-1645	1.19355	0.211758	2.49477	0.0346541			Unknown protein			unknown
MLOC_29403	contig_200207:7-1542	24.7935	4.43727	2.48222	0.000740713			uncharacterized membrane protein at3g27390-like		|GO:0016020|GO:0005576	unknown
MLOC_55504	contig_40030:361-8073	4.87444	0.897137	2.44184	0.000740713	6	507643600	Unknown protein			unknown
MLOC_18096	contig_1579211:108-2178	31.5883	5.88784	2.42358	0.000740713			hypothetical protein TRIUR3_02021			unknown
MLOC_53764	contig_38621:25-861	2.47945	0.464395	2.4166	0.0177425	7	92275840	Unknown protein	IPR012442		unknown
MLOC_72340	contig_61457:3054-3379	31.7728	6.01553	2.40103	0.000740713			predicted protein			unknown
MLOC_62752	contig_46930:8510-10487	3.08997	0.588103	2.39345	0.00673504			predicted protein		GO:0016020	unknown
MLOC_7770	contig_140073:404-1817	4.89907	0.938054	2.38477	0.000740713	1	27194440	Unknown protein			unknown
MLOC_78026	contig_78317:2882-4025	23.7904	4.65682	2.35296	0.000740713	7	492214844	Unknown protein			unknown
MLOC_14009	contig_1567030:994-3983	5.78012	1.13771	2.34497	0.000740713	3	542208600	Protein of unknown function (DUF2921) LENGTH=962	IPR021319		unknown
MLOC_22850	contig_161293:2444-2995	22.9188	4.71121	2.28236	0.000740713	6	44666040	hypothetical protein SORBIDRAFT_04g002800	IPR012442		unknown
MLOC_62604	contig_46750:6883-7647	44.3614	9.25811	2.26052	0.000740713	5	372662160	predicted protein	IPR008480		unknown
MLOC_20011	contig_158756:12-3865	11.9081	2.50209	2.25074	0.000740713	5	414915160	unknown protein; FUNCTIONS IN: molecular_function unknown; LOCATED IN: chloroplast; BEST Arabidopsis thaliana protein match is: unknown protein . LENGTH=248			unknown
MLOC_44301	contig_274498:644-1659	4.06172	0.865638	2.23026	0.000740713	3	378935320	unknown protein; Has 35333 Blast hits to 34131 proteins in 2444 species: Archae - 798; Bacteria - 22429; Metazoa - 974; Fungi - 991; Plants - 531; Viruses - 0; Other Eukaryotes - 9610 (source: NCBI BLink). LENGTH=93			unknown
MLOC_14294	contig_1567720:2010-3284	0.979843	0.210182	2.22091	0.0466979	3	10439560	unknown protein; BEST Arabidopsis thaliana protein match is: unknown protein . LENGTH=156		GO:0009536	unknown
MLOC_12678	contig_1563854:3931-5267	83.7691	18.0515	2.2143	0.000740713	4	31818400	unknown protein; Has 1807 Blast hits to 1807 proteins in 277 species: Archae - 0; Bacteria - 0; Metazoa - 736; Fungi - 347; Plants - 385; Viruses - 0; Other Eukaryotes - 339 (source: NCBI BLink). LENGTH=121		GO:0009507	unknown
MLOC_8571	contig_14440:4-328	31.6664	6.84449	2.20994	0.000740713			predicted protein			unknown
MLOC_66599	contig_51822:5100-7085	2.33254	0.505891	2.205	0.000740713	4	377115000	Protein of unknown function (DUF668) LENGTH=474	IPR007700|IPR021864		unknown
MLOC_3422	contig_13071:74-683	3.43777	0.75555	2.18587	0.0216271	7	92275840	Unknown protein	IPR012442	GO:0016023	unknown
MLOC_59412	contig_43562:3103-4106	31.5791	7.09001	2.15511	0.000740713	2	271305800	Protein of unknown function, DUF584 LENGTH=203	IPR007608	GO:0005739	unknown
MLOC_73666	contig_64111:308-6258	3.24838	0.769686	2.07738	0.00202243	5	4884360	predicted protein	IPR009606		unknown
MLOC_15680	contig_1571297:4388-6312	2.2042	0.535891	2.04024	0.00529991			AT1G76250-like protein			unknown
MLOC_49687	contig_346277:1-471	35.7419	8.86402	2.01158	0.000740713			predicted protein			unknown
MLOC_44439	contig_274742:3013-5570	1.00212	0.250324	2.00119	0.0412141	7	544488960	cDNA clone:J013058P10, full insert sequence			unknown
MLOC_13544	contig_1565901:8194-9205	3.78416	1.00314	1.91545	0.00140334	7	20985760	Unknown protein			unknown
MLOC_67345	contig_52936:1-5931	27.2358	7.2364	1.91216	0.000740713			unknown protein; INVOLVED IN: biological_process unknown; LOCATED IN: plasma membrane; EXPRESSED IN: 22 plant structures; EXPRESSED DURING: 13 growth stages; Has 30201 Blast hits to 17322 proteins in 780 species: Archae - 12; Bacteria - 1396; Metazoa - 17338; Fungi - 3422; Plants - 5037; Viruses - 0; Other Eukaryotes - 2996 (source: NCBI BLink). LENGTH=483			unknown
MLOC_51166	contig_368633:364-5291	4.75803	1.27111	1.90428	0.000740713	4	217085560	unknown protein; FUNCTIONS IN: molecular_function unknown; INVOLVED IN: biological_process unknown; LOCATED IN: endomembrane system; BEST Arabidopsis thaliana protein match is: unknown protein . LENGTH=557		|GO:0016023|GO:0016020	unknown
MLOC_78960	contig_82715:2202-5303	46.2462	12.4672	1.8912	0.000740713	7	151784680	predicted protein	IPR025322		unknown
MLOC_24640	contig_1649919:0-413	29.0381	7.90111	1.87782	0.000740713			predicted protein			unknown
MLOC_52752	contig_37766:181-7022	7.21673	1.9688	1.87403	0.000740713	3	428853945	transmembrane protein 56	IPR006634	GO:0016021	unknown
MLOC_20608	contig_1590796:1513-2598	9.9843	2.72883	1.87138	0.000740713	6	232399560	Unknown protein		GO:0009790	unknown
MLOC_20371	contig_1589426:114-875	2.1533	0.591357	1.86445	0.0421731			predicted protein			unknown
MLOC_74673	contig_66317:1988-3220	38.1245	10.5481	1.85374	0.000740713	6	490541520	Unknown protein		|GO:0005739|GO:0009536	unknown
MLOC_59418	contig_43567:2747-4927	5.61866	1.57039	1.8391	0.000740713	7	568919440	Unknown protein		GO:0016020	unknown
MLOC_42826	contig_2664800:0-1067	26.8539	7.51675	1.83695	0.000740713	7	594898680	transmembrane protein 53-like	IPR008547	|GO:0010363|GO:0052542|GO:0009620|GO:0009414|GO:0009867|GO:0009611|GO:0009695|GO:0042538|GO:0010200|GO:0006612|GO:0009863	unknown
MLOC_19348	contig_1584584:24-969	5.85399	1.64064	1.83516	0.0398629	3	29738920	Unknown protein			unknown
MLOC_10346	contig_1558868:2440-3375	2.37788	0.685196	1.79509	0.0267165	6	418904240	Protein of unknown function (DUF581) LENGTH=177	IPR007650		unknown
MLOC_13881	contig_1566723:4082-5660	44.6952	12.8969	1.7931	0.000740713	3	50335320	unknown protein; FUNCTIONS IN: molecular_function unknown; INVOLVED IN: biological_process unknown; LOCATED IN: mitochondrion; EXPRESSED IN: petal, leaf whorl, flower; EXPRESSED DURING: 4 anthesis, petal differentiation and expansion stage; Has 1807 Blast hits to 1807 proteins in 277 species: Archae - 0; Bacteria - 0; Metazoa - 736; Fungi - 347; Plants - 385; Viruses - 0; Other Eukaryotes - 339 (…		|GO:0016020|GO:0005739	unknown
MLOC_38003	contig_2549519:537-1209	11.6467	3.40067	1.77603	0.000740713	1	429561094	predicted protein	IPR025322		unknown
MLOC_38291	contig_2550122:17-875	7.11284	2.08109	1.77309	0.00866117			predicted protein	IPR009606	|GO:0016023|GO:0016020	unknown
MLOC_64919	contig_49508:7044-7728	86.8868	25.5095	1.7681	0.000740713			unknown protein; Has 42 Blast hits to 42 proteins in 10 species: Archae - 0; Bacteria - 0; Metazoa - 0; Fungi - 0; Plants - 42; Viruses - 0; Other Eukaryotes - 0 (source: NCBI BLink). LENGTH=100			unknown
MLOC_15115	contig_1569876:236-3252	6.56633	2.08598	1.65436	0.000740713			uncharacterized membrane protein at3g27390-like		|GO:0016020|GO:0016023|GO:0005739|GO:0010228	unknown
MLOC_61430	contig_45487:1488-2567	3.1945	1.03707	1.62308	0.00424378	4	497181720	unknown protein; Has 39 Blast hits to 39 proteins in 10 species: Archae - 0; Bacteria - 0; Metazoa - 0; Fungi - 0; Plants - 39; Viruses - 0; Other Eukaryotes - 0 (source: NCBI BLink). LENGTH=121	IPR003676		unknown
MLOC_71280	contig_59489:8332-9072	11.966	3.90384	1.61598	0.000740713	6	170155280	predicted protein			unknown
MLOC_71040	contig_590263:3-586	15.3898	5.04551	1.6089	0.000740713	6	448463360	predicted protein	IPR008166		unknown
MLOC_59875	contig_43988:1285-4015	10.5388	3.50496	1.58824	0.000740713	3	296657600	unknown protein; BEST Arabidopsis thaliana protein match is: unknown protein . LENGTH=540		|GO:0005739|GO:0009507|GO:0005886	unknown
MLOC_24304	contig_164194:9-2032	12.3903	4.1521	1.5773	0.000740713	4	55819840	upf0392 protein rcom_0530710-like	IPR008166		unknown
MLOC_27727	contig_185682:2023-2931	31.0139	10.4565	1.56851	0.000740713			unknown protein; Has 30201 Blast hits to 17322 proteins in 780 species: Archae - 12; Bacteria - 1396; Metazoa - 17338; Fungi - 3422; Plants - 5037; Viruses - 0; Other Eukaryotes - 2996 (source: NCBI BLink). LENGTH=182		|GO:0005739|GO:0009507	unknown
MLOC_40839	contig_2565484:0-1102	30.6006	10.4043	1.55638	0.000740713			predicted protein			unknown
MLOC_60326	contig_44280:16-4573	6.35429	2.17321	1.5479	0.000740713	1	230326280	Protein of unknown function, DUF547 LENGTH=582	IPR002109|IPR006869|IPR000591	GO:0009055|GO:0015035|GO:0045454|GO:0035556	unknown
MLOC_36342	contig_2546637:30-3669	6.12325	2.10464	1.54072	0.000740713			predicted protein			unknown
MLOC_10697	contig_1559610:58-6501	5.02697	1.7469	1.52489	0.0160525			predicted protein		|GO:0005739|GO:0016020	unknown
MLOC_3894	contig_134240:535-2733	14.5504	5.09693	1.51336	0.000740713	5	345178731	Unknown protein			unknown
MLOC_52985	contig_37958:509-3477	4.33794	1.54537	1.48906	0.000740713	2	240268600	Plant protein of unknown function (DUF946) LENGTH=583	IPR009291		unknown
MLOC_63477	contig_47623:8669-10228	13.0229	4.64603	1.48698	0.000740713	4	7975680	Unknown protein			unknown
MLOC_65460	contig_50223:2406-3915	21.8844	7.85877	1.47753	0.000740713	3	508690160	Unknown protein			unknown
MLOC_7657	contig_139775:3352-4765	23.0797	8.28854	1.47743	0.000740713	7	477630701	unknown protein;			unknown
MLOC_55301	contig_39838:3172-4367	3.38936	1.22319	1.47036	0.00318018	3	374295603	unknown protein; FUNCTIONS IN: molecular_function unknown; INVOLVED IN: biological_process unknown; LOCATED IN: plasma membrane; EXPRESSED IN: 21 plant structures; EXPRESSED DURING: 10 growth stages; BEST Arabidopsis thaliana protein match is: unknown protein . LENGTH=138			unknown
MLOC_38595	contig_2550848:46-971	12.459	4.50192	1.46858	0.000740713			predicted protein			unknown
MLOC_51774	contig_37069:613-4930	15.8393	5.76788	1.4574	0.0109296	7	108678560	unknown protein; Has 34 Blast hits to 34 proteins in 13 species: Archae - 0; Bacteria - 0; Metazoa - 0; Fungi - 0; Plants - 34; Viruses - 0; Other Eukaryotes - 0 (source: NCBI BLink). LENGTH=253		GO:0005739	unknown
MLOC_40531	contig_2560792:183-837	11.0688	4.11211	1.42855	0.000740713			predicted protein		GO:0016023	unknown
MLOC_19813	contig_1586587:1721-2547	4.17389	1.56052	1.41937	0.0117951			unknown protein; Has 30201 Blast hits to 17322 proteins in 780 species: Archae - 12; Bacteria - 1396; Metazoa - 17338; Fungi - 3422; Plants - 5037; Viruses - 0; Other Eukaryotes - 2996 (source: NCBI BLink). LENGTH=72			unknown
MLOC_61118	contig_45131:1223-2857	2.34522	0.879871	1.41436	0.00372351	4	158481800	Unknown protein			unknown
MLOC_19578	contig_1585489:986-1906	18.33	6.88771	1.41211	0.000740713	1	16670560	Unknown protein			unknown
MLOC_54555	contig_39209:7455-9743	7.75946	2.91715	1.4114	0.000740713	4	3464560	Unknown protein			unknown
MLOC_72089	contig_61030:2708-3692	7.40824	2.82192	1.39245	0.000740713	3	457798080	Unknown protein	IPR025322		unknown
MLOC_56868	contig_41203:8524-11320	24.0717	9.20281	1.38719	0.000740713	5	493999880	Membrane protein, putative	IPR005134	GO:0016020	unknown
MLOC_7110	contig_138657:425-2813	1.78173	0.686871	1.37517	0.0147988	3	472433800	Protein of unknown function (DUF3133) LENGTH=714	IPR021480		unknown
MLOC_21599	contig_159657:0-526	31.2751	12.1819	1.36028	0.000740713	2	147777774	predicted protein	IPR012876		unknown
MLOC_67842	contig_53755:1155-2392	3.52525	1.40304	1.32917	0.0117951	5	513411874	unknown protein; FUNCTIONS IN: molecular_function unknown; INVOLVED IN: N-terminal protein myristoylation; LOCATED IN: cellular_component unknown; EXPRESSED IN: 22 plant structures; EXPRESSED DURING: 13 growth stages; BEST Arabidopsis thaliana protein match is: unknown protein . LENGTH=168	IPR025322		unknown
MLOC_68164	contig_54306:44-690	36.1388	14.3948	1.328	0.000740713			PREDICTED: uncharacterized protein LOC100844174			unknown
MLOC_80542	contig_9121:104-775	175.253	69.8099	1.32794	0.000740713	3	345113234	unknown protein; Has 45 Blast hits to 45 proteins in 13 species: Archae - 0; Bacteria - 0; Metazoa - 0; Fungi - 0; Plants - 45; Viruses - 0; Other Eukaryotes - 0 (source: NCBI BLink). LENGTH=78		GO:0009536	unknown
MLOC_256	contig_101778:3071-4003	201.914	81.0109	1.31755	0.000740713			predicted protein		|GO:0005634|GO:0005737	unknown
MLOC_25110	contig_167151:381-1354	4.44566	1.79135	1.31135	0.0135884	4	38260031	unknown protein; FUNCTIONS IN: molecular_function unknown; INVOLVED IN: biological_process unknown; LOCATED IN: chloroplast; Has 120 Blast hits to 120 proteins in 52 species: Archae - 0; Bacteria - 80; Metazoa - 0; Fungi - 0; Plants - 24; Viruses - 0; Other Eukaryotes - 16 (source: NCBI BLink). LENGTH=173		GO:0009507	unknown
MLOC_62280	contig_46382:3267-5600	4.43915	1.79098	1.30953	0.0100211			predicted protein			unknown
MLOC_67058	contig_525:20-613	8.50698	3.46541	1.29562	0.028497	2	139405096	Unknown protein			unknown
MLOC_6227	contig_137237:4008-5836	5.5265	2.26327	1.28796	0.00318018	3	504740760	predicted protein	IPR012881	GO:0009507	unknown
MLOC_74793	contig_66535:1324-4020	25.9459	10.6754	1.28122	0.000740713	1	169362920	Unknown protein			unknown
MLOC_19571	contig_1585457:2435-3830	10.8939	4.51193	1.2717	0.000740713	6	456498560	predicted protein	IPR006502		unknown
MLOC_14812	contig_1569091:2923-4185	133.015	55.4226	1.26304	0.000740713	1	399745000	unknown protein; Has 30 Blast hits to 30 proteins in 10 species: Archae - 0; Bacteria - 0; Metazoa - 0; Fungi - 0; Plants - 30; Viruses - 0; Other Eukaryotes - 0 (source: NCBI BLink). LENGTH=85			unknown
MLOC_70535	contig_5813:0-6565	2.96023	1.25844	1.23407	0.0343465	7	563185680	Unknown protein			unknown
MLOC_13527	contig_1565876:3294-3923	27.3282	11.8345	1.20739	0.000740713	7	579123400	unknown protein; FUNCTIONS IN: molecular_function unknown; INVOLVED IN: biological_process unknown; LOCATED IN: plasma membrane; EXPRESSED IN: 21 plant structures; EXPRESSED DURING: 11 growth stages; Has 16 Blast hits to 16 proteins in 8 species: Archae - 0; Bacteria - 0; Metazoa - 0; Fungi - 0; Plants - 16; Viruses - 0; Other Eukaryotes - 0 (source: NCBI BLink). LENGTH=84		GO:0005886	unknown
MLOC_36519	contig_2546913:42-1017	99.8747	43.4532	1.20066	0.000740713	1	432696576	predicted protein	IPR007770	GO:0016020	unknown
MLOC_11479	contig_1561200:4866-5627	19.126	8.43481	1.18111	0.000740713	7	579753320	Unknown protein			unknown
MLOC_49849	contig_34960:21-220	115.711	51.0724	1.17991	0.0466979			predicted protein			unknown
MLOC_74492	contig_65972:2-2128	78.2691	34.8995	1.16524	0.000740713	2	450437440	transmembrane protein 205-like	IPR025423	GO:0016020	unknown
MLOC_42900	contig_266758:5243-7077	30.2091	13.534	1.15839	0.000740713	2	470095160	Unknown protein			unknown
MLOC_37228	contig_2548006:1678-3009	17.5892	7.90255	1.1543	0.000740713	1	351174033	unknown protein; BEST Arabidopsis thaliana protein match is: unknown protein . LENGTH=220	IPR025322	GO:0005634	unknown
MLOC_45076	contig_276220:842-1769	6.18574	2.78018	1.15377	0.00673504	2	491820100	predicted protein	IPR008480		unknown
MLOC_4280	contig_134952:352-4836	28.347	12.7449	1.15328	0.000740713	4	476968480	predicted protein	IPR006927		unknown
MLOC_37894	contig_2549315:1289-4045	64.7293	29.4352	1.13688	0.000740713	7	431447579	hypothetical protein TRIUR3_03680	IPR009943	|GO:0016020|GO:0016023	unknown
MLOC_7793	contig_140178:186-1683	44.7249	20.4072	1.132	0.000740713	1	434515840	Protein of unknown function, DUF584 LENGTH=136	IPR007608	GO:0005634	unknown
MLOC_53189	contig_38130:585-1854	2.85791	1.30833	1.12723	0.035959	3	155139472	cDNA, clone: J075123K08, full insert sequence	IPR011676	|GO:0005739|GO:0009536	unknown
MLOC_16331	contig_1573095:2822-6479	9.26673	4.29586	1.10911	0.01049			predicted protein	IPR009606		unknown
MLOC_37913	contig_2549343:7-1631	233.934	109.71	1.09241	0.000740713			unknown protein; FUNCTIONS IN: molecular_function unknown; INVOLVED IN: biological_process unknown; LOCATED IN: endomembrane system; EXPRESSED IN: 8 plant structures; EXPRESSED DURING: 4 anthesis, petal differentiation and expansion stage; BEST Arabidopsis thaliana protein match is: unknown protein . LENGTH=95			unknown
MLOC_24040	contig_1635225:380-1183	8.26966	3.89864	1.08486	0.018551	1	395070787	Unknown protein			unknown
MLOC_72543	contig_61852:1579-2709	13.3132	6.32856	1.07291	0.00261633	6	267110880	Unknown protein			unknown
MLOC_71899	contig_60692:1626-2331	18.9994	9.09289	1.06314	0.00576311	7	519215280	unknown protein; FUNCTIONS IN: molecular_function unknown; INVOLVED IN: N-terminal protein myristoylation; LOCATED IN: cellular_component unknown; EXPRESSED IN: 24 plant structures; EXPRESSED DURING: 14 growth stages; BEST Arabidopsis thaliana protein match is: unknown protein . LENGTH=210	IPR025322		unknown
MLOC_10893	contig_1559996:1224-2718	227.637	109.03	1.06201	0.000740713	7	544488960	Protein of unknown function (DUF679) LENGTH=213	IPR007770	GO:0016020	unknown
MLOC_4701	contig_135415:4221-5881	617.46	296.747	1.05711	0.000740713	3	516169840	Unknown protein			unknown
MLOC_11793	contig_1561836:966-2250	29.9901	14.4187	1.05655	0.000740713			Unknown protein			unknown
MLOC_78042	contig_7839:324-1562	4.67724	2.25179	1.05459	0.0398629	1	464051400	cDNA clone:006-204-G09, full insert sequence			unknown
MLOC_61309	contig_45366:6094-7257	4.37932	2.13013	1.03977	0.0216271	5	505380600	unknown protein; FUNCTIONS IN: molecular_function unknown; INVOLVED IN: N-terminal protein myristoylation; LOCATED IN: cellular_component unknown; EXPRESSED IN: 24 plant structures; EXPRESSED DURING: 14 growth stages; BEST Arabidopsis thaliana protein match is: unknown protein . LENGTH=210	IPR025322		unknown
MLOC_39183	contig_2552507:1937-3996	61.1103	29.7289	1.03955	0.000740713	4	405628800	unknown protein; BEST Arabidopsis thaliana protein match is: unknown protein . LENGTH=496			unknown
MLOC_70610	contig_58235:5084-6366	6.52085	3.17381	1.03884	0.0168777	4	504077360	Protein of unknown function (DUF567) LENGTH=191	IPR007612		unknown
MLOC_74226	contig_65405:1931-4781	53.2835	26.0266	1.0337	0.000740713	4	27508160	Protein of unknown function (DUF760) LENGTH=427	IPR008479	|GO:0010224|GO:0009536	unknown
MLOC_43263	contig_269004:6-737	18.0969	8.99042	1.00928	0.00318018			predicted protein			unknown
MLOC_19248	contig_158409:0-5247	60.6606	30.1806	1.00714	0.000740713	3	459524160	unknown protein; FUNCTIONS IN: molecular_function unknown; INVOLVED IN: biological_process unknown; LOCATED IN: vacuole; EXPRESSED IN: 24 plant structures; EXPRESSED DURING: 15 growth stages; BEST Arabidopsis thaliana protein match is: unknown protein . LENGTH=531		|GO:0016023|GO:0005773	unknown
MLOC_11059	contig_1560268:0-2846	50.2648	25.037	1.00549	0.000740713			unknown protein; FUNCTIONS IN: molecular_function unknown; INVOLVED IN: biological_process unknown; LOCATED IN: chloroplast; EXPRESSED IN: 23 plant structures; EXPRESSED DURING: 13 growth stages;	IPR021503	|GO:0009646|GO:0009507	unknown
MLOC_80548	contig_91249:0-2566	8.29409	4.1356	1.00399	0.000740713			predicted protein			unknown
MLOC_43749	contig_272477:3161-5139	10.4631	24.4832	-1.22648	0.000740713	3	434379440	cellulose synthase	IPR005150	GO:0016020|GO:0016760|GO:0030244	cell wall
MLOC_66568	contig_51765:2722-7297	4.5009	12.0193	-1.41707	0.000740713	1	239446480	Cellulose synthase	IPR005150	GO:0016020|GO:0016760|GO:0030244	cell wall
MLOC_68431	contig_54778:345-5588	7.67673	16.8201	-1.13162	0.000740713	5	405320040	Cellulose synthase A	IPR005150	GO:0016020|GO:0016760|GO:0030244	cell wall
MLOC_53950	contig_38769:16-5118	0.623517	1.58748	-1.34824	0.00623674	3	546453120	Cellulose synthase-like A1		|GO:0000139|GO:0016021|GO:0016757	cell wall
MLOC_80000	contig_88112:997-3780	4.98267	14.1852	-1.5094	0.000740713	4	3464560	Cellulose synthase-like A2		|GO:0005739|GO:0009651|GO:0009294|GO:0051753|GO:0009617|GO:0006816|GO:0007030|GO:0042546|GO:0009736|GO:0016020|GO:0005794	cell wall
MLOC_35270	contig_246954:0-1294	6.81194	15.4008	-1.17687	0.000740713			cobra-like protein 5-like	IPR006918	|GO:0016023|GO:0005886|GO:0009834|GO:0031225|GO:0009808|GO:0009830|GO:0009531	cell wall
MLOC_7722	contig_139954:318-2622	4.66713	11.471	-1.29738	0.000740713			Protein COBRA, putative	IPR006918	|GO:0016023|GO:0005886|GO:0009834|GO:0031225|GO:0009808|GO:0009830|GO:0009531	cell wall
MLOC_54362	contig_39074:533-3871	17.2895	39.5994	-1.19558	0.000740713	5	532024480	Protein trichome birefringence-like 32	IPR025846|IPR026057	|GO:0016023|GO:0005739	cell wall
MLOC_65326	contig_50046:2514-6805	1.01205	2.41361	-1.25391	0.0131622	4	378155360	TRICHOME BIREFRINGENCE-LIKE 28 LENGTH=424	IPR025846|IPR026057	GO:0050826	cell wall
MLOC_17545	contig_1577012:2173-5086	1.32686	3.76508	-1.50466	0.000740713	4	379242840	Laccase	IPR011706|IPR011707|IPR001117	GO:0005507|GO:0016491|GO:0055114	cell wall
MLOC_75889	contig_6930:1-3565	25.8785	56.6159	-1.12945	0.000740713	4	530897320	Pectin lyase-like superfamily protein LENGTH=476	IPR000743	GO:0004650|GO:0005975	cell wall
MLOC_61812	contig_45892:7136-9576	14.4208	41.6726	-1.53095	0.000740713	7	5010840	Pectin lyase-like superfamily protein LENGTH=476	IPR000743	GO:0004650|GO:0005975	cell wall
MLOC_36540	contig_2546943:31-3267	2.43501	5.03447	-1.04791	0.00318018	2	568310600	Pectinacetylesterase	IPR004963	|GO:0005576|GO:0016020|GO:0016023|GO:0009506|GO:0009505|GO:0005739|GO:0004091	cell wall
MLOC_64099	contig_48362:4493-10046	5.26731	10.5654	-1.00421	0.0113501	2	73629960	Pectinesterase	IPR000070	GO:0005618|GO:0030599|GO:0042545	cell wall
MLOC_54267	contig_39012:1768-7027	5.90083	13.8646	-1.23242	0.000740713	5	32023000	Pectinesterase/Pectinesterase inhibitor	IPR006501|IPR000070	GO:0004857|GO:0030599|GO:0005618|GO:0030599|GO:0042545	cell wall
MLOC_81678	contig_97616:449-2101	0.840973	2.09304	-1.31547	0.0196419			Pectinesterase	IPR000070	GO:0005618|GO:0030599|GO:0042545	cell wall
MLOC_36972	contig_2547578:3311-6284	0.833395	2.59206	-1.63703	0.0172893	3	455108520	Pectinesterase/Pectinesterase inhibitor	IPR006501|IPR000070	GO:0004857|GO:0030599|GO:0005618|GO:0030599|GO:0042545	cell wall
MLOC_71920	contig_60721:1121-3784	31.5898	103.947	-1.71832	0.000740713			Pectinesterase/Pectinesterase inhibitor	IPR000070|IPR006501	GO:0005618|GO:0030599|GO:0042545|GO:0004857|GO:0030599	cell wall
MLOC_81737	contig_97962:2152-3010	18.146	38.8246	-1.09732	0.000740713			Pectinesterase inhibitor	IPR006501 (Pectinesterase inhibitor)		cell wall
MLOC_78774	contig_81839:1101-1975	2.08857	7.23147	-1.79177	0.000740713			Pectinesterase inhibitor	IPR006501 (Pectinesterase inhibitor)		cell wall
MLOC_1315	contig_11156:306-1380	1.51921	6.71011	-2.14302	0.000740713	3	747720	Pectinesterase inhibitor	IPR006501	GO:0004857|GO:0030599	cell wall
MLOC_59400	contig_43551:2030-3103	2.67326	5.42117	-1.02	0.0196419	2	448138480	pectinesterase inhibitor	IPR006501	GO:0004857|GO:0030599	cell wall
MLOC_66225	contig_51266:1116-1997	53.0568	116.316	-1.13244	0.000740713	3	1757080	pectinesterase inhibitor	IPR006501	GO:0004857|GO:0030599	cell wall
MLOC_55908	contig_40384:1407-2648	16.6557	66.9909	-2.00795	0.000740713	7	5010840	pectinesterase inhibitor	IPR006501	GO:0004857|GO:0030599	cell wall
MLOC_38646	contig_2551002:1245-2166	13.6932	58.0433	-2.08367	0.000740713	7	7979400	pectinesterase inhibitor	IPR006501	|GO:0030599|GO:0043086|GO:0004857	cell wall
MLOC_47994	contig_315893:0-531	46.8333	167.311	-1.83693	0.000740713	7	2844560	Pectinesterase inhibitor domain containing protein	IPR006501	GO:0004857|GO:0030599	cell wall
MLOC_69264	contig_56171:144-906	2.41321	8.08216	-1.74379	0.000740713	3	19007960	Pectinesterase inhibitor domain containing protein, expressed	IPR006501	GO:0004857|GO:0030599	cell wall
MLOC_38034	contig_2549581:2042-2764	2.32884	7.76595	-1.73755	0.00140334			Pectinesterase inhibitor, putative	IPR006501	GO:0004857|GO:0030599	cell wall
MLOC_72017	contig_60898:1385-2243	3.82279	17.3237	-2.18005	0.000740713	3	18304880	Plant invertase/pectin methylesterase inhibitor	IPR006501	GO:0004857|GO:0030599	cell wall
MLOC_62084	contig_46180:7202-8185	3.81853	17.4982	-2.19612	0.000740713	7	2844560	Plant invertase/pectin methylesterase inhibitor superfamily protein LENGTH=174	IPR006501	GO:0004857|GO:0030599	cell wall
MLOC_62883	contig_47062:4660-5808	1.29683	2.82141	-1.12143	0.0402276			Plant invertase/pectin methylesterase inhibitor superfamily protein LENGTH=175	IPR006501	GO:0004857|GO:0030599	cell wall
MLOC_16041	contig_1572204:165-1146	1.38477	6.32034	-2.19036	0.000740713	3	19007960	Plant invertase/pectin methylesterase inhibitor superfamily protein LENGTH=176	IPR006501	GO:0004857|GO:0030599	cell wall
MLOC_67829	contig_53718:821-1518	5.03682	13.9381	-1.46845	0.000740713			Plant invertase/pectin methylesterase inhibitor superfamily protein LENGTH=183	IPR006501	GO:0004857|GO:0030599	cell wall
MLOC_55103	contig_39657:6178-8915	7.81801	19.5644	-1.32336	0.000740713	3	564045000	protein notum homolog,pectinacetylesterase	IPR004963	|GO:0016023|GO:0005739	cell wall
MLOC_71845	contig_60593:7583-9497	2.65341	9.0246	-1.76602	0.000740713	5	450742480	UDP-glucuronate 4-epimerase 6	IPR001509	GO:0003824|GO:0044237|GO:0050662	cell wall
MLOC_8870	contig_147052:335-2139	1.58145	3.63853	-1.20211	0.00261633			3-ketoacyl-CoA synthase	IPR013601|IPR013747	GO:0006633|GO:0016020|GO:0016747|GO:0008610|GO:0016747	cell wall
MLOC_75895	contig_69307:511-2159	3.70318	9.50057	-1.35925	0.000740713	5	554571400	Acetyl xylan esterase A	IPR005181	|GO:0016301|GO:0016023|GO:0016310	cell wall
MLOC_10876	contig_1559969:835-8761	15.2542	30.5995	-1.0043	0.000740713			Alpha-N-arabinofuranosidase A	IPR010720	GO:0046373|GO:0046556	cell wall
MLOC_55265	contig_39813:1489-5110	2.7338	6.1926	-1.17964	0.00261633	6	51143800	BURP domain-containing protein	IPR004873		cell wall
MLOC_55853	contig_40328:2731-5333	1.67175	3.68711	-1.14113	0.00372351	4	121355080	BURP domain-containing protein LENGTH=622	IPR004873	GO:0016023	cell wall
MLOC_31665	contig_221143:1576-2630	1.32027	4.94576	-1.90536	0.00202243			CASP-like protein	IPR006702	|GO:0035264|GO:0016023|GO:0005886|GO:0009826|GO:0009733|GO:0016021|GO:0008152|GO:0009741|GO:0003824	cell wall
MLOC_71879	contig_60645:2542-5048	1.37468	2.7719	-1.01178	0.023426			Endo-1,4-beta-xylanase C, putative	IPR001000|IPR003305	GO:0004553|GO:0005975|GO:0016798	cell wall
MLOC_21079	contig_1593055:1090-1869	2.34276	7.24207	-1.62819	0.00202243	7	425370853	expansin a22	IPR009009|IPR007117	|GO:0005576|GO:0016020|GO:0009828|GO:0009826	cell wall
MLOC_64368	contig_48724:2461-4128	48.824	98.8449	-1.01758	0.000740713	6	372719200	Expansin protein	IPR009009|IPR007117		cell wall
MLOC_6839	contig_138167:4622-6816	1.75186	3.8535	-1.13728	0.0109296	5	440362440	Fasciclin-like arabinogalactan protein 7	IPR000782		cell wall
MLOC_39328	contig_2553047:52-2356	7.8003	17.4286	-1.15986	0.000740713	7	184054440	Fasciclin-like arabinogalactan protein 7	IPR000782		cell wall
MLOC_19759	contig_158632:2774-5261	1.48255	5.24527	-1.82294	0.000740713			Fasciclin-like arabinogalactan protein 7	IPR000782	|GO:0031225|GO:0016023|GO:0009834|GO:0009536|GO:0005886	cell wall
MLOC_65114	contig_49772:1945-4398	4.96073	11.6771	-1.23506	0.000740713	1	449889360	FASCICLIN-like arabinogalactan-protein 11 LENGTH=246	IPR000782	|GO:0016023|GO:0046658|GO:0009505	cell wall
MLOC_71256	contig_59438:4261-5763	2.37845	5.60561	-1.23685	0.00529991	1	109741886	FASCICLIN-like arabinogalactan-protein 11 LENGTH=246	IPR000782	|GO:0016023|GO:0005886|GO:0009834|GO:0031225|GO:0009536	cell wall
MLOC_5912	contig_136855:2985-3529	13.2736	29.6402	-1.159	0.000740713	5	416473968	Fasciclin-like arabinogalactan-protein 2-like	IPR000782	GO:0016023	cell wall
MLOC_37070	contig_2547728:0-815	10.5749	24.6117	-1.2187	0.000740713	6	464273360	galactomannan galactosyltransferase 1-like	IPR008630	GO:0016021|GO:0016758	cell wall
MLOC_13407	contig_1565564:1765-4043	17.8206	40.8329	-1.19619	0.000740713	5	500865760	glucan endo-1,3-beta-glucosidase 3 precursor	IPR012946	GO:0016023	cell wall
MLOC_3226	contig_128873:9-1433	4.58479	14.2858	-1.63965	0.000740713	6	59851769	leucine-rich repeat extensin-like protein 2-like		|GO:0016023|GO:0016491	cell wall
MLOC_59327	contig_43489:719-4594	1.85427	10.4004	-2.48772	0.000740713	1	159539640	mixed-linked glucan synthase 8	IPR005150	GO:0016020|GO:0016760|GO:0030244	cell wall
MLOC_12854	contig_1564265:2351-4931	9.48764	43.7327	-2.20459	0.000740713	2	540117960	probable polygalacturonase at3g15720-like	IPR000743	GO:0004650|GO:0005975	cell wall
MLOC_57751	contig_42060:3537-4649	4.09681	8.38758	-1.03375	0.00475846	6	490541520	putative cell wall protein-like		GO:0016023	cell wall
MLOC_68701	contig_55210:1266-2451	0.906771	2.44468	-1.43084	0.0140022			xylan biosynthesis	IPR021148	|GO:0030775|GO:0009808|GO:0045491|GO:0005794	cell wall
MLOC_74934	contig_66798:38-1579	52.4975	106.977	-1.02698	0.000740713	3	468140920	xylogen-like protein 11-like	IPR016140	|GO:0016023|GO:0004867|GO:0006508|GO:0008233	cell wall
MLOC_14923	contig_1569425:252-1418	165.271	330.895	-1.00154	0.000740713	4	540041080	xyloglucan endotransglucosylase hydrolase protein 32 precursor	IPR000757|IPR010713	GO:0004553|GO:0005975|GO:0005618|GO:0006073|GO:0016762|GO:0048046	cell wall
MLOC_38689	contig_2551117:0-1954	0.625157	1.7472	-1.48275	0.0160525	4	525561600	gdsl esterase lipase at5g55050-like	IPR001087	GO:0006629|GO:0016788	biotic stress
MLOC_81843	contig_98487:1-2924	16.4544	33.3461	-1.01904	0.000740713	7	65223531	GDSL esterase/lipase	IPR001087	GO:0006629|GO:0016788	biotic stress
MLOC_3645	contig_132300:1197-3486	2.93442	6.01214	-1.0348	0.00623674	3	503828120	GDSL esterase/lipase	IPR001087	GO:0006629|GO:0016788	biotic stress
MLOC_58861	contig_43067:1341-4983	58.8287	131.46	-1.16003	0.000740713	7	31293880	GDSL esterase/lipase	IPR001087	GO:0006629|GO:0016788	biotic stress
MLOC_6294	contig_137342:2511-4229	37.1178	118.558	-1.67541	0.000740713	6	525822000	GDSL esterase/lipase	IPR001087	GO:0006629|GO:0016788	biotic stress
MLOC_38739	contig_2551242:1124-3048	2.05338	11.8889	-2.53354	0.000740713	1	87270928	GDSL esterase/lipase	IPR001087	GO:0006629|GO:0016788	biotic stress
MLOC_36403	contig_2546755:3-1915	8.01412	21.4509	-1.42042	0.000740713	5	40450633	gdsl-motif lipase hydrolase-like	IPR001087	GO:0006629|GO:0016788	biotic stress
MLOC_19669	contig_1585919:1167-2133	2.54156	13.2991	-2.38754	0.000740713			bifunctional inhibitor lipid-transfer protein seed storage 2s albumin superfamily protein			biotic stress
MLOC_67523	contig_53222:2820-3753	1.43614	4.64384	-1.69312	0.00529991			Bifunctional inhibitor/lipid-transfer protein/seed storage 2S albumin superfamily protein LENGTH=109			biotic stress
MLOC_761	contig_105686:11476-12475	11.9673	25.3255	-1.08149	0.000740713	3	516169840	Bifunctional inhibitor/lipid-transfer protein/seed storage 2S albumin superfamily protein LENGTH=110	IPR016140		biotic stress
MLOC_18385	contig_1580374:3036-3707	7.23548	27.1822	-1.9095	0.000740713			Bifunctional inhibitor/lipid-transfer protein/seed storage 2S albumin superfamily protein LENGTH=113			biotic stress
MLOC_62188	contig_46279:5208-5964	22.3553	77.531	-1.79416	0.000740713			Bifunctional inhibitor/lipid-transfer protein/seed storage 2S albumin-like protein	IPR016140	GO:0016023	biotic stress
MLOC_1278	contig_111153:814-1780	97.9307	413.298	-2.07735	0.000740713			Bifunctional inhibitor/plant lipid transfer protein/seed storage helical domain	IPR016140		biotic stress
MLOC_41452	contig_258902:561-1404	25.0077	88.2689	-1.81953	0.000740713			Bifunctional inhibitor/plant lipid transfer protein/seed storage helical domain	IPR016140		biotic stress
MLOC_67775	contig_53615:2946-3441	18.4034	68.1107	-1.88791	0.000740713	7	558572880	Bifunctional inhibitor/plant lipid transfer protein/seed storage helical domain	IPR016140		biotic stress
MLOC_69616	contig_56699:5020-9329	0.67027	1.48321	-1.14591	0.035959	1	224425120	CsAtPR5			biotic stress
MLOC_64684	contig_49186:4787-5477	98.9781	276.311	-1.48111	0.000740713	6	139140400	Defensin	IPR008176	GO:0006952	biotic stress
MLOC_10766	contig_1559746:1266-2252	38.0724	118.962	-1.64368	0.000740713	1	28169080	Defensin	IPR008176	GO:0006952	biotic stress
MLOC_19160	contig_1583732:1080-1689	100.755	377.164	-1.90434	0.000740713	7	99911760	Defensin	IPR008176	GO:0006952	biotic stress
MLOC_68931	contig_55580:987-1448	13.2569	73.5252	-2.4715	0.000740713			Defensin	IPR008176	GO:0006952	biotic stress
MLOC_61669	contig_45738:741-1236	14.4745	30.4222	-1.07161	0.028497			Gamma-thionin	IPR008176	GO:0006952	biotic stress
MLOC_21916	contig_160014:2349-2845	7.16291	23.6102	-1.72079	0.00140334			Gamma-thionin	IPR008176	GO:0006952	biotic stress
MLOC_20004	contig_1587548:1488-2027	3.12558	11.2323	-1.84546	0.00318018	2	623490600	Gamma-thionin	IPR008176	GO:0006952	biotic stress
MLOC_13474	contig_1565765:2451-3128	2.65273	9.76798	-1.88058	0.000740713	2	623490600	Gamma-thionin	IPR008176	GO:0006952	biotic stress
MLOC_74398	contig_65787:3317-4165	9.36879	28.4451	-1.60225	0.000740713			Lipid transfer protein	IPR016140	GO:0006810	biotic stress
MLOC_38396	contig_2550379:781-1908	0.725887	2.23502	-1.62247	0.0379028	5	516799760	Lipid-transfer protein-like protein	IPR016140	|GO:0008233|GO:0016023|GO:0006508	biotic stress
MLOC_19551	contig_1585350:2769-3860	39.1062	107.625	-1.46054	0.000740713			Non-specific lipid-transfer protein	IPR016140		biotic stress
MLOC_5513	contig_136343:975-1770	37.1377	144.084	-1.95595	0.000740713	5	530525603	non-specific lipid-transfer protein ap10-like	IPR016140	|GO:0008233|GO:0008289|GO:0016023|GO:0006869|GO:0006508	biotic stress
MLOC_21442	contig_159520:2310-3129	119.784	239.91	-1.00206	0.000740713	2	585079120	type 1 non specific lipid transfer protein precursor	IPR016140	|GO:0009737|GO:0006869|GO:0006952|GO:0009414|GO:0048046|GO:0008289	biotic stress
MLOC_16295	contig_1572980:3894-5619	2.16377	5.18027	-1.25948	0.0144032			Dirigent-like protein, expressed	IPR004265		biotic stress
MLOC_67061	contig_52504:1100-1777	2.428	6.94707	-1.51664	0.00372351	3	559559920	Disease resistance-responsive (Dirigent-like protein) family protein	IPR004265	GO:0016023	biotic stress
MLOC_10159	contig_1558527:1092-2355	1.97065	5.77755	-1.55179	0.000740713	4	140169238	Disease resistance-responsive (Dirigent-like protein) family protein	IPR004265	GO:0016023	biotic stress
MLOC_70	contig_100444:2078-3318	147.58	451.902	-1.61451	0.000740713	2	468852680	Major latex protein 22	IPR000916	GO:0006952|GO:0009607	biotic stress
MLOC_14696	contig_1568696:155-3297	9.77062	26.8065	-1.45606	0.000740713	3	487756480	pore-forming toxin-like protein Hfr-2	IPR005830|IPR008998	GO:0005576|GO:0009405	biotic stress
MLOC_31029	contig_2150410:4-415	998.229	2556.4	-1.35667	0.000740713			endosperm transfer cell specific pr60 precursor	IPR016140	GO:0016023	biotic stress
MLOC_1972	contig_117554:701-1494	9.78999	33.3145	-1.76677	0.000740713			endosperm transfer cell specific pr60 precursor	IPR016140		biotic stress
MLOC_57260	contig_41580:4049-5437	10.139	21.273	-1.06911	0.000740713	7	15084600	Auxin induced-like protein	IPR017214	GO:0016023	hormone
MLOC_38232	contig_2549990:4-5238	2.89617	6.06271	-1.06582	0.00140334	1	423306240	auxin response factor 14	IPR010525|IPR003340	GO:0003677|GO:0005634|GO:0006355|GO:0009725|GO:0003677|GO:0006355	hormone
MLOC_56819	contig_41178:4501-6877	3.66744	8.33453	-1.18433	0.000740713	3	49278840	Auxin-responsive protein IAA18	IPR003311	GO:0005634|GO:0006355	hormone
MLOC_3329	contig_1298:59-204	988.11	2363.22	-1.25801	0.0113501	7	538397965	iaa-amino acid hydrolase ilr1-like 4-like	IPR002933	GO:0008152|GO:0016787	hormone
MLOC_6802	contig_138122:0-1562	0.961439	2.12196	-1.14213	0.0301598	3	459524160	indole-3-acetate beta-glucosyltransferase	IPR002213	GO:0008152|GO:0016758	hormone
MLOC_57238	contig_41549:5836-7058	1.25557	3.4508	-1.45859	0.00318018	7	22661000	SAUR-like auxin-responsive protein family LENGTH=108	IPR003676	|GO:0009734|GO:0005739|GO:0005516	hormone
MLOC_77249	contig_74907:2000-2145	0	50.929			4	4676040	histidine kinase	IPR008207	GO:0000160|GO:0004871	hormone
MLOC_73216	contig_63171:23-1552	4.40912	10.1099	-1.19721	0.000740713	2	544084720	cis-zeatin o-glucosyltransferase	IPR002213	GO:0008152|GO:0016758	hormone
MLOC_52357	contig_37471:982-3657	1.66241	4.07367	-1.29305	0.000740713	1	142141871	Cytokinin oxidase/dehydrogenase	IPR006094|IPR015345	GO:0008762|GO:0016491|GO:0050660|GO:0055114|GO:0009690|GO:0019139|GO:0050660|GO:0055114	hormone
MLOC_23985	contig_163366:49-3491	10.0752	23.9227	-1.24757	0.00529991	4	5066640	Histidine-containing phosphotransfer protein		|GO:0016023|GO:0004871|GO:0000160	hormone
MLOC_51009	contig_368204:2-523	18.2812	54.559	-1.57746	0.000740713			Histidine-containing phosphotransfer protein	IPR008207 (Signal transduction histidine kinase, phosphotransfer (Hpt) domain)	|GO:0004871|GO:0000160	hormone
MLOC_35032	contig_245340:4801-5417	8.804	19.9755	-1.182	0.00911376	4	5066640	histidine-containing phosphotransfer protein 1	IPR008207	GO:0000160|GO:0004871	hormone
MLOC_25063	contig_166867:16-734	7.10087	36.101	-2.34597	0.000740713			Hybrid signal transduction histidine kinase I	IPR011006 (CheY-like superfamily)	|GO:0035556|GO:0000160|GO:0006355|GO:0000156	hormone
MLOC_12999	contig_1564582:1525-5144	0.134841	0.749062	-2.47383	0.0312656	7	594014560	Response regulator	IPR001789|IPR001005	GO:0000156|GO:0000160|GO:0006355|GO:0003682	hormone
MLOC_68340	contig_54615:1481-3845	0.863251	3.59018	-2.0562	0.00372351			two-component response regulator arr11	IPR001789	GO:0000156|GO:0000160|GO:0006355	hormone
MLOC_19342	contig_158455:8286-9542	0.458513	3.02474	-2.72178	0.000740713	1	310622480	1-aminocyclopropane-1-carboxylate oxidase-like protein	IPR026992|IPR005123	|GO:0016491|GO:0016706|GO:0055114	hormone
MLOC_10816	contig_1559830:3511-5276	6.08481	16.0396	-1.39835	0.000740713	2	447636280	12-oxophytodienoate reductase	IPR001155	GO:0010181|GO:0016491|GO:0055114	hormone
MLOC_60765	contig_44755:592-6310	0.265669	1.17274	-2.14218	0.00261633	7	19327880	Lipoxygenase	IPR001024|IPR013819	GO:0005515|GO:0016702|GO:0046872|GO:0055114	hormone
MLOC_81831	contig_98446:0-1035	4.80285	17.7912	-1.8892	0.000740713	7	508246240	reticuline oxidase-like protein	IPR006094|IPR012951	GO:0008762|GO:0016491|GO:0050660|GO:0055114	metabolism
MLOC_26129	contig_173754:0-708	3.61254	7.60734	-1.07438	0.028497			diboa-glucoside dioxygenase bx6-like	IPR005123|IPR026992	GO:0016491|GO:0016706|GO:0055114	metabolism
MLOC_69498	contig_56519:1050-2436	76.5513	157.99	-1.04533	0.000740713	7	309913050	Chlorophyll a/b binding protein	IPR022796	|GO:0046872|GO:0009765|GO:0009523|GO:0018298|GO:0016168|GO:0016021|GO:0009522|GO:0009535	metabolism
MLOC_9033	contig_148569:390-1549	3.75343	8.62546	-1.20039	0.00140334	1	452947200	chlorophyll a-b binding chloroplastic	IPR022796	|GO:0016020|GO:0046872|GO:0009765|GO:0009507	metabolism
MLOC_29257	contig_198820:1249-2202	1.14838	4.39411	-1.93597	0.00261633	6	51143800	chlorophyll a-b binding chloroplastic	IPR022796	|GO:0016020|GO:0046872|GO:0009765|GO:0009507	metabolism
MLOC_49099	contig_335501:0-311	4.8137	15.7373	-1.70897	0.0240859			Chlorophyll A-B binding protein	IPR022796		metabolism
MLOC_56052	contig_40500:9400-10707	0.638085	2.52868	-1.98656	0.00424378	7	117490000	Chlorophyll a-b binding protein 2	IPR022796	|GO:0016020|GO:0046872|GO:0009765|GO:0009507	metabolism
MLOC_68318	contig_54586:5585-10997	24.4144	53.6749	-1.13652	0.000740713	5	318811440	Enoyl-[acyl-carrier-protein] reductase [NADH]		|GO:0016631|GO:0006633|GO:0009941|GO:0005507|GO:0004318|GO:0009570|GO:0009579|GO:0055114	metabolism
MLOC_66827	contig_52159:4428-9729	11.6594	25.6121	-1.13533	0.000740713	5	506583400	Long-chain-fatty-acid-CoA ligase	IPR000873	GO:0003824|GO:0008152	metabolism
MLOC_15165	contig_1570008:859-2139	1.62711	3.73436	-1.19855	0.0100211			2-oxoglutarate (2OG) and Fe(II)-dependent oxygenase superfamily protein LENGTH=352	IPR005123|IPR026992	GO:0016491|GO:0016706|GO:0055114	metabolism
MLOC_67906	contig_53886:780-2435	1.55842	3.47613	-1.1574	0.00911376	7	44967776	Anthocyanin 5-aromatic acyltransferase-like	IPR003480	GO:0016747	metabolism
MLOC_44441	contig_274747:31-1907	15.4496	31.1668	-1.01244	0.000740713	5	442089760	Bifunctional dihydroflavonol 4-reductase/flavanone 4-reductase	IPR001509	GO:0003824|GO:0044237|GO:0050662	metabolism
MLOC_5324	contig_136140:84-1244	8.75278	24.4002	-1.47908	0.000740713	5	285128080	Chalcone--flavonone isomerase	IPR016087	GO:0016872	metabolism
MLOC_6177	contig_137170:7402-9632	0.488643	1.28794	-1.39821	0.0196419	7	552790760	Cytochrome P450 flavonoid 3',5'-hydroxylase	IPR001128	GO:0005506|GO:0009055|GO:0016705|GO:0020037|GO:0055114	metabolism
MLOC_65788	contig_50663:958-3174	141.632	324.188	-1.19468	0.000740713	3	347082200	Dihydroflavonol-4-reductase	IPR001509	GO:0003824|GO:0044237|GO:0050662	metabolism
MLOC_56233	contig_40644:1804-3120	0.658867	2.12443	-1.68902	0.00576311			Flavonol sulfotransferase-like	IPR000863	GO:0008146	metabolism
MLOC_10899	contig_1560002:10908-12707	7.91644	39.2882	-2.31117	0.000740713	4	416998360	Isoflavone reductase-like protein	IPR008030	|GO:0055114|GO:0033788	metabolism
MLOC_20140	contig_1588206:1227-1926	1.17491	3.38227	-1.52544	0.0362735			probable glycerol-3-phosphate acyltransferase 3-like	IPR002123	GO:0008152|GO:0016746	metabolism
MLOC_55372	contig_39903:1215-6735	24.9027	53.0169	-1.09015	0.000740713	6	350136320	Adenine phosphoribosyltransferase 2	IPR000836	GO:0009116	metabolism
MLOC_54395	contig_39104:1287-8523	114.827	241.698	-1.07374	0.000740713	1	460441760	ribonuclease 1	IPR001568	GO:0003723|GO:0033897	metabolism
MLOC_66363	contig_51450:2237-3954	103.655	269.512	-1.37856	0.000740713	1	459899880	Ribonuclease 3	IPR001568	GO:0003723|GO:0033897	metabolism
MLOC_8879	contig_147140:0-1089	2.79481	9.93834	-1.83025	0.000740713	7	57175160	momilactone a synthase-like	IPR002198	GO:0008152|GO:0016491	metabolism
MLOC_20413	contig_1589674:261-1170	1.17469	3.44181	-1.55089	0.0144032			premnaspirodiene oxygenase	IPR001128	GO:0005506|GO:0009055|GO:0016705|GO:0020037|GO:0055114	metabolism
MLOC_36959	contig_2547556:11-5155	906.28	2265.47	-1.32178	0.000740713	7	315345640	adp-glucose pyrophosphorylase endosperm small subunit	IPR005835	GO:0009058|GO:0016779	metabolism
MLOC_5173	contig_135957:96-4540	273.241	616.912	-1.17489	0.000740713	1	456083160	Glucose-1-phosphate adenylyltransferase	IPR005835	GO:0009058|GO:0016779	metabolism
MLOC_13625	contig_1566103:4-1113	70.2453	193.378	-1.46095	0.000740713	7	114971665	soluble starch synthase ii-3	IPR001296|IPR013534	GO:0009058	metabolism
MLOC_81598	contig_97141:21-1500	2.84887	7.06894	-1.3111	0.0188747	7	156049040	hydroxysteroid dehydrogenase-like protein 1	IPR002198	GO:0008152|GO:0016491	metabolism
MLOC_55646	contig_40148:3539-6439	7.04184	17.2879	-1.29574	0.000740713	4	536874628	Sterol-4-methyl-oxidase	IPR006694	GO:0005506|GO:0006633|GO:0016491|GO:0055114	metabolism
MLOC_74321	contig_65598:1624-3028	5.48758	12.9522	-1.23896	0.000740713	5	551413120	Geranylgeranyl pyrophosphate synthase 1	IPR000092	GO:0008299	metabolism
MLOC_5439	contig_136276:741-2492	1.64246	4.88607	-1.57282	0.000740713	5	549342320	Geranylgeranyl pyrophosphate synthase 1	IPR000092	GO:0008299	metabolism
MLOC_67130	contig_52610:1079-2583	0.253689	1.05229	-2.0524	0.0312656	4	492135075	glycerol-3-phosphate 2-o-acyltransferase 6-like	|IPR002123	|GO:0008152|GO:0016746	metabolism
MLOC_26759	contig_1777737:901-2424	8.56918	17.8387	-1.05778	0.00475846	4	496763305	catalytic hydrolase		|GO:0008152|GO:0016787	metabolism
MLOC_60750	contig_44728:572-5313	2.53363	5.45917	-1.10748	0.000740713	3	477422320	Core-2/I-branching beta-1,6-N-acetylglucosaminyltransferase family protein LENGTH=412	IPR003406	GO:0008375|GO:0016020	metabolism
MLOC_76050	contig_6999:8015-10073	1.10979	2.28088	-1.0393	0.0382082	4	519537680	cytochrome p450	IPR001128	GO:0005506|GO:0009055|GO:0016705|GO:0020037|GO:0055114	metabolism
MLOC_68362	contig_54648:2438-4606	69.2502	143.663	-1.0528	0.000740713	6	277146200	Cytochrome P450	IPR001128	GO:0005506|GO:0009055|GO:0016705|GO:0020037|GO:0055114	metabolism
MLOC_71196	contig_59324:1528-2729	2.06376	4.38078	-1.08591	0.0188747	7	539297080	Cytochrome P450	IPR001128	GO:0005506|GO:0009055|GO:0016705|GO:0020037|GO:0055114	metabolism
MLOC_71597	contig_60133:2394-5335	61.5808	138.505	-1.16939	0.000740713	2	547111560	Cytochrome P450	IPR001128	GO:0005506|GO:0009055|GO:0016705|GO:0020037|GO:0055114	metabolism
MLOC_39521	contig_2553743:116-1456	1.16499	2.70838	-1.21711	0.0431575	7	588298160	cytochrome p450	IPR001330	GO:0003824	metabolism
MLOC_67559	contig_53269:2190-4436	3.19905	7.75661	-1.27778	0.00576311			Cytochrome P450	IPR001128	GO:0005506|GO:0009055|GO:0016705|GO:0020037|GO:0055114	metabolism
MLOC_75020	contig_66967:989-3588	5.12806	13.6341	-1.41073	0.000740713			Cytochrome P450	IPR001128	GO:0005506|GO:0009055|GO:0016705|GO:0020037|GO:0055114	metabolism
MLOC_68429	contig_54776:1006-3063	4.67059	13.3964	-1.52017	0.000740713			Cytochrome P450	IPR001128	GO:0005506|GO:0009055|GO:0016705|GO:0020037|GO:0055114	metabolism
MLOC_72009	contig_60881:1690-3585	0.222863	0.825931	-1.88986	0.0278113	3	25979240	Cytochrome P450, putative	IPR001128	GO:0005506|GO:0009055|GO:0016705|GO:0020037|GO:0055114	metabolism
MLOC_55936	contig_40398:4100-7704	3.36576	7.2652	-1.11007	0.00261633	7	34178120	Ectonucleoside triphosphate diphosphohydrolase 5	IPR000407	GO:0016787	metabolism
MLOC_63535	contig_47679:7085-9356	0.260823	1.00629	-1.9479	0.0301598	3	475614400	Galactosyltransferase family protein	IPR025298|IPR002659	|GO:0006486|GO:0008378|GO:0016020	metabolism
MLOC_74413	contig_65816:44-3711	4.60394	18.5917	-2.01372	0.000740713	2	37258419	glucuronosyltransferase	IPR005027	GO:0015018|GO:0016020	metabolism
MLOC_69670	contig_56779:650-4666	58.5778	158.035	-1.43182	0.000740713			Glycogen synthase	IPR001296|IPR013534	GO:0009058	metabolism
MLOC_52341	contig_37457:147-2098	1.02052	2.39682	-1.23182	0.00771101	4	500662400	UDP-glucuronate:xylan alpha-glucuronosyltransferase 2-like isoform X1	IPR002495	GO:0016757	metabolism
MLOC_4926	contig_135673:572-4391	0.283673	0.882653	-1.63762	0.035959	1	323467640	Hexokinase-1	IPR022672|IPR022673	GO:0005524|GO:0005975|GO:0016773	metabolism
MLOC_78979	contig_82812:520-1251	59.6407	212.516	-1.8332	0.000740713			Low glutelin content1			metabolism
MLOC_55986	contig_40453:3467-6726	0.588811	1.39126	-1.24052	0.0288628	2	524697320	o-glucosyltransferase rumi homolog	IPR006598		metabolism
MLOC_19305	contig_1584376:1102-2670	0.392306	1.30173	-1.73038	0.0391648	7	591205960	O-methyltransferase	IPR012967|IPR001077	GO:0046983|GO:0008171	metabolism
MLOC_75528	contig_68153:221-2342	4.74529	20.066	-2.08018	0.000740713	1	7033280	O-methyltransferase	IPR001077|IPR012967	GO:0008171|GO:0046983	metabolism
MLOC_74782	contig_6652:0-4332	0.673583	1.5587	-1.21042	0.00475846	5	512720160	probable aldehyde oxidase 2-like	IPR005107|IPR000674|IPR002346|IPR008274|IPR002888	|GO:0016491|GO:0055114|GO:0016491|GO:0046872|GO:0055114	metabolism
MLOC_28044	contig_188578:5060-6444	2.61777	10.7056	-2.03196	0.000740713	2	504154850	protein hothead-like	IPR007867|IPR000172	GO:0016614|GO:0055114|GO:0016614|GO:0050660|GO:0055114	metabolism
MLOC_10155	contig_1558520:251-5537	55.9796	123.877	-1.14594	0.000740713	3	18035800	Retinol dehydrogenase 11	IPR002198	GO:0008152|GO:0016491	metabolism
MLOC_59358	contig_43511:412-6453	501.711	1496.84	-1.57699	0.000740713	2	135427840	Sucrose synthase	IPR001296|IPR000368	GO:0009058|GO:0005985	metabolism
MLOC_67531	contig_53232:1115-4884	11.6168	29.2819	-1.3338	0.000740713	7	2587880	Sucrose:fructan 6-fructosyltransferase	IPR013189|IPR013148	|GO:0050306|GO:0005975|GO:0004553	metabolism
MLOC_68018	contig_54067:8653-11822	3.31877	9.38468	-1.49966	0.000740713	6	396064680	Agmatine coumaroyltransferase-1	IPR003480	GO:0016747	metabolism
MLOC_65203	contig_49890:48-2747	1.03253	2.39441	-1.21349	0.0385612	6	473048840	trehalose-phosphate phosphatase	IPR003337	GO:0003824|GO:0005992	metabolism
MLOC_70129	contig_57488:2620-4513	2.37578	6.69193	-1.49402	0.000740713	1	419014471	UDP-glycosyltransferase	IPR002213	GO:0008152|GO:0016758	metabolism
MLOC_78778	contig_81844:4246-5415	18.3401	47.0513	-1.35923	0.000740713			UDP-Glycosyltransferase superfamily protein LENGTH=451	IPR002213	GO:0008152|GO:0016758	metabolism
MLOC_36976	contig_2547592:1100-2738	0.914009	2.40904	-1.39818	0.00866117	2	24787600	UDP-Glycosyltransferase superfamily protein LENGTH=453	IPR002213	GO:0008152|GO:0016758	metabolism
MLOC_53147	contig_38092:400-2738	4.21501	9.1387	-1.11645	0.000740713			UDP-Glycosyltransferase superfamily protein LENGTH=466	IPR002213	GO:0008152|GO:0016758	metabolism
MLOC_65245	contig_49949:5462-9711	5.05508	10.4934	-1.05368	0.000740713	1	18647120	UDP-Glycosyltransferase superfamily protein LENGTH=489	IPR002213	GO:0008152|GO:0016758	metabolism
MLOC_51602	contig_369876:1-1057	8.30835	16.9458	-1.02829	0.00318018	1	438967541	absence of first division1,Sister chromatid cohesion 1 protein 1	IPR006909|IPR006910	GO:0000228|GO:0005515	misc
MLOC_53314	contig_38240:138-1035	21.1877	48.5537	-1.19635	0.000740713	4	340174872	Anaphase promoting complex/cyclosome subunit		|GO:0043231|GO:0044444	misc
MLOC_59510	contig_436759:1847-3614	0.766802	1.69123	-1.14115	0.0365865	5	276455520	Cell division control protein 45, putative	IPR003874	GO:0006270	misc
MLOC_71329	contig_5962:1304-5569	3.00542	6.4767	-1.10769	0.034052	3	486616920	Cell division control, Cdc6 LENGTH=505	IPR015163		misc
MLOC_558	contig_104023:5204-8025	0.407224	1.48603	-1.86757	0.0278113	5	359158560	TPX2 (Targeting protein for Xklp2) family protein,Xklp2 is a kinesin-like protein localised on centrosomes throughout the cell cycle and on spindle pole microtubules during metaphase	IPR027329	|GO:0007067|GO:0005819|GO:0009536|GO:0005874	misc
MLOC_58078	contig_42328:1744-4268	1.11873	3.22799	-1.52877	0.00202243	3	499289720	DNA-3-methyladenine glycosylase, putative	IPR005019	GO:0006284|GO:0008725	misc
MLOC_51842	contig_371076:989-1139	848.541	1975.55	-1.2192	0.0100211	1	398837320	histone	IPR007125	GO:0003677	misc
MLOC_49147	contig_336453:7-700	1.53954	3.85802	-1.32536	0.0391648			Methyl-CpG-binding domain 9		|GO:0009653|GO:0008270|GO:0009791|GO:0048608|GO:0044767|GO:0005634|GO:0016573	misc
MLOC_66496	contig_51649:0-1533	1.48139	3.00652	-1.02114	0.029603	7	57175160	gypsy type transposon	IPR007321		misc
MLOC_44106	contig_274190:111-2670	5.51832	12.7396	-1.20702	0.000740713			Retrotransposon protein, putative, unclassified	IPR026960		misc
MLOC_79268	contig_841851:4-172	0	16.8647					Retrotransposon protein, putative, Ty1-copia subclass		|GO:0006310|GO:0005739|GO:0009536|GO:0003677|GO:0016020	misc
MLOC_799	contig_1062309:79-223	0	40.078					Retrotransposon protein, putative, unclassified		GO:0009536	misc
MLOC_29212	contig_1985171:507-634	0	68.6775					Retrotransposon protein, putative, unclassified		|GO:0003964|GO:0006278|GO:0003723|GO:0008270|GO:0009536|GO:0005739	misc
MLOC_47617	contig_309032:22-149	0	134.862			2	230399440	Retrotransposon protein, putative, LINE subclass		|GO:0003964|GO:0016023|GO:0006278|GO:0003723	misc
MLOC_57561	contig_41868:8432-9847	4.79402	10.2123	-1.091	0.000740713			alpha beta fold family expressed		|GO:0008152|GO:0016787	misc
MLOC_59373	contig_435260:269-2277	7.36547	15.1625	-1.04166	0.00529991			Ankyrin repeat family protein	IPR026961	GO:0016020	misc
MLOC_22907	contig_161380:856-1526	23.4208	50.826	-1.11778	0.000740713	4	491507480	Blue copper protein	IPR003245	GO:0005507|GO:0009055	misc
MLOC_21717	contig_159809:365-1119	1.11843	5.45823	-2.28696	0.00261633			Blue copper protein	IPR003245	GO:0005507|GO:0009055	misc
MLOC_75211	contig_67384:1176-2209	7.19174	16.8909	-1.23183	0.000740713			BTB/POZ fold	IPR011333		misc
MLOC_28859	contig_195426:780-1622	6.47492	24.7971	-1.93724	0.000740713	5	527812200	Early nodulin 55-2, putative	IPR003245	GO:0005507|GO:0009055	misc
MLOC_78880	contig_82307:3597-4316	0.402287	2.5993	-2.69183	0.0356428	5	525835640	Early nodulin 55-2, putative	IPR003245	GO:0005507|GO:0009055	misc
MLOC_47606	contig_308898:69-698	3.49575	8.35418	-1.2569	0.0476417			Early nodulin-like protein	IPR003245	GO:0005507|GO:0009055	misc
MLOC_57898	contig_42195:3261-4101	1.86522	11.4631	-2.61958	0.000740713	1	435738480	Early nodulin-like protein	IPR003245	GO:0005507|GO:0009055	misc
MLOC_21234	contig_1593755:0-2213	4.04276	10.235	-1.3401	0.000740713	2	481829280	ferric-chelate reductase 1-like	IPR004877|IPR005018	GO:0016021	misc
MLOC_18956	contig_158284:39-658	8.8057	20.8338	-1.24242	0.000740713	4	7975680	Glycine-rich protein		GO:0016023	misc
MLOC_73821	contig_6450:898-2341	7.08809	34.5707	-2.28608	0.000740713			leucine-rich repeat protein	IPR013210|IPR001611	|GO:0005515	misc
MLOC_69349	contig_56286:77-3186	0.535966	1.39471	-1.37975	0.00372351	4	487891640	Ovate family protein 12	IPR006458	GO:0005739	misc
MLOC_55596	contig_40094:634-7560	2.88338	7.43221	-1.36603	0.000740713	7	437845240	Ovate family protein 13	IPR006458		misc
MLOC_71561	contig_60066:2445-3579	39.6532	81.8379	-1.04533	0.000740713	2	17389760	Pollen Ole e 1 allergen/extensin	IPR006041		misc
MLOC_32207	contig_226244:0-788	46.9372	128.52	-1.45319	0.000740713	2	19439480	Pollen Ole e 1 allergen/extensin	IPR006041		misc
MLOC_75012	contig_66956:655-1807	2.29556	7.95112	-1.79231	0.000740713			Pollen Ole e 1 allergen/extensin	IPR006041		misc
MLOC_47299	contig_303747:0-611	3.27693	14.3635	-2.13199	0.000740713	6	48355040	Pollen Ole e 1 allergen/extensin	IPR006041	GO:0016023	misc
MLOC_27154	contig_1810059:0-307	254.185	525.809	-1.04866	0.000740713			Pollen Ole e 1 allergen/extensin	IPR006041		misc
MLOC_61964	contig_46054:1453-3127	4.3647	9.42024	-1.10988	0.00475846	5	550886120	polyphosphoinositide binding protein ssh2p	IPR011074|IPR001251		misc
MLOC_69227	contig_56123:6246-7188	4.29708	11.743	-1.45037	0.00261633	4	97956280	TAPETUM DETERMINANT1		GO:0016023	misc
MLOC_68873	contig_55495:515-2451	10.3589	54.3291	-2.39085	0.000740713			Thylakoid membrane phosphoprotein 14 kDa, chloroplast, putative	IPR025564	GO:0009536	misc
MLOC_2259	contig_120129:1534-7434	6.92759	14.0014	-1.01515	0.000740713	7	598967120	Ser/Thr-rich protein T10 in DGCR region	IPR008551	GO:0005739	misc
MLOC_7596	contig_1396132:0-148	0	111.708					Transposon protein, putative, Mutator sub-class, expressed	IPR019557	|GO:0008270|GO:0003676	misc
MLOC_1069	contig_108930:1928-3681	0.798819	1.92823	-1.27134	0.0208694	2	17389760	aspartic proteinase nepenthesin-1	IPR001461	GO:0004190|GO:0006508	proteolysis
MLOC_69769	contig_56923:2433-3659	2.95015	13.8044	-2.22627	0.000740713			aspartic proteinase nepenthesin-1	IPR001461	GO:0004190|GO:0006508	proteolysis
MLOC_22809	contig_161235:2816-3565	1.44653	5.04778	-1.80305	0.00576311	5	545478480	Aspartyl protease family protein	IPR021109 (Peptidase aspartic)	|GO:0004190|GO:0006508	proteolysis
MLOC_45376	contig_277601:38-1626	22.6715	95.038	-2.06762	0.000740713			Eukaryotic aspartyl protease family protein	IPR001461 (Peptidase A1), IPR021109 (Peptidase aspartic)		proteolysis
MLOC_35529	contig_249691:8-852	0.378946	2.25294	-2.57174	0.0298424			Eukaryotic aspartyl protease family protein LENGTH=427	IPR021109 (Peptidase aspartic)	|GO:0004190|GO:0006508	proteolysis
MLOC_64508	contig_48924:7789-9280	0.361992	1.58247	-2.12815	0.00819021	5	551850840	Eukaryotic aspartyl protease family protein LENGTH=455	IPR001461 (Peptidase A1), IPR021109 (Peptidase aspartic)	GO:0006508	proteolysis
MLOC_68259	contig_54476:8139-9607	7.20438	26.1125	-1.85779	0.000740713	2	41749560	Eukaryotic aspartyl protease family protein LENGTH=461	IPR001461 (Peptidase A1), IPR021109 (Peptidase aspartic)	GO:0006508	proteolysis
MLOC_14012	contig_156704:0-1492	1.34763	6.43437	-2.25537	0.000740713			Eukaryotic aspartyl protease family protein LENGTH=461	IPR001461 (Peptidase A1), IPR021109 (Peptidase aspartic)	|GO:0004190|GO:0006508	proteolysis
MLOC_65040	contig_49664:4211-6342	2.28091	4.78472	-1.06882	0.00318018	7	13155160	Eukaryotic aspartyl protease family protein LENGTH=474	IPR001461	GO:0004190|GO:0006508	proteolysis
MLOC_54768	contig_39383:1307-3089	11.3114	47.697	-2.07612	0.000740713	6	522565760	Eukaryotic aspartyl protease family protein LENGTH=500	IPR001461	GO:0004190|GO:0006508	proteolysis
MLOC_81119	contig_94529:1223-2780	2.32462	15.8138	-2.76612	0.000740713	2	48449280	Eukaryotic aspartyl protease family protein LENGTH=535	IPR001461 (Peptidase A1), IPR021109 (Peptidase aspartic)	GO:0006508	proteolysis
MLOC_13816	contig_1566594:154-1983	20.9927	51.1634	-1.28522	0.000740713	3	16390320	protein aspartic protease in guard cell 1-like	IPR001461	GO:0004190|GO:0006508	proteolysis
MLOC_43913	contig_273365:44-4658	2.61359	5.61546	-1.10337	0.00424378	6	196766920	Serine carboxypeptidase 1	IPR001563	GO:0004185|GO:0006508	proteolysis
MLOC_67325	contig_52903:1029-7890	1.69749	3.76541	-1.1494	0.0391648	2	555295560	serine carboxypeptidase-like 19	IPR001563	GO:0004185|GO:0006508	proteolysis
[truncated: 125 more rows]

## Sheet: 2Hb8_R_M69_F48
gene_id	locus	value_1_R_F48	value_2_S_F48	log2(fold_change)	q_value	Chromosome	Position (bp)	Description	introdomain	GO	classification
[truncated: 430 more rows]

[truncated: 11 more sheets: 2Hb8_R_M69_F96, 2Hb8_R_M69_M48, 2Hb8_R_M69_M96, 6Hb7 R_F48_M48, 6Hb7 R_F96_M96, Lacey_F48_M48, Lacey_F96_M96, 6Hb7_R_Lacey_F48, 6Hb7_R_Lacey_F96, 6Hb7_R_Lacey_M48, 6Hb7_R_Lacey_M96]
