# Supplementary material for: Differential transcriptomic responses to Fusarium graminearum infection in two barley quantitative trait loci associated with Fusarium head blight resistance
Source: BMC Genomics. 2016 May 21;17:387. doi: 10.1186/s12864-016-2716-0 (PMC4875680; doi:10.1186/s12864-016-2716-0)
Supplement: Additional file 6: Table S5. — Primer sequences and results of qPCR validation of RNA-Seq experiments. (XLSX 12 kb) [file 12864_2016_2716_MOESM6_ESM.xlsx]

## Sheet: Sheet1
Table S5 Primer sequences and results of qPCR validation of RNA-Seq experiments
Gene_ID	Description	comparison	log₂FC qPCR	log₂FC Cuffdiff	primer
		48 hai			forward	reverse
MLOC_58642	1-aminocyclopropane-1-carboxylate oxidase	M69 F/M	-0.203847	-0.561104	CGTGATAAGTGCGTGTGCTC	CCACCAGCGACAACATTACA
MLOC_64922	NPR1-like 1 protein	M69 F/M	-0.0185001	-0.795323	TTTTTACCGTCGGAAACTGC	TTACAGGGCCAAGCCAATAG
MLOC_65675	UDP-Glycosyltransferase superfamily protein (UGT13248)	M69 F/M	2.86735	2.3975	TTCGCTACCAAGTATTCGTCAA	TGCAAAATGTCACCCACTTG
MLOC_1236	Ring finger protein, AtNFXL1 homologue	M69 F/M	-0.00563491	0.193139	CGAAGTTGAGGACTGGGAAG	GGTGATACAGTAACAGCTTCGAT
MLOC_21698	cysteine-rich receptor-like protein kinase 10-like	M69 F/M	-0.0747533	0.378817	GCTTGAGCCGAGATAAGTCC	CCCCAGGGGTCCAGTAGTTA
MLOC_60954	cysteine-rich receptor-like protein kinase 10-like	M69 F/M	0.402971	0.0149027	TGGCTGCTGTTGTAATTTGC	CCAAAAATAATAAGGGACTTACATGA
MLOC_58642	1-aminocyclopropane-1-carboxylate oxidase	2hb8 R F/M	1.23219	1.45291	CGTGATAAGTGCGTGTGCTC	CCACCAGCGACAACATTACA
MLOC_64922	NPR1-like 1 protein	2hb8 R F/M	1.565	1.49601	TTTTTACCGTCGGAAACTGC	TTACAGGGCCAAGCCAATAG
MLOC_65675	UDP-Glycosyltransferase superfamily protein (UGT13248)	2hb8 R F/M	1.55784	0.507721	TTCGCTACCAAGTATTCGTCAA	TGCAAAATGTCACCCACTTG
MLOC_1236	Ring finger protein, AtNFXL1 homologue	2hb8 R F/M	0.0634106	-0.12222	CGAAGTTGAGGACTGGGAAG	GGTGATACAGTAACAGCTTCGAT
MLOC_21698	cysteine-rich receptor-like protein kinase 10-like	2hb8 R F/M	0.497997	0.221511	GCTTGAGCCGAGATAAGTCC	CCCCAGGGGTCCAGTAGTTA
MLOC_60954	cysteine-rich receptor-like protein kinase 10-like	2hb8 R F/M	0.268894	0.15487	TGGCTGCTGTTGTAATTTGC	CCAAAAATAATAAGGGACTTACATGA
MLOC_68201	Laccase-19	Lacey F/M	2.63414	-0.689638	CTCCAATGGCCTAACTCAGC	GAATCCACGTGCACCCTTAT
MLOC_65675	UDP-Glycosyltransferase superfamily protein (UGT13248)	Lacey F/M	2.09953	-0.256145	TTCGCTACCAAGTATTCGTCAA	TGCAAAATGTCACCCACTTG
MLOC_68201	Laccase-19	6hb7 R F/M	6.21235	5.3025	CTCCAATGGCCTAACTCAGC	GAATCCACGTGCACCCTTAT
MLOC_65675	UDP-Glycosyltransferase superfamily protein (UGT13248)	6hb7 R F/M	3.05655	5.5088	TTCGCTACCAAGTATTCGTCAA	TGCAAAATGTCACCCACTTG
		96 hai
MLOC_72638	Histone H2A	M69 F/M	-1.16754	-0.803492	GAAGTTTTTGGTTGGGTTGG	TCGACCGACTCATTCATTCA
MLOC_47994	Pectinesterase inhibitor domain containing protein	M69 F/M	-1.27476	-1.83693	CAGTCAGACAACCGAAGCAC	CACCCTGGATCAATTTGTCA
MLOC_25063	Hybrid signal transduction histidine kinase I	M69 F/M	-2.06065	-2.34597	CTGCATTGTTGTGTTGCTTG	AAAAATCGAAAAGACCTACCG
MLOC_65675	UDP-Glycosyltransferase superfamily protein (UGT13248)	M69 F/M	6.27499	6.91085	TTCGCTACCAAGTATTCGTCAA	TGCAAAATGTCACCCACTTG
MLOC_1236	Ring finger protein, AtNFXL1 homologue	M69 F/M	2.36076	2.02327	CGAAGTTGAGGACTGGGAAG	GGTGATACAGTAACAGCTTCGAT
MLOC_21698	cysteine-rich receptor-like protein kinase 10-like	M69 F/M	1.97192	2.01602	GCTTGAGCCGAGATAAGTCC	CCCCAGGGGTCCAGTAGTTA
MLOC_60954	cysteine-rich receptor-like protein kinase 10-like	M69 F/M	1.55613	2.09876	TGGCTGCTGTTGTAATTTGC	CCAAAAATAATAAGGGACTTACATGA
XLOC_057704	lncNAT of MLOC_70487	M69 F/M	2.18143	1.28639	GGTCAAACTAGCAGTGTACCCA	ACGGTGCATAATACGGTCACT
MLOC_70487	TRICHOME BIREFRINGENCE-LIKE 28	M69 F/M	1.44601	0.865752	CCGACTGCATCCACTGGT	TGTAACCTATGTGGCCGTGA
MLOC_72638	Histone H2A	2hb8 R F/M	0.696657	1.27269	TGTAACCTATGTGGCCGTGA	TCGACCGACTCATTCATTCA
MLOC_47994	Pectinesterase inhibitor domain containing protein	2hb8 R F/M	0.145705	1.16948	CAGTCAGACAACCGAAGCAC	CACCCTGGATCAATTTGTCA
MLOC_25063	Hybrid signal transduction histidine kinase I	2hb8 R F/M	-0.542473	1.1251	CTGCATTGTTGTGTTGCTTG	AAAAATCGAAAAGACCTACCG
MLOC_65675	UDP-Glycosyltransferase superfamily protein (UGT13248)	2hb8 R F/M	4.96959	4.39264	TTCGCTACCAAGTATTCGTCAA	TGCAAAATGTCACCCACTTG
MLOC_1236	Ring finger protein, AtNFXL1 homologue	2hb8 R F/M	1.12677	1.12131	CGAAGTTGAGGACTGGGAAG	GGTGATACAGTAACAGCTTCGAT
MLOC_21698	cysteine-rich receptor-like protein kinase 10-like	2hb8 R F/M	0.114489	0.33264	GCTTGAGCCGAGATAAGTCC	CCCCAGGGGTCCAGTAGTTA
MLOC_60954	cysteine-rich receptor-like protein kinase 10-like	2hb8 R F/M	-2.06218	0.265248	TGGCTGCTGTTGTAATTTGC	CCAAAAATAATAAGGGACTTACATGA
MLOC_63626	12-oxo-phytodienoic acid reductase	Lacey F/M	7.14782	6.08099	AGGGCGCTCTCTTCTTCTG	AATAGATCATGCCGGACTCG
MLOC_5646	Bowman-Birk type trypsin inhibitor	Lacey F/M	5.1399	4.31179	CGGCGTGATTAATTTGGATG	CGGACCAAGGTGTACGAAGA
MLOC_65675	UDP-Glycosyltransferase superfamily protein (UGT13248)	Lacey F/M	8.05847	6.89102	TTCGCTACCAAGTATTCGTCAA	TGCAAAATGTCACCCACTTG
MLOC_63626	12-oxo-phytodienoic acid reductase	6hb7 R F/M	6.81103	5.65495	AGGGCGCTCTCTTCTTCTG	AATAGATCATGCCGGACTCG
MLOC_5646	Bowman-Birk type trypsin inhibitor	6hb7 R F/M	2.36926	2.76218	CGGCGTGATTAATTTGGATG	CGGACCAAGGTGTACGAAGA
MLOC_65675	UDP-Glycosyltransferase superfamily protein (UGT13248)	6hb7 R F/M	6.28832	5.5088	TTCGCTACCAAGTATTCGTCAA	TGCAAAATGTCACCCACTTG
