# Supplementary material for: Differential transcriptomic responses to Fusarium graminearum infection in two barley quantitative trait loci associated with Fusarium head blight resistance
Source: BMC Genomics. 2016 May 21;17:387. doi: 10.1186/s12864-016-2716-0 (PMC4875680; doi:10.1186/s12864-016-2716-0)
Supplement: Additional file 10: Table S9. — List of 201 genes with higher expression levels in comparison 2Hb8 R/M69_M48 and lower expression in comparison 2Hb8 R/M69_F96. (XLSX 29 kb) [file 12864_2016_2716_MOESM10_ESM.xlsx]

## Sheet: Sheet1
Table S9 List of 201 genes with higher expression levels in comparison 2Hb8 R/M69_M48 and lower expression in comparison 2Hb8 R/M69_F96
gene_id	locus	Chr	Position	Des	introdomain	GO	class
MLOC_72826	contig_6246:1511-2984			Acidic endochitinase	IPR001223	GO:0004553|GO:0005975	cell wall
MLOC_13908	contig_156678:1229-2883	3	541185600	Beta-1,3-glucanase 2a	IPR000490	GO:0004553|GO:0005975	cell wall
MLOC_65914	contig_50865:1-6672	5	484854880	cellulose synthase-like protein e6	IPR005150	GO:0016020|GO:0016760|GO:0030244	cell wall
MLOC_65311	contig_50030:623-2115	1	276923000	Chitinase	IPR000726	GO:0004568|GO:0006032|GO:0016998	cell wall
MLOC_48766	contig_329246:154-743	2	483154840	chitinase 5	IPR000726|IPR001002	GO:0004568|GO:0006032|GO:0016998|GO:0008061	cell wall
MLOC_6800	contig_138117:0-749	7	580935051	class ii chitinase	IPR001002|IPR000726	GO:0008061|GO:0004568|GO:0006032|GO:0016998	cell wall
MLOC_6767	contig_138067:0-3134	2	4824840	Laccase, putative	IPR011707|IPR011706|IPR001117	GO:0005507|GO:0005507|GO:0016491|GO:0055114	cell wall
MLOC_65135	contig_49795:1221-4100	7	5010840	Laccase, putative	IPR001117|IPR011707|IPR011706	GO:0016491|GO:0055114|GO:0005507|GO:0005507|GO:0016491|GO:0055114	cell wall
MLOC_68201	contig_54387:2655-5007	1	69727680	Laccase-19	IPR011706|IPR011707|IPR001117	GO:0005507|GO:0016491|GO:0055114	cell wall
MLOC_61948	contig_46035:4548-6926	3	528677720	Laccase-19	IPR001117|IPR011706|IPR011707	GO:0016491|GO:0055114|GO:0005507|GO:0016491|GO:0055114	cell wall
MLOC_7036	contig_138544:4553-6994	1	18647120	Laccase-25	IPR001117|IPR011706|IPR011707	GO:0016491|GO:0055114|GO:0005507|GO:0016491|GO:0055114	cell wall
MLOC_71857	contig_60612:0-1532	3	11111640	gdsl esterase lipase at3g26430-like	IPR001087	GO:0006629|GO:0016788	defense
MLOC_77319	contig_7515:0-5777			gdsl esterase lipase at5g62930-like	IPR001087	GO:0006629|GO:0016788	defense
MLOC_44817	contig_275456:1639-3277	3	11292680	GDSL esterase/lipase	IPR001087	GO:0006629|GO:0016788	defense
MLOC_18451	contig_1580630:1338-2228	5	10502800	af355457_1thaumatin-like protein tlp7	IPR001938	|GO:0016023|GO:0009651|GO:0009817	defense
MLOC_64575	contig_49011:2983-3686	5	474302480	Defensin	IPR008176	GO:0006952	defense
MLOC_64574	contig_49011:5304-5971	5	474302480	Defensin protein	IPR008176	GO:0006952	defense
MLOC_16950	contig_1575023:1701-2788	5	32023000	Germin-like protein 3a	IPR006045	GO:0045735	defense
MLOC_39318	contig_2553017:381-1684	4	20981308	Pathogenesis-related thaumatin-like protein	IPR001938	|GO:0009817|GO:0016023|GO:0009651	defense
MLOC_20378	contig_1589449:0-805	5	7405280	thaumatin-like protein	IPR001938	GO:0016023	defense
MLOC_12581	contig_1563645:4974-6361	7	123082400	Cysteine-rich secretory protein	IPR014044	|GO:0005576|GO:0016023	defense
MLOC_24654	contig_165034:1266-2805			Mannose-binding lectin	IPR001229|IPR004265		defense
MLOC_71739	contig_60404:1814-3615	4	497181720	patatin group a-3	IPR002641	GO:0006629	defense
MLOC_69589	contig_56656:1187-2132	6	26948920	PBSP (Plant basic secretory protein) domain-containing protein	IPR007541		defense
MLOC_71242	contig_59405:1738-2602	1	156320600	PBSP domain-containing protein	IPR007541	GO:0009536	defense
MLOC_67221	contig_52743:8057-10258	2	577832560	Polyphenol oxidase	IPR002227|IPR022740|IPR022739	GO:0008152|GO:0016491|GO:0004097|GO:0055114	defense
MLOC_36849	contig_2547406:877-3223			Putative flavin-containing monooxygenase 1	IPR020946	GO:0004499|GO:0050660|GO:0050661|GO:0055114	defense
MLOC_18359	contig_1580262:1700-3214	6	533625320	Remorin	IPR005516	|GO:0005773|GO:0003677|GO:0005886	defense
MLOC_79868	contig_87320:0-475	3	553718280	vacuolar defense protein	IPR001153	GO:0042742|GO:0050832	defense
MLOC_57363	contig_41686:1672-4163	4	525561600	Vicilin	IPR006045	GO:0045735	defense
MLOC_17049	contig_1575414:725-2827	4	484635400	vicilin-like antimicrobial peptides 2-2-like	IPR006045	GO:0045735	defense
MLOC_5973	contig_136941:3292-6270	2	534626000	1-aminocyclopropane-1-carboxylate synthase	IPR004839	GO:0009058|GO:0030170	hormone
MLOC_66580	contig_51784:7499-9055	1	346329520	Ethylene-responsive transcription factor	IPR001471	GO:0003700|GO:0006355	hormone
MLOC_7891	contig_140452:4-1522			Ethylene-responsive transcription factor	IPR001471	GO:0003700|GO:0006355	hormone
MLOC_69987	contig_57275:1531-3172	2	543626048	Ethylene-responsive transcription factor, putative	IPR001471	GO:0003700|GO:0006355	hormone
MLOC_69795	contig_56964:1610-4680	5	405320040	S-adenosylmethionine decarboxylase proenzyme	IPR001985	GO:0004014|GO:0006597|GO:0008295	hormone
MLOC_33809	contig_240445:14-1003	4	540653640	60 kDa jasmonate-induced protein		|GO:0006952|GO:0017148|GO:0030598	hormone
MLOC_9995	contig_1558209:2466-4709	5	386809320	Jasmonate ZIM-domain protein 3	IPR018467|IPR010399	GO:0005515	hormone
MLOC_59473	contig_43644:1148-2525	1	247031560	Glutathione S-transferase	|IPR004046		metabolism
MLOC_65670	contig_50501:2822-3802			glutathione transferase		|GO:0006979|GO:0009409|GO:0009635|GO:0004364|GO:0006749|GO:0042631|GO:0009570|GO:0043295|GO:0046686|GO:0080167|GO:0005886|GO:0048046	metabolism
MLOC_70842	contig_58658:11032-12369	5	544653880	Glutathione transferase F4	IPR004045|IPR004046	GO:0005515	metabolism
MLOC_23969	contig_1633273:251-1623	1	234462920	probable glutathione s-transferase gstu6-like		|GO:0004364|GO:0060416|GO:0006749|GO:0048527|GO:0009507|GO:0046686|GO:0080167|GO:0009704	metabolism
MLOC_65260	contig_49971:1085-2134	1	247620560	probable glutathione s-transferase gstu6-like	IPR004046	|GO:0009628|GO:0042221|GO:0016740|GO:0009791	metabolism
MLOC_2752	contig_1245452:90-201			NAD(P)H-quinone oxidoreductase subunit 2, chloroplastic		|GO:0005886|GO:0048038|GO:0008137|GO:0006810|GO:0016021|GO:0042773|GO:0019684|GO:0009535	metabolism
MLOC_71113	contig_59186:313-3135			indole-3-glycerol phosphate synthase	IPR013798	GO:0004425	metabolism
MLOC_12375	contig_1563143:844-6296	7	174512640	3-isopropylmalate dehydratase large subunit 2	IPR000573|IPR001030	GO:0008152	metabolism
MLOC_6141	contig_137110:174-5627	7	583785800	aldehyde oxidase-like protein	IPR002346|IPR002888|IPR008274|IPR005107|IPR000674|IPR001041	GO:0016491|GO:0055114|GO:0016491|GO:0046872|GO:0055114|GO:0009055|GO:0051536	metabolism
MLOC_54711	contig_39330:2714-5606	1	398837320	Aldose reductase	IPR023210	|GO:0005737|GO:0048573|GO:0004032|GO:0010048|GO:0055114	metabolism
MLOC_56288	contig_40695:2172-6635	1	447912800	Alpha/beta-hydrolase domain-containing protein	IPR003386	GO:0006629|GO:0008374	metabolism
MLOC_73846	contig_6456:4777-13364	1	439756080	Alpha-glucan water dikinase	IPR002192	GO:0005524|GO:0016301|GO:0016310	metabolism
MLOC_36556	contig_2546968:3065-4682			anthocyanidin -o-glucosyltransferase	IPR002213	GO:0008152|GO:0016758	metabolism
MLOC_57610	contig_41924:0-1628	5	513025200	anthocyanin 3 -o-beta-glucosyltransferase	IPR002213	GO:0008152|GO:0016758	metabolism
MLOC_18474	contig_1580700:516-2398	7	412112541	Aromatic amino acid decarboxylase	IPR002129	GO:0016831|GO:0019752|GO:0030170	metabolism
MLOC_75057	contig_6705:1608-4159	3	21781840	asparagine synthetase	IPR000583|IPR001962	GO:0008152|GO:0004066|GO:0006529	metabolism
MLOC_13058	contig_1564701:2153-5918	1	304723800	Beta glucosidase like protein	IPR001360	GO:0004553|GO:0005975	metabolism
MLOC_32633	contig_230478:760-2084	5	456946200	beta-glucosidase 6	IPR001360	GO:0004553|GO:0005975	metabolism
MLOC_19930	contig_158721:2595-5755	3	20059480	cytochrome p450 71c4	IPR001128	GO:0005506|GO:0009055|GO:0016705|GO:0020037|GO:0055114	metabolism
MLOC_32876	contig_232688:20-1655			cytochrome p450 71c4	IPR001128	GO:0005506|GO:0009055|GO:0016705|GO:0020037|GO:0055114	metabolism
MLOC_73743	contig_64311:378-2430			Cytochrome P450 family protein, expressed	IPR001128	GO:0005506|GO:0009055|GO:0016705|GO:0020037|GO:0055114	metabolism
MLOC_59291	contig_43438:7419-8981	6	46951360	cytochrome p450 superfamily protein	IPR001128	GO:0005506|GO:0009055|GO:0016705|GO:0020037|GO:0055114	metabolism
MLOC_71958	contig_60777:1571-3552	4	487506846	Cytochrome P450, putative	IPR001128	GO:0005506|GO:0009055|GO:0016705|GO:0020037|GO:0055114	metabolism
MLOC_58793	contig_43003:787-8393	1	382528857	Cytochrome P450-like protein	IPR001128	GO:0005506|GO:0009055|GO:0016705|GO:0020037|GO:0055114	metabolism
MLOC_77132	contig_74489:451-2491	1	460873280	FAD-binding Berberine family protein LENGTH=532	IPR006094|IPR012951	GO:0008762|GO:0016491|GO:0050660|GO:0055114	metabolism
MLOC_67318	contig_52892:3076-4913	5	438008920	FAD-binding Berberine family protein LENGTH=532	IPR006094|IPR012951	GO:0008762|GO:0016491|GO:0050660|GO:0055114	metabolism
MLOC_58603	contig_42816:1175-11983	3	449594240	Homocysteine S-methyltransferase 2, putative, expressed	IPR003726	GO:0008898	metabolism
MLOC_3462	contig_130981:1094-3467	2	276112040	Isocitrate lyase	IPR000918	GO:0003824|GO:0008152	metabolism
MLOC_64502	contig_48918:4695-14345	3	420906840	Malic enzyme	IPR012301|IPR012302	GO:0016616|GO:0055114|GO:0016616|GO:0051287|GO:0055114	metabolism
MLOC_3492	contig_131193:1270-3254	2	14023160	Methyltransferase, putative	IPR013216	GO:0008152|GO:0008168	metabolism
MLOC_22124	contig_160274:536-3037	4	492292400	Monooxygenase FAD-binding protein	IPR002938		metabolism
MLOC_5940	contig_136895:1404-2758	7	71270240	Nucleotide-diphospho-sugar transferases superfamily protein LENGTH=259		|GO:0009846|GO:0005634|GO:0005829|GO:0009860	metabolism
MLOC_55590	contig_40090:10896-12654	1	440705920	Oleosin Bn-V	IPR000136	GO:0012511|GO:0016021	metabolism
MLOC_65944	contig_50918:3519-10093	7	446834000	Phosphoenolpyruvate carboxylase	IPR021135	GO:0006099|GO:0008964|GO:0015977	metabolism
MLOC_10916	contig_1560028:6021-8366	4	478994640	Phosphoglycerate mutase, 2,3-bisphosphoglycerate-independent	IPR006124|IPR011258	GO:0003824|GO:0046872|GO:0004619|GO:0005737|GO:0006007|GO:0030145	metabolism
MLOC_45012	contig_275993:7-2025	2	78701560	secologanin synthase	IPR001128	GO:0005506|GO:0009055|GO:0016705|GO:0020037|GO:0055114	metabolism
MLOC_56576	contig_40964:3904-9731	2	143236120	Strictosidine synthase family protein	IPR018119	GO:0009058|GO:0016844	metabolism
MLOC_15248	contig_1570231:467-1974	5	345178731	Succinate dehydrogenase iron-sulfur subunit	IPR025192	GO:0009055|GO:0051536	metabolism
MLOC_21709	contig_159798:169-4020	2	306798859	Transketolase, putative	IPR005476|IPR005475|IPR005474	GO:0003824|GO:0008152	metabolism
MLOC_34510	contig_244073:1883-3671	3	534454880	UDP-Glycosyltransferase superfamily protein LENGTH=447	IPR002213	GO:0008152|GO:0016758	metabolism
MLOC_65675	contig_50508:4832-7483	5	288699280	UDP-Glycosyltransferase superfamily protein LENGTH=453	IPR002213	GO:0008152|GO:0016758	metabolism
MLOC_64192	contig_48482:1488-3364	5	497603320	UDP-Glycosyltransferase superfamily protein LENGTH=464	IPR002213	GO:0008152|GO:0016758	metabolism
MLOC_16287	contig_1572962:1099-2918	2	512036920	UDP-Glycosyltransferase superfamily protein LENGTH=496	IPR002213	GO:0008152|GO:0016758	metabolism
MLOC_55516	contig_40038:9255-12419			UDP-Glycosyltransferase superfamily protein LENGTH=496	IPR002213	GO:0008152|GO:0016758	metabolism
MLOC_61869	contig_45947:1307-3297	7	478035816	FAD-binding Berberine family protein LENGTH=533	IPR012951|IPR006094	GO:0016491|GO:0050660|GO:0055114|GO:0008762|GO:0016491|GO:0050660|GO:0055114	metabolism, alkaloids
MLOC_37390	contig_2548296:9-2716	2	528824349	Myosin heavy chain-related protein		|GO:0016023|GO:0016020	misc
MLOC_64351	contig_48701:2580-9685	3	123445720	Katanin p60 ATPase-containing subunit A-like protein	IPR003959	GO:0005524	misc
MLOC_73911	contig_64727:3749-5076	7	147479400	Receptor expression-enhancing protein 3, related	IPR004345	|GO:0042538|GO:0009555|GO:0009414|GO:0009409|GO:0010507|GO:0009737|GO:0009908|GO:0016021	misc
MLOC_4663	contig_135378:1596-2596			Early nodulin-like protein 3	IPR003245	GO:0005507|GO:0009055	misc
MLOC_37570	contig_2548649:1347-2164			Metallothionein-II protein	IPR000316	GO:0008270	misc
MLOC_66583	contig_51793:3343-4336			Plasma membrane associated protein	IPR008390	|GO:0016023|GO:0016020	misc
MLOC_21677	contig_159752:812-1681	6	346251215	Ripening-related protein	IPR009009	|GO:0005576|GO:0016023	misc
MLOC_74164	contig_65270:71-1201			secreted protein	IPR004159	GO:0008168	misc
MLOC_82118	contig_99964:22-1461			seed biotin-containing protein sbp65-like			misc
MLOC_74492	contig_65972:2-2128	2	450437440	transmembrane protein 205-like	IPR025423	GO:0016020	misc
MLOC_15115	contig_1569876:236-3252			uncharacterized membrane protein at3g27390-like		|GO:0016020|GO:0016023|GO:0005739|GO:0010228	misc
MLOC_11390	contig_1560976:5008-10153	4	405628800	WD-40 repeat family	IPR001680	GO:0005515	misc
MLOC_31348	contig_2180779:1-583			aspartic proteinase nepenthesin-1	IPR001461	GO:0004190|GO:0006508	proteolysis
MLOC_37890	contig_2549306:1690-3491	3	534919880	Eukaryotic aspartyl protease family protein LENGTH=434	IPR001461 (Peptidase A1), IPR021109 (Peptidase aspartic)	|GO:0004190|GO:0006508	proteolysis
MLOC_34511	contig_244076:792-5089	3	468322646	Subtilisin-like serine protease	IPR000209|IPR010259	GO:0004252|GO:0006508|GO:0004252|GO:0042802|GO:0043086	proteolysis
MLOC_62055	contig_46149:7345-7988	3	8017840	bowman-birk type trypsin inhibitor	IPR000877	GO:0004867|GO:0005576	proteolysis
MLOC_72517	contig_61812:6297-7247	3	510982920	Cysteine proteinase inhibitor B	IPR000010	GO:0004869	proteolysis
MLOC_77066	contig_74146:2102-3767	6	535224920	e3 ubiquitin-protein ligase pub23-like	IPR003613	GO:0000151|GO:0004842|GO:0016567	proteolysis
MLOC_64191	contig_48478:156-2860	2	5090200	protein da1-related 1-like	IPR001781|IPR022087	GO:0008270	proteolysis
MLOC_75743	contig_6882:2682-4475	3	12396280	cysteine-rich receptor-like protein kinase 10-like	IPR001245|IPR002902	GO:0004672|GO:0006468	receptor kinase
MLOC_77064	contig_74144:1122-2744	6	480187520	g-type lectin s-receptor-like serine threonine-protein kinase at1g34300-like	IPR000719	GO:0004672|GO:0005524|GO:0006468	receptor kinase
MLOC_73333	contig_63412:3088-6160	1	431391040	G-type lectin S-receptor-like serine/threonine-protein kinase	IPR001480|IPR000858|IPR013227	|GO:0048544	receptor kinase
MLOC_56473	contig_40868:132-3764	5	481616000	Leucine-rich receptor-like protein kinase family protein LENGTH=980	IPR001611|IPR013210|IPR000719	GO:0005515|GO:0004672|GO:0005524|GO:0006468	receptor kinase
MLOC_56180	contig_40607:7600-11703	5	2992120	l-type lectin-domain containing receptor kinase -like	IPR001220|IPR000719	GO:0030246|GO:0004672|GO:0005524|GO:0006468	receptor kinase
MLOC_39127	contig_2552355:302-1863	2	40431440	Peroxidase 2	IPR002016	GO:0004601|GO:0006979|GO:0020037|GO:0055114	redox
MLOC_72727	contig_62228:2959-4468	3	449336320	Peroxidase 66, putative, expressed	IPR002016	GO:0004601|GO:0006979|GO:0020037|GO:0055114	redox
MLOC_22590	contig_160889:558-2647	5	200080200	BZIP transcription factor family protein, expressed	IPR004827	GO:0003700|GO:0006355|GO:0043565	regulatory
MLOC_11286	contig_1560752:2155-4533	1	434515840	Heat stress transcription factor A-4a	IPR000232	GO:0003700|GO:0005634|GO:0006355|GO:0043565	regulatory
MLOC_5837	contig_136762:1020-4607	6	66692160	Myb family transcription factor	IPR001005|IPR025756	GO:0003682	regulatory
MLOC_15949	contig_1571948:44-911	1	444257280	tgacg-sequence-specific dna-binding protein tga- -like	IPR025422	|GO:0080167|GO:0005739	regulatory
MLOC_7807	contig_140206:2992-3707	4	519537680	transcription activator-related LENGTH=110			regulatory
MLOC_36657	contig_2547137:1470-6686	2	3660480	wrky transcription factor	IPR003657	GO:0003700|GO:0006355|GO:0043565	regulatory
MLOC_54674	contig_39293:3855-5385			Zinc finger protein, putative		|GO:0009628|GO:0006950|GO:0043231|GO:0008270	regulatory
MLOC_12202	contig_1562807:434-3995	2	27594960	act domain-containing protein	IPR002912	GO:0008152|GO:0016597	signaling
MLOC_13867	contig_1566691:4605-6021	5	460514893	Protein phosphatase 2c, putative	IPR001932	GO:0003824	signaling
MLOC_74477	contig_65953:3147-5556			Purple acid phosphatase	IPR004843|IPR025733	GO:0016787	signaling
MLOC_50941	contig_36786:11739-13547			SNF1-related protein kinase regulatory subunit gamma-like PV42a	IPR000644	GO:0005515	signaling
MLOC_52193	contig_37358:748-1610			Glyoxalase/bleomycin resistance	IPR025870	|GO:0005576|GO:0016023|GO:0009414|GO:0006970|GO:0016829	stress
MLOC_4447	contig_135134:3403-5980	4	383421640	70 kDa heat shock protein	IPR013126	|GO:0005524|GO:0006950	stress
MLOC_5540	contig_136373:5464-7725	5	517375120	Aluminum-induced protein	IPR024286	|GO:0009737|GO:0005829|GO:0005634|GO:0005886	stress
MLOC_72837	contig_62476:6475-9332	1	423290129	Chaperone protein dnaJ	|IPR001623		stress
MLOC_51093	contig_368510:27-4194	3	542586800	Early-responsive to dehydration protein-like	|IPR003864	|GO:0016020	stress
MLOC_12172	contig_1562723:208-4694	1	126987039	Glyoxalase/bleomycin resistance protein/dioxygenase	IPR025870	GO:0016829	stress
MLOC_59292	contig_43439:1593-3297	3	158465800	Group 3 late embryogenesis abundant protein	IPR004238		stress
MLOC_70921	contig_58789:7582-8836	2	611518400	Late embryogenesis abundant (LEA) hydroxyproline-rich glycoprotein	IPR004864	|GO:0004743|GO:0046686|GO:0005886|GO:0016310|GO:0030955|GO:0000287|GO:0006096|GO:0009536	stress
MLOC_50064	contig_353665:1-403	5	10502800	Late embryogenesis abundant (LEA) protein	IPR007011		stress
MLOC_24874	contig_165952:634-1533	1	294735349	Late embryogenesis abundant protein	IPR000389	GO:0006950	stress
MLOC_6950	contig_138379:4639-5709	1	430162200	Late embryogenesis abundant protein			stress
MLOC_14295	contig_1567721:1919-3343	2	541159098	Late embryogenesis abundant protein	IPR004238		stress
MLOC_14622	contig_1568522:3759-4760	3	504740760	Late embryogenesis abundant protein	IPR004926	GO:0006950	stress
MLOC_72920	contig_62617:2617-4103	4	265751840	late embryogenesis abundant protein	IPR004238	|GO:0048608|GO:0009791|GO:0044767|GO:0005739	stress
MLOC_19482	contig_1585072:28-1237			Late embryogenesis abundant protein	IPR004238		stress
MLOC_79165	contig_83716:747-2191			Late embryogenesis abundant protein D-34, putative	IPR007011		stress
MLOC_77652	contig_7659:117-827	4	487506846	late embryogenesis abundant protein d-34-like	IPR007011		stress
MLOC_79789	contig_86947:3929-4629			Late embryogenesis abundant protein, group 1 protein LENGTH=134	IPR005513	GO:0009790	stress
MLOC_65794	contig_50673:6539-7169			Late embryogenesis abundant protein, group 1 protein LENGTH=97	IPR005513	GO:0009790	stress
MLOC_70601	contig_58227:3028-3612	5	435727320	Late embryogenesis abundant protein, group 6 LENGTH=71	IPR018930	|GO:0006952|GO:0005829|GO:0005618|GO:0009414|GO:0005739|GO:0006457|GO:0005730|GO:0009651|GO:0010286|GO:0009908|GO:0050821|GO:0005524|GO:0071277|GO:0048366|GO:0051082|GO:0005886|GO:0048046	stress
MLOC_54734	contig_39347:469-1062			Late embryogenesis abundant protein, LEA-25/LEA-D113	IPR005513	GO:0009790	stress
MLOC_6278	contig_137319:2790-3687	1	329249760	Late embryogenesis-abundant protein 1b	IPR000389	|GO:0009845|GO:0009933|GO:0009909|GO:0009640|GO:0051301|GO:0010228|GO:0016567|GO:0019915|GO:0009737|GO:0050826|GO:0048825|GO:0005737|GO:0010182|GO:0048700	stress
MLOC_9854	contig_1557967:933-1702	3	55365760	Late embryogenesis-abundant protein 1b	IPR000389	GO:0006950	stress
MLOC_5174	contig_135958:1413-2261	3	74397740	Late-embryogenesis-abundant protein	IPR004864	|GO:0009611|GO:0050832|GO:0009644|GO:0009269|GO:0005886	stress
MLOC_3114	contig_127916:2213-2838	7	425954880	Seed maturation protein			stress
MLOC_52194	contig_37358:116-522			Seed maturation protein PM41			stress
MLOC_52186	contig_37349:1398-2566	5	289597040	Universal stress protein 9308	IPR006016	GO:0006950	stress
MLOC_14293	contig_156772:17-2039	5	496298145	Universal stress protein 9308	IPR006016	GO:0006950	stress
MLOC_59425	contig_43573:8828-9745	5	496726640	universal stress protein a-like protein	IPR003311	GO:0005634|GO:0006355	stress
MLOC_71150	contig_59247:10707-11351			60S acidic ribosomal protein family LENGTH=115	IPR001813	GO:0003735|GO:0005622|GO:0005840|GO:0006414	translation
MLOC_45047	contig_276115:276-2665	1	325619040	Eukaryotic peptide chain release factor subunit 1-1	IPR005142|IPR005140|IPR005141	|GO:0005737|GO:0006415|GO:0016149|GO:0005886	translation
MLOC_11980	contig_1562278:3776-5031	2	584655040	Protein translation factor SUI1	IPR001950	GO:0003743|GO:0006413	translation
MLOC_25773	contig_171282:0-1692			rRNA N-glycosidase	IPR001574	GO:0017148|GO:0030598	translation
MLOC_48429	contig_323595:1-751			rRNA N-glycosidase	IPR001574	GO:0017148|GO:0030598	translation
MLOC_60806	contig_44804:2307-11343	3	388617240	ABC transporter ATP-binding protein	IPR003439|IPR001140	GO:0005524|GO:0016887|GO:0005524|GO:0006810|GO:0016021|GO:0042626|GO:0055085	transporter
MLOC_15396	contig_1570582:88-4019	3	388617240	abc transporter b family member 4	IPR001140|IPR003439	GO:0005524|GO:0006810|GO:0016021|GO:0042626|GO:0055085|GO:0005524|GO:0016887	transporter
MLOC_51183	contig_368665:765-2215	1	160660600	Aquaporin-like superfamily protein LENGTH=268	IPR000425	GO:0005215|GO:0006810|GO:0016020	transporter
MLOC_12897	contig_1564334:2338-7529	4	298949346	ATPase	IPR008250	GO:0000166|GO:0046872	transporter
MLOC_50968	contig_368007:1298-4026	5	480548360	Auxin Efflux Carrier family protein	IPR004776	GO:0016021|GO:0055085	transporter
MLOC_66700	contig_51984:1844-3433	7	125899680	carrier mitochondrial	IPR018108	|GO:0055085|GO:0005507|GO:0005618|GO:0006839|GO:0034976|GO:0005730|GO:0016021|GO:0005743|GO:0015865|GO:0009941|GO:0009627|GO:0005471|GO:0005773|GO:0005886	transporter
MLOC_17935	contig_1578628:424-1556			Citrate binding protein, putative, expressed	IPR014895	GO:0016023	transporter
MLOC_74416	contig_65822:804-2496	4	121355080	Heavy metal transport/detoxification superfamily protein LENGTH=290	IPR006121	GO:0030001|GO:0046872	transporter
MLOC_60308	contig_44268:3735-5303	6	262722520	High affinity nitrate transporter	IPR016605 (Transporter, high affinity nitrate, Nar2)	|GO:0009611|GO:0016023|GO:0005886|GO:0015706|GO:0010167|GO:0015112	transporter
MLOC_9778	contig_155657:744-6057	4	492067960	Major facilitator superfamily protein LENGTH=458		|GO:0008643|GO:0016020	transporter
MLOC_54132	contig_38915:924-3467	2	528824349	Major facilitator superfamily protein LENGTH=590	IPR000109	GO:0005215|GO:0006810|GO:0016020	transporter
MLOC_6277	contig_137318:3299-7309	4	38260031	Manganese transporter	IPR001046	GO:0005215|GO:0006810|GO:0016020	transporter
MLOC_81297	contig_95618:5214-8127	1	444257280	MATE efflux protein-like	IPR002528	GO:0006855|GO:0015238|GO:0015297|GO:0016020|GO:0055085	transporter
MLOC_64469	contig_48869:1838-3654	4	278919400	Mitochondrial import inner membrane translocase, subunit Tim17/22	IPR003397 (Mitochondrial inner membrane translocase subunit Tim17/Tim22/Tim23/peroxisomal protein PMP24)	GO:0015031	transporter
MLOC_5957	contig_136914:34-8344	2	15585560	Multidrug resistance protein ABC transporter family	IPR001140|IPR003439	GO:0005524|GO:0006810|GO:0016021|GO:0042626|GO:0055085|GO:0005524|GO:0016887	transporter
MLOC_56477	contig_40876:2032-7228	2	588005520	organic cation transporter protein	IPR005828	GO:0016021|GO:0022857|GO:0055085	transporter
MLOC_10408	contig_1559008:618-2069			Outer envelope pore protein 16-2, chloroplastic	IPR003397		transporter
MLOC_57296	contig_41613:8481-12445	6	449729400	Peptide transporter, putative	IPR000109	GO:0005215|GO:0006810|GO:0016020	transporter
MLOC_70291	contig_57737:47-3704	5	560085680	pleiotropic drug resistance protein 5	IPR013581|IPR013525|IPR003439	|GO:0016020|GO:0005524|GO:0016887	transporter
MLOC_15436	contig_1570684:1272-3647	4	478994640	Sugar transporter family protein, expressed	IPR005828	GO:0016021|GO:0022857|GO:0055085	transporter
MLOC_61788	contig_45863:1965-6492	3	408801960	Sulfate transporter, putative	|IPR002645|IPR011547	|GO:0008272|GO:0015116|GO:0016021	transporter
MLOC_4280	contig_134952:352-4836	4	476968480	predicted protein	IPR006927		unknown
MLOC_73666	contig_64111:308-6258	5	4884360	predicted protein	IPR009606		unknown
MLOC_17754	contig_1577917:0-836			predicted protein			unknown
MLOC_23830	contig_163057:532-1239			predicted protein			unknown
MLOC_256	contig_101778:3071-4003			predicted protein		|GO:0005634|GO:0005737	unknown
MLOC_40839	contig_2565484:0-1102			predicted protein			unknown
MLOC_49687	contig_346277:1-471			predicted protein			unknown
MLOC_62259	contig_46357:3831-5030	5	428190600	Protein of unknown function (DUF1264) LENGTH=241	IPR010686	GO:0009737	unknown
MLOC_61701	contig_45774:7059-8637	7	13155160	Protein of unknown function (DUF674) LENGTH=343	IPR007750		unknown
MLOC_71550	contig_60047:2608-3304			Protein of unknown function, DUF538 LENGTH=143	IPR007493		unknown
MLOC_72721	contig_62213:226-1060	5	445752720	Protein of unknown function, DUF538 LENGTH=179	IPR007493		unknown
MLOC_72722	contig_62213:3681-4532	5	445752720	Protein of unknown function, DUF538 LENGTH=179	IPR007493		unknown
MLOC_74793	contig_66535:1324-4020	1	169362920	Unknown protein			unknown
MLOC_42900	contig_266758:5243-7077	2	470095160	Unknown protein			unknown
MLOC_3894	contig_134240:535-2733	5	345178731	Unknown protein			unknown
MLOC_20608	contig_1590796:1513-2598	6	232399560	Unknown protein		GO:0009790	unknown
MLOC_74673	contig_66317:1988-3220	6	490541520	Unknown protein		|GO:0005739|GO:0009536	unknown
MLOC_39183	contig_2552507:1937-3996	4	405628800	unknown protein; BEST Arabidopsis thaliana protein match is: unknown protein . LENGTH=496			unknown
MLOC_34983	contig_245168:942-1920	6	471021440	unknown protein; FUNCTIONS IN: molecular_function unknown; INVOLVED IN: biological_process unknown; LOCATED IN: mitochondrion; BEST Arabidopsis thaliana protein match is: unknown protein . LENGTH=165		GO:0005739	unknown
MLOC_64517	contig_48942:3519-4537	2	41749560	unknown protein; FUNCTIONS IN: molecular_function unknown; INVOLVED IN: biological_process unknown; LOCATED IN: mitochondrion; BEST Arabidopsis thaliana protein match is: unknown protein . LENGTH=247		GO:0005739	unknown
MLOC_13881	contig_1566723:4082-5660	3	50335320	unknown protein; FUNCTIONS IN: molecular_function unknown; INVOLVED IN: biological_process unknown; LOCATED IN: mitochondrion; EXPRESSED IN: petal, leaf whorl, flower; EXPRESSED DURING: 4 anthesis, petal differentiation and expansion stage; Has 1807 Blast hits to 1807 proteins in 277 species: Archae - 0; Bacteria - 0; Metazoa - 736; Fungi - 347; Plants - 385; Viruses - 0; Other Eukaryotes - 339 (…		|GO:0016020|GO:0005739	unknown
MLOC_12678	contig_1563854:3931-5267	4	31818400	unknown protein; Has 1807 Blast hits to 1807 proteins in 277 species: Archae - 0; Bacteria - 0; Metazoa - 736; Fungi - 347; Plants - 385; Viruses - 0; Other Eukaryotes - 339 (source: NCBI BLink). LENGTH=121		GO:0009507	unknown
MLOC_27727	contig_185682:2023-2931			unknown protein; Has 30201 Blast hits to 17322 proteins in 780 species: Archae - 12; Bacteria - 1396; Metazoa - 17338; Fungi - 3422; Plants - 5037; Viruses - 0; Other Eukaryotes - 2996 (source: NCBI BLink). LENGTH=182		|GO:0005739|GO:0009507	unknown
MLOC_17622	contig_1577352:687-1259	3	224714040	unknown protein; Has 30201 Blast hits to 17322 proteins in 780 species: Archae - 12; Bacteria - 1396; Metazoa - 17338; Fungi - 3422; Plants - 5037; Viruses - 0; Other Eukaryotes - 2996 (source: NCBI BLink). LENGTH=72			unknown
MLOC_64919	contig_49508:7044-7728			unknown protein; Has 42 Blast hits to 42 proteins in 10 species: Archae - 0; Bacteria - 0; Metazoa - 0; Fungi - 0; Plants - 42; Viruses - 0; Other Eukaryotes - 0 (source: NCBI BLink). LENGTH=100			unknown
MLOC_80542	contig_9121:104-775	3	345113234	unknown protein; Has 45 Blast hits to 45 proteins in 13 species: Archae - 0; Bacteria - 0; Metazoa - 0; Fungi - 0; Plants - 45; Viruses - 0; Other Eukaryotes - 0 (source: NCBI BLink). LENGTH=78		GO:0009536	unknown
