# Supplementary material for: Differential transcriptomic responses to Fusarium graminearum infection in two barley quantitative trait loci associated with Fusarium head blight resistance
Source: BMC Genomics. 2016 May 21;17:387. doi: 10.1186/s12864-016-2716-0 (PMC4875680; doi:10.1186/s12864-016-2716-0)
Supplement: Additional file 11: Table S10. — List of 182 genes with higher expression levels in comparison 2Hb8 R/M69_F48 and were induced later in M69 at 96 hai. (XLSX 27 kb) [file 12864_2016_2716_MOESM11_ESM.xlsx]

## Sheet: Sheet1
Table S10 List of 182 genes with higher expression levels in comparison 2Hb8 R/S_F48 and were induced later in M69 at 96 hai
gene_id	locus	Chr	Position	Des	introdomain	GO	class
MLOC_65914	contig_50865:1-6672	5	484854880	cellulose synthase-like protein e6	IPR005150	GO:0016020|GO:0016760|GO:0030244	cell wall
MLOC_72826	contig_6246:1511-2984			Acidic endochitinase	IPR001223	GO:0004553|GO:0005975	cell wall
MLOC_6800	contig_138117:0-749	7	580935051	class ii chitinase	IPR001002|IPR000726	GO:0008061|GO:0004568|GO:0006032|GO:0016998	cell wall
MLOC_65135	contig_49795:1221-4100	7	5010840	Laccase, putative	IPR001117|IPR011707|IPR011706	GO:0016491|GO:0055114|GO:0005507|GO:0005507|GO:0016491|GO:0055114	cell wall
MLOC_68201	contig_54387:2655-5007	1	69727680	Laccase-19	IPR011706|IPR011707|IPR001117	GO:0005507|GO:0016491|GO:0055114	cell wall
MLOC_61948	contig_46035:4548-6926	3	528677720	Laccase-19	IPR001117|IPR011706|IPR011707	GO:0016491|GO:0055114|GO:0005507|GO:0016491|GO:0055114	cell wall
MLOC_52613	contig_37657:848-2029	1	342025480	CASP (Casparian strip formation)-like protein	IPR006702	|GO:0016021|GO:0005886	cell wall
MLOC_10754	contig_1559725:0-907			glucan endo- -beta-glucosidase gii	IPR000490	GO:0004553|GO:0005975	cell wall
MLOC_67573	contig_53289:76-3827	1	445251760	pirin-like protein	IPR008778|IPR003829	|GO:0009737|GO:0005516|GO:0005739|GO:0009536|GO:0005886	defense
MLOC_33896	contig_241222:0-996	4	538963520	Bifunctional inhibitor/lipid-transfer protein/seed storage 2S albumin superfamily protein	IPR016140	|GO:0050832|GO:0016023|GO:0009627	defense
MLOC_59030	contig_43203:3919-6103	3	551731800	CsAtPR5, putative, expressed			defense
MLOC_64575	contig_49011:2983-3686	5	474302480	Defensin	IPR008176	GO:0006952	defense
MLOC_68972	contig_55673:4864-6359			Germin-like protein 2	IPR006045	GO:0045735	defense
MLOC_39318	contig_2553017:381-1684	4	20981308	Pathogenesis-related thaumatin-like protein	IPR001938	|GO:0009817|GO:0016023|GO:0009651	defense
MLOC_20378	contig_1589449:0-805	5	7405280	thaumatin-like protein	IPR001938	GO:0016023	defense
MLOC_75397	contig_6783:1-768	5	8618000	thaumatin-like protein TLP6	IPR001938	|GO:0016023|GO:0009651|GO:0009817	defense
MLOC_71739	contig_60404:1814-3615	4	497181720	patatin group a-3	IPR002641	GO:0006629	defense
MLOC_71242	contig_59405:1738-2602	1	156320600	PBSP (Plant basic secretory protein) domain-containing protein	IPR007541	GO:0009536	defense
MLOC_59412	contig_43562:3103-4106	2	271305800	Senescence regulator S40	IPR007608	GO:0005739	defense
MLOC_79868	contig_87320:0-475	3	553718280	vacuolar defense protein	IPR001153	GO:0042742|GO:0050832	defense
MLOC_5973	contig_136941:3292-6270	2	534626000	1-aminocyclopropane-1-carboxylate synthase	IPR004839	GO:0009058|GO:0030170	hormone
MLOC_69987	contig_57275:1531-3172	2	543626048	Ethylene-responsive transcription factor, putative	IPR001471	GO:0003700|GO:0006355	hormone
MLOC_13618	contig_1566093:1509-6657	2	7689240	Ent-kaurene synthase-like protein 1	IPR001906|IPR005630	GO:0008152|GO:0010333|GO:0016829|GO:0000287|GO:0010333|GO:0016829	hormone
MLOC_63626	contig_47779:4559-5489	7	90120720	12-oxo-phytodienoic acid reductase	IPR001155	GO:0010181|GO:0016491|GO:0055114	hormone
MLOC_9995	contig_1558209:2466-4709	5	386809320	Jasmonate ZIM-domain protein 3	IPR018467|IPR010399	GO:0005515	hormone
MLOC_33408	contig_237072:1134-1997	2	611518400	Lipase/lipooxygenase, PLAT/LH2 family protein LENGTH=183	IPR001024	GO:0005515	hormone
MLOC_59389	contig_43536:330-1989			ZIM motif family protein, expressed	IPR018467|IPR010399	GO:0005515	hormone
MLOC_18474	contig_1580700:516-2398	7	412112541	Aromatic amino acid decarboxylase	IPR002129	GO:0016831|GO:0019752|GO:0030170	metabolism
MLOC_77132	contig_74489:451-2491	1	460873280	FAD-binding Berberine family protein LENGTH=532,RETICULINE OXIDASE	IPR006094|IPR012951	GO:0008762|GO:0016491|GO:0050660|GO:0055114	metabolism
MLOC_67318	contig_52892:3076-4913	5	438008920	FAD-binding Berberine family protein LENGTH=532,RETICULINE OXIDASE	IPR006094|IPR012951	GO:0008762|GO:0016491|GO:0050660|GO:0055114	metabolism
MLOC_45012	contig_275993:7-2025	2	78701560	secologanin synthase	IPR001128	GO:0005506|GO:0009055|GO:0016705|GO:0020037|GO:0055114	metabolism
MLOC_6697	contig_137941:1044-4435	7	550972920	secologanin synthase	IPR001128	GO:0005506|GO:0009055|GO:0016705|GO:0020037|GO:0055114	metabolism
MLOC_70157	contig_57518:1195-3150	4	490093880	3-hydroxybenzoate 6-hydroxylase 1-like	IPR002938		metabolism
MLOC_22124	contig_160274:536-3037	4	492292400	3-hydroxybenzoate 6-hydroxylase 1-like	IPR002938		metabolism
MLOC_25291	contig_168259:0-605			Chlorophyll A-B binding protein	IPR022796	|GO:0031969|GO:0016021	metabolism
MLOC_59071	contig_43243:2291-4248	5	407393320	2-oxoglutarate (2OG) and Fe(II)-dependent oxygenase superfamily protein LENGTH=348	IPR005123|IPR026992	GO:0016491|GO:0016706|GO:0055114	metabolism
MLOC_57610	contig_41924:0-1628	5	513025200	anthocyanin 3 -o-beta-glucosyltransferase	IPR002213	GO:0008152|GO:0016758	metabolism
MLOC_16176	contig_1572628:854-2702	4	298949346	Galactinol synthase 3, putative, expressed	IPR002495	GO:0016757	metabolism
MLOC_6335	contig_137392:4187-4333			Cytochrome b6-f complex subunit 6	IPR007802	GO:0009055|GO:0009512	metabolism
MLOC_64719	contig_49235:5572-7061	3	550465760	Progesterone 5-beta-reductase			metabolism
MLOC_64782	contig_49313:790-4626	4	538963520	Beta-fructofuranosidase	IPR013189|IPR013148		metabolism
MLOC_56803	contig_41164:4924-9724	7	2003840	beta-fructofuranosidase 1	IPR021792|IPR013148|IPR013189	GO:0004564|GO:0004575	metabolism
MLOC_71150	contig_59247:10707-11351			60S acidic ribosomal protein family LENGTH=115	IPR001813	GO:0003735|GO:0005622|GO:0005840|GO:0006414	metabolism
MLOC_55424	contig_39953:7-3493	4	127225240	60S acidic ribosomal protein P0, putative, expressed	IPR001813|IPR001790	GO:0003735|GO:0005622|GO:0005840|GO:0006414|GO:0005622|GO:0042254	metabolism
MLOC_11980	contig_1562278:3776-5031	2	584655040	Protein translation factor SUI1	IPR001950	GO:0003743|GO:0006413	metabolism
MLOC_71113	contig_59186:313-3135			indole-3-glycerol phosphate synthase	IPR013798	GO:0004425	metabolism
MLOC_44247	contig_274391:962-5125	3	499289720	alpha/beta-Hydrolases superfamily protein LENGTH=317	IPR022742	GO:0003824	metabolism
MLOC_44822	contig_275465:225-3529	1	289428400	Beta-lactamase-like protein	|IPR001279	|GO:0016787	metabolism
MLOC_1260	contig_110938:1184-3041	2	9557920	Cytochrome P450	IPR001128	GO:0005506|GO:0009055|GO:0016705|GO:0020037|GO:0055114	metabolism
MLOC_14436	contig_1568073:572-2887	3	317199663	Cytochrome P450	IPR001128	GO:0005506|GO:0009055|GO:0016705|GO:0020037|GO:0055114	metabolism
MLOC_30661	contig_2117094:0-216			cytochrome p450	IPR001128	GO:0005506|GO:0009055|GO:0016705|GO:0020037|GO:0055114	metabolism
MLOC_19930	contig_158721:2595-5755	3	20059480	cytochrome p450 71c4	IPR001128	GO:0005506|GO:0009055|GO:0016705|GO:0020037|GO:0055114	metabolism
MLOC_32876	contig_232688:20-1655			cytochrome p450 71c4	IPR001128	GO:0005506|GO:0009055|GO:0016705|GO:0020037|GO:0055114	metabolism
MLOC_649	contig_104818:0-3652	2	616487080	cytochrome p450 76c2	IPR001128	GO:0005506|GO:0009055|GO:0016705|GO:0020037|GO:0055114	metabolism
MLOC_25595	contig_170170:0-1359	2	7689240	cytochrome p450 99a2	IPR001128	GO:0005506|GO:0009055|GO:0016705|GO:0020037|GO:0055114	metabolism
MLOC_74232	contig_65422:985-3529			Cytochrome P450 family protein, expressed	IPR001128	GO:0005506|GO:0009055|GO:0016705|GO:0020037|GO:0055114	metabolism
MLOC_59291	contig_43438:7419-8981	6	46951360	cytochrome p450 superfamily protein	IPR001128	GO:0005506|GO:0009055|GO:0016705|GO:0020037|GO:0055114	metabolism
MLOC_71958	contig_60777:1571-3552	4	487506846	Cytochrome P450, putative	IPR001128	GO:0005506|GO:0009055|GO:0016705|GO:0020037|GO:0055114	metabolism
MLOC_58793	contig_43003:787-8393	1	382528857	Cytochrome P450-like protein	IPR001128	GO:0005506|GO:0009055|GO:0016705|GO:0020037|GO:0055114	metabolism
MLOC_59473	contig_43644:1148-2525	1	247031560	Glutathione S-transferase	|IPR004046		metabolism
MLOC_72858	contig_62507:1494-2747			Glutathione S-transferase	IPR004046		metabolism
MLOC_36602	contig_2547026:944-2176	1	247318000	Glutathione s-transferase, putative	|IPR004046		metabolism
MLOC_65670	contig_50501:2822-3802			glutathione transferase		|GO:0006979|GO:0009409|GO:0009635|GO:0004364|GO:0006749|GO:0042631|GO:0009570|GO:0043295|GO:0046686|GO:0080167|GO:0005886|GO:0048046	metabolism
MLOC_70842	contig_58658:11032-12369	5	544653880	Glutathione transferase F4	IPR004045|IPR004046	GO:0005515	metabolism
MLOC_61106	contig_45117:6666-7739	1	234462920	Glutathione-S-transferase 2	|IPR004046		metabolism
MLOC_43588	contig_271479:4055-6141	7	173531800	Glycosyltransferase	IPR007657	GO:0016757	metabolism
MLOC_79292	contig_84317:4105-5413	2	73205880	hydroquinone glucosyltransferase	IPR002213	GO:0008152|GO:0016758	metabolism
MLOC_3492	contig_131193:1270-3254	2	14023160	Methyltransferase, putative	IPR013216	GO:0008152|GO:0008168	metabolism
MLOC_61130	contig_45136:8336-10018	3	521017000	nucleotide-diphospho-sugar transferases	IPR005069		metabolism
MLOC_23969	contig_1633273:251-1623	1	234462920	probable glutathione s-transferase gstu6-like		|GO:0004364|GO:0060416|GO:0006749|GO:0048527|GO:0009507|GO:0046686|GO:0080167|GO:0009704	metabolism
MLOC_65260	contig_49971:1085-2134	1	247620560	probable glutathione s-transferase gstu6-like	IPR004046	|GO:0009628|GO:0042221|GO:0016740|GO:0009791	metabolism
MLOC_34510	contig_244073:1883-3671	3	534454880	UDP-Glycosyltransferase superfamily protein LENGTH=447	IPR002213	GO:0008152|GO:0016758	metabolism
MLOC_65675	contig_50508:4832-7483	5	288699280	UDP-Glycosyltransferase superfamily protein LENGTH=453	IPR002213	GO:0008152|GO:0016758	metabolism
MLOC_76480	contig_71510:2481-4392			UDP-Glycosyltransferase superfamily protein LENGTH=489	IPR002213	GO:0008152|GO:0016758	metabolism
MLOC_16287	contig_1572962:1099-2918	2	512036920	UDP-Glycosyltransferase superfamily protein LENGTH=496	IPR002213	GO:0008152|GO:0016758	metabolism
MLOC_74485	contig_65967:542-2920	7	111886440	UDP-Glycosyltransferase superfamily protein LENGTH=496	IPR002213	GO:0008152|GO:0016758	metabolism
MLOC_55516	contig_40038:9255-12419			UDP-Glycosyltransferase superfamily protein LENGTH=496	IPR002213	GO:0008152|GO:0016758	metabolism
MLOC_76927	contig_73554:549-2264	7	18230180	uncharacterized acetyltransferase at3g50280-like	IPR003480	GO:0016747	metabolism
MLOC_3419	contig_130674:1-520	4	487891640	blue copper protein	IPR003245	GO:0005507|GO:0009055	misc
MLOC_59227	contig_43378:10607-12209	7	594014560	Blue copper-like protein	IPR003245	GO:0005507|GO:0009055	misc
MLOC_4663	contig_135378:1596-2596			Early nodulin-like protein 3	IPR003245	GO:0005507|GO:0009055	misc
MLOC_69295	contig_56208:12-2647	5	299546800	Ferritin	IPR008331	GO:0006879|GO:0008199	misc
MLOC_38677	contig_2551079:1039-2015			Flavoprotein wrbA	IPR005025		misc
MLOC_63111	contig_47280:4990-6282	4	327488960	NAD(P)-binding Rossmann-fold superfamily protein LENGTH=303	IPR002198	GO:0008152|GO:0016491	misc
MLOC_75646	contig_6850:2374-3596	4	455280655	Non-symbiotic hemoglobin 2	IPR000971	GO:0005506|GO:0020037	misc
MLOC_72861	contig_62510:3869-5232	3	59792800	phloem protein 2-A1 LENGTH=246	IPR025886	|GO:0010363|GO:0009625|GO:0009750|GO:0009651|GO:0009536|GO:0009963|GO:0043394|GO:0006612|GO:0006833|GO:0030246|GO:0005634	misc
MLOC_21677	contig_159752:812-1681	6	346251215	Ripening-related protein	IPR009009	|GO:0005576|GO:0016023	misc
MLOC_80481	contig_90746:112-1595	3	488487481	Soul heme-binding family protein	IPR006917	|GO:0010017|GO:0009813|GO:0009744|GO:0005773|GO:0005794|GO:0010224|GO:0005886|GO:0005829	misc
MLOC_67100	contig_52577:841-7218	2	98887520	WD-repeat protein, putative	IPR001680	GO:0005515	misc
MLOC_81876	contig_98659:2236-5960	2	600291440	Cysteine proteinase	IPR013201|IPR000118|IPR000668	|GO:0006508|GO:0008234	proteolysis
MLOC_18612	contig_158122:71-1673	5	497603320	cysteine proteinase	IPR013201|IPR000668	|GO:0006508|GO:0008234	proteolysis
MLOC_72517	contig_61812:6297-7247	3	510982920	Cysteine proteinase inhibitor B	IPR000010	GO:0004869	proteolysis
MLOC_77066	contig_74146:2102-3767	6	535224920	e3 ubiquitin-protein ligase pub23-like	IPR003613	GO:0000151|GO:0004842|GO:0016567	proteolysis
MLOC_64175	contig_48452:4-3317	3	24075840	F-box protein PP2-B1	IPR001810|IPR025886	GO:0005515	proteolysis
MLOC_54368	contig_39083:12091-13353	6	413168000	RING finger protein	IPR001841	GO:0005515|GO:0008270	proteolysis
MLOC_74173	contig_65295:2342-3475	5	318811440	NBS-LRR class disease resistance protein			r gene
MLOC_21698	contig_159786:2885-4803	2	259415440	cysteine-rich receptor-like protein kinase 10-like	IPR002902|IPR000719	|GO:0004672|GO:0005524|GO:0006468	receptor kinase
MLOC_60954	contig_44937:11-3333	2	288596360	cysteine-rich receptor-like protein kinase 10-like	IPR002902|IPR000719	|GO:0004672|GO:0005524|GO:0006468	receptor kinase
MLOC_77064	contig_74144:1122-2744	6	480187520	g-type lectin s-receptor-like serine threonine-protein kinase at1g34300-like	IPR000719	GO:0004672|GO:0005524|GO:0006468	receptor kinase
MLOC_14999	contig_1569597:449-4333			Leucine-rich receptor-like protein kinase family protein LENGTH=1173	IPR001611|IPR013210|IPR000719	GO:0005515|GO:0004672|GO:0005524|GO:0006468	receptor kinase
MLOC_56473	contig_40868:132-3764	5	481616000	Leucine-rich receptor-like protein kinase family protein LENGTH=980	IPR001611|IPR013210|IPR000719	GO:0005515|GO:0004672|GO:0005524|GO:0006468	receptor kinase
MLOC_72157	contig_6116:1432-3340	3	538135200	Leucine-rich repeat receptor-like protein kinase family protein LENGTH=1045	IPR013210|IPR025875		receptor kinase
MLOC_56180	contig_40607:7600-11703	5	2992120	l-type lectin-domain containing receptor kinase -like	IPR001220|IPR000719	GO:0030246|GO:0004672|GO:0005524|GO:0006468	receptor kinase
MLOC_65477	contig_50241:4465-6011	2	621594640	Peroxidase 10	IPR002016	GO:0004601|GO:0006979|GO:0020037|GO:0055114	redox
MLOC_39127	contig_2552355:302-1863	2	40431440	Peroxidase 2	IPR002016	GO:0004601|GO:0006979|GO:0020037|GO:0055114	redox
MLOC_72727	contig_62228:2959-4468	3	449336320	Peroxidase 66, putative, expressed	IPR002016	GO:0004601|GO:0006979|GO:0020037|GO:0055114	redox
MLOC_73816	contig_64489:2610-3663			thioredoxin h-type		|GO:0044710|GO:0045454	redox
MLOC_67883	contig_53830:5705-7712	2	429776560	ap2 erebp transcription factor superfamily protein	IPR001471	GO:0003700|GO:0006355	regulatory
MLOC_68387	contig_54700:5041-6120	3	168313880	flowering promoting factor 1 LENGTH=110		|GO:0072686|GO:0009739|GO:0045841|GO:0009911|GO:0009733|GO:0005515|GO:0005737|GO:2000280|GO:0005525|GO:0005634	regulatory
MLOC_65400	contig_50132:4402-6723	4	133540560	grab2 protein	IPR012474	|GO:0003677|GO:0006355	regulatory
MLOC_5837	contig_136762:1020-4607	6	66692160	Myb family transcription factor	IPR001005|IPR025756	GO:0003682	regulatory
MLOC_67085	contig_52549:7764-10175	7	570223920	MYB transcription factor-like	IPR001005	GO:0003682	regulatory
MLOC_61270	contig_45331:4857-7334	4	308751320	NAC domain protein	IPR003441	GO:0003677|GO:0006355	regulatory
MLOC_7807	contig_140206:2992-3707	4	519537680	transcription activator-related LENGTH=110			regulatory
MLOC_3237	contig_128985:1103-2002			VQ motif-containing protein LENGTH=114	IPR008889		regulatory
MLOC_36657	contig_2547137:1470-6686	2	3660480	wrky transcription factor	IPR003657	GO:0003700|GO:0006355|GO:0043565	regulatory
MLOC_68299	contig_54547:2194-5316	3	114768606	WRKY transcription factor 1	IPR003657	GO:0003700|GO:0006355|GO:0043565	regulatory
MLOC_76003	contig_69788:2891-5365	1	382252320	Calcium-dependent protein kinase	IPR011992|IPR000719	GO:0005509|GO:0004672|GO:0005524|GO:0006468	signaling
MLOC_62656	contig_46818:921-3027	4	111554120	inositol polyphosphate 5-phosphatase 11 LENGTH=334	IPR005135	|GO:0009753|GO:0046856|GO:0009733|GO:0009737|GO:0004439|GO:0034485|GO:0036092|GO:0043813|GO:0005739	signaling
MLOC_59724	contig_43860:8418-9963			probable membrane-associated kinase regulator 1-like	IPR012442		signaling
MLOC_14209	contig_156755:2346-7500	7	570223920	Protein kinase family protein	IPR000719	GO:0004672|GO:0005524|GO:0006468	signaling
MLOC_55684	contig_40182:1592-9733	3	2949960	Protein kinase, putative, expressed	IPR000719|IPR002902	GO:0004672|GO:0005524|GO:0006468	signaling
MLOC_56670	contig_41040:4439-6127	3	393554154	Protein kinase-like	IPR000719	GO:0004672|GO:0005524|GO:0006468	signaling
MLOC_13867	contig_1566691:4605-6021	5	460514893	Protein phosphatase 2c, putative	IPR001932	GO:0003824	signaling
MLOC_70618	contig_58245:2549-4802	6	504848640	serine threonine-protein kinase at5g01020-like	IPR001245	GO:0004672|GO:0006468	signaling
MLOC_66583	contig_51793:3343-4336			ABA induced plasma membrane protein PM 19	IPR008390	|GO:0016023|GO:0016020	stress
MLOC_82029	contig_99492:5826-6371			alternative oxidase mitochondrial	IPR002680	GO:0009916|GO:0055114	stress
MLOC_1397	contig_112164:2450-3517	2	92518097	Lactoylglutathione lyase / glyoxalase I family protein LENGTH=184	IPR025870	|GO:0005737|GO:0005975|GO:0050826|GO:0016114|GO:0019915|GO:0009845|GO:0004462	stress
MLOC_70921	contig_58789:7582-8836	2	611518400	Late embryogenesis abundant (LEA) hydroxyproline-rich glycoprotein	IPR004864	|GO:0004743|GO:0046686|GO:0005886|GO:0016310|GO:0030955|GO:0000287|GO:0006096|GO:0009536	stress
MLOC_6950	contig_138379:4639-5709	1	430162200	Late embryogenesis abundant protein			stress
MLOC_77777	contig_77180:2741-3995	1	430162200	Late embryogenesis abundant protein	IPR004238		stress
MLOC_14622	contig_1568522:3759-4760	3	504740760	Late embryogenesis abundant protein	IPR004926	GO:0006950	stress
MLOC_19482	contig_1585072:28-1237			Late embryogenesis abundant protein	IPR004238		stress
MLOC_79165	contig_83716:747-2191			Late embryogenesis abundant protein D-34, putative	IPR007011		stress
MLOC_79789	contig_86947:3929-4629			Late embryogenesis abundant protein, group 1 protein LENGTH=134	IPR005513	GO:0009790	stress
MLOC_65794	contig_50673:6539-7169			Late embryogenesis abundant protein, group 1 protein LENGTH=97	IPR005513	GO:0009790	stress
MLOC_70601	contig_58227:3028-3612	5	435727320	Late embryogenesis abundant protein, group 6 LENGTH=71	IPR018930	|GO:0006952|GO:0005829|GO:0005618|GO:0009414|GO:0005739|GO:0006457|GO:0005730|GO:0009651|GO:0010286|GO:0009908|GO:0050821|GO:0005524|GO:0071277|GO:0048366|GO:0051082|GO:0005886|GO:0048046	stress
MLOC_6278	contig_137319:2790-3687	1	329249760	Late embryogenesis-abundant protein 1b	IPR000389	|GO:0009845|GO:0009933|GO:0009909|GO:0009640|GO:0051301|GO:0010228|GO:0016567|GO:0019915|GO:0009737|GO:0050826|GO:0048825|GO:0005737|GO:0010182|GO:0048700	stress
MLOC_9854	contig_1557967:933-1702	3	55365760	Late embryogenesis-abundant protein 1b	IPR000389	GO:0006950	stress
MLOC_5174	contig_135958:1413-2261	3	74397740	Late-embryogenesis-abundant protein	IPR004864	|GO:0009611|GO:0050832|GO:0009644|GO:0009269|GO:0005886	stress
MLOC_79086	contig_83308:1938-2866	5	546602136	PLANT CADMIUM RESISTANCE 2 LENGTH=152	IPR006461	GO:0016020	stress
MLOC_3114	contig_127916:2213-2838	7	425954880	Seed maturation protein			stress
MLOC_67884	contig_53834:1993-4585	5	476110400	Senescence-inducible chloroplast stay-green protein	IPR024438	|GO:0015996|GO:0010304|GO:0009536	stress
MLOC_25060	contig_166858:950-1898	3	217664640	rab family gtpase	IPR001806	GO:0005525|GO:0007264	transport
MLOC_22248	contig_160440:1562-7629	5	377340680	Secretory carrier membrane protein	IPR007273	GO:0015031|GO:0016021	transport
MLOC_60806	contig_44804:2307-11343	3	388617240	ABC transporter ATP-binding protein	IPR003439|IPR001140	GO:0005524|GO:0016887|GO:0005524|GO:0006810|GO:0016021|GO:0042626|GO:0055085	transport
MLOC_15396	contig_1570582:88-4019	3	388617240	abc transporter b family member 4	IPR001140|IPR003439	GO:0005524|GO:0006810|GO:0016021|GO:0042626|GO:0055085|GO:0005524|GO:0016887	transport
MLOC_66589	contig_51801:1601-10733			ABC transporter G family member	IPR013525|IPR013581|IPR003439	GO:0016020|GO:0005524|GO:0016887	transport
MLOC_12897	contig_1564334:2338-7529	4	298949346	ATPase	IPR008250	GO:0000166|GO:0046872	transport
MLOC_10748	contig_1559715:279-6451	3	434379440	ATP-binding cassette transporter, putative	IPR013581|IPR003439|IPR013525	|GO:0005524|GO:0016887|GO:0016020	transport
MLOC_5994	contig_136962:341-7328	6	247443240	ATP-binding cassette transporter, putative	IPR003439|IPR013581|IPR013525	GO:0005524|GO:0016887|GO:0016020	transport
MLOC_66700	contig_51984:1844-3433	7	125899680	carrier mitochondrial	IPR018108	|GO:0055085|GO:0005507|GO:0005618|GO:0006839|GO:0034976|GO:0005730|GO:0016021|GO:0005743|GO:0015865|GO:0009941|GO:0009627|GO:0005471|GO:0005773|GO:0005886	transport
MLOC_56456	contig_40850:552-2579	2	294464110	exocyst subunit exo70 family protein H6 LENGTH=615	IPR004140	GO:0000145|GO:0006887	transport
MLOC_60308	contig_44268:3735-5303	6	262722520	High affinity nitrate transporter	IPR016605 (Transporter, high affinity nitrate, Nar2)	|GO:0009611|GO:0016023|GO:0005886|GO:0015706|GO:0010167|GO:0015112	transport
MLOC_16705	contig_1574246:1487-4042	7	163270800	Histidine amino acid transporter	IPR013057	|GO:0043090|GO:0005886|GO:0016021|GO:0009536|GO:0080167	transport
MLOC_54132	contig_38915:924-3467	2	528824349	Major facilitator superfamily protein LENGTH=590	IPR000109	GO:0005215|GO:0006810|GO:0016020	transport
MLOC_7057	contig_138567:110-4654	7	147461896	Major facilitator superfamily protein LENGTH=596	IPR000109	GO:0005215|GO:0006810|GO:0016020	transport
MLOC_53924	contig_38745:331-2711	5	403261690	Mitochondrial phosphate carrier protein, putative	IPR018108	|GO:0005743|GO:0005886|GO:0005515|GO:0005618|GO:0006810|GO:0016021|GO:0009507	transport
MLOC_37050	contig_2547704:15-4401	3	107397640	Multidrug resistance protein ABC transporter family	IPR003439|IPR001140	GO:0005524|GO:0016887|GO:0005524|GO:0006810|GO:0016021|GO:0042626|GO:0055085	transport
MLOC_56477	contig_40876:2032-7228	2	588005520	organic cation transporter protein	IPR005828	GO:0016021|GO:0022857|GO:0055085	transport
MLOC_70291	contig_57737:47-3704	5	560085680	pleiotropic drug resistance protein 5	IPR013581|IPR013525|IPR003439	|GO:0016020|GO:0005524|GO:0016887	transport
MLOC_77086	contig_74249:1331-2848	4	501391535	purine permease 3-like	IPR004853	|GO:0016021|GO:0009536	transport
MLOC_50830	contig_366769:37-3767	1	455103560	solute carrier family facilitated glucose transporter member 8	IPR005828	GO:0016021|GO:0022857|GO:0055085	transport
MLOC_57566	contig_41872:0-6843	2	540117960	SPX domain-containing membrane protein	IPR004331|IPR011701	|GO:0016021|GO:0055085	transport
MLOC_38517	contig_2550648:3452-5914	2	160470880	Sugar transporter, putative	IPR005828	GO:0016021|GO:0022857|GO:0055085	transport
MLOC_61788	contig_45863:1965-6492	3	408801960	Sulfate transporter, putative	|IPR002645|IPR011547	|GO:0008272|GO:0015116|GO:0016021	transport
MLOC_13538	contig_1565891:3583-5327	5	414398080	Family of unknown function (DUF716) LENGTH=300	IPR006904	GO:0016020	unknown
MLOC_36382	contig_2546713:45-640			hypothetical protein F775_19858			unknown
MLOC_21399	contig_1594848:8-428			predicted protein			unknown
MLOC_23830	contig_163057:532-1239			predicted protein			unknown
MLOC_40839	contig_2565484:0-1102			predicted protein			unknown
MLOC_67052	contig_52487:529-6415	7	584834840	Protein of unknown function (DUF668) LENGTH=615	IPR007700|IPR021864	|GO:0016301|GO:0016310|GO:0005739	unknown
MLOC_71550	contig_60047:2608-3304			Protein of unknown function, DUF538 LENGTH=143	IPR007493		unknown
MLOC_72721	contig_62213:226-1060	5	445752720	Protein of unknown function, DUF538 LENGTH=179	IPR007493		unknown
MLOC_72722	contig_62213:3681-4532	5	445752720	Protein of unknown function, DUF538 LENGTH=179	IPR007493		unknown
MLOC_19578	contig_1585489:986-1906	1	16670560	Unknown protein			unknown
MLOC_23147	contig_1618007:264-947	3	34114880	Unknown protein			unknown
MLOC_65460	contig_50223:2406-3915	3	508690160	Unknown protein			unknown
MLOC_4701	contig_135415:4221-5881	3	516169840	Unknown protein			unknown
MLOC_34983	contig_245168:942-1920	6	471021440	unknown protein; FUNCTIONS IN: molecular_function unknown; INVOLVED IN: biological_process unknown; LOCATED IN: mitochondrion; BEST Arabidopsis thaliana protein match is: unknown protein . LENGTH=165		GO:0005739	unknown
MLOC_64517	contig_48942:3519-4537	2	41749560	unknown protein; FUNCTIONS IN: molecular_function unknown; INVOLVED IN: biological_process unknown; LOCATED IN: mitochondrion; BEST Arabidopsis thaliana protein match is: unknown protein . LENGTH=247		GO:0005739	unknown
MLOC_13881	contig_1566723:4082-5660	3	50335320	unknown protein; FUNCTIONS IN: molecular_function unknown; INVOLVED IN: biological_process unknown; LOCATED IN: mitochondrion; EXPRESSED IN: petal, leaf whorl, flower; EXPRESSED DURING: 4 anthesis, petal differentiation and expansion stage; Has 1807 Blast hits to 1807 proteins in 277 species: Archae - 0; Bacteria - 0; Metazoa - 736; Fungi - 347; Plants - 385; Viruses - 0; Other Eukaryotes - 339 (…		|GO:0016020|GO:0005739	unknown
