# Supplementary material for: Differential transcriptomic responses to Fusarium graminearum infection in two barley quantitative trait loci associated with Fusarium head blight resistance
Source: BMC Genomics. 2016 May 21;17:387. doi: 10.1186/s12864-016-2716-0 (PMC4875680; doi:10.1186/s12864-016-2716-0)
Supplement: Additional file 12: Table S11. — List of 19 candidate genes for the 2Hb8 QTL. (XLSX 11 kb) [file 12864_2016_2716_MOESM12_ESM.xlsx]

## Sheet: Sheet1
Table S11 List of 19 candidate genes for the 2Hb8 QTL
gene_id	locus	Chr	Position	Des	introdomain	GO	class
MLOC_44556	contig_274940:1-1169	2	188984680	omega-hydroxypalmitate o-feruloyl transferase-like	IPR003480	GO:0016747	cell wall
MLOC_79292	contig_84317:4105-5413	2	73205880	hydroquinone glucosyltransferase	IPR002213	GO:0008152|GO:0016758	metabolism
MLOC_45012	contig_275993:7-2025	2	78701560	secologanin synthase	IPR001128	GO:0005506|GO:0009055|GO:0016705|GO:0020037|GO:0055114	metabolism
MLOC_3462	contig_130981:1094-3467	2	276112040	Isocitrate lyase	IPR000918	GO:0003824|GO:0008152	metabolism
MLOC_21709	contig_159798:169-4020	2	306798859	Transketolase, putative	IPR005476|IPR005475|IPR005474	GO:0003824|GO:0008152	metabolism
MLOC_67100	contig_52577:841-7218	2	98887520	WD-repeat protein, putative	IPR001680	GO:0005515	misc
MLOC_70346	contig_57809:3296-3760	2	106024960	subtilisin-chymotrypsin inhibitor-2a	IPR000864	GO:0004867|GO:0009611	proteolysis
MLOC_17074	contig_157549:400-3095	2	221457344	cysteine-rich receptor-like protein kinase 10-like isoform 2	IPR002902|IPR001245	|GO:0004672|GO:0006468	receptor kinase
MLOC_21698	contig_159786:2885-4803	2	259415440	cysteine-rich receptor-like protein kinase 10-like	IPR002902|IPR000719	|GO:0004672|GO:0005524|GO:0006468	receptor kinase
MLOC_60954	contig_44937:11-3333	2	288596360	cysteine-rich receptor-like protein kinase 10-like	IPR002902|IPR000719	|GO:0004672|GO:0005524|GO:0006468	receptor kinase
MLOC_39127	contig_2552355:302-1863	2	40431440	Peroxidase 2	IPR002016	GO:0004601|GO:0006979|GO:0020037|GO:0055114	redox
MLOC_79176	contig_83764:29-1477	2	40431440	Peroxidase 4	IPR002016	GO:0004601|GO:0006979|GO:0020037|GO:0055114	redox
MLOC_1397	contig_112164:2450-3517	2	92518097	Lactoylglutathione lyase / glyoxalase I family protein LENGTH=184	IPR025870	|GO:0005737|GO:0005975|GO:0050826|GO:0016114|GO:0019915|GO:0009845|GO:0004462	stress
MLOC_38517	contig_2550648:3452-5914	2	160470880	Sugar transporter, putative	IPR005828	GO:0016021|GO:0022857|GO:0055085	transport
MLOC_56456	contig_40850:552-2579	2	294464110	exocyst subunit exo70 family protein H6 LENGTH=615	IPR004140	GO:0000145|GO:0006887	transport
MLOC_57236	contig_41547:1946-6203	2	379929800	Sugar transporter, putative	IPR005828	GO:0016021|GO:0022857|GO:0055085	transport
MLOC_64517	contig_48942:3519-4537	2	41749560	unknown protein; FUNCTIONS IN: molecular_function unknown; INVOLVED IN: biological_process unknown; LOCATED IN: mitochondrion; BEST Arabidopsis thaliana protein match is: unknown protein . LENGTH=247		GO:0005739	unknown
MLOC_52985	contig_37958:509-3477	2	240268600	vacuolar protein sorting protein 62	IPR009291		unknown
MLOC_59412	contig_43562:3103-4106	2	271305800	Senescence regulator S40	IPR007608	GO:0005739	unknown
