# Supplementary material for: Differential transcriptomic responses to Fusarium graminearum infection in two barley quantitative trait loci associated with Fusarium head blight resistance
Source: BMC Genomics. 2016 May 21;17:387. doi: 10.1186/s12864-016-2716-0 (PMC4875680; doi:10.1186/s12864-016-2716-0)
Supplement: Additional file 13: Table S12. — List of 44 genes that were induced in the 6Hb7 R NIL at 48 hai and were induced in the susceptible parent Lacey at 96 hai. (XLSX 12 kb) [file 12864_2016_2716_MOESM13_ESM.xlsx]

## Sheet: Sheet1
Table S12 List of 44 genes that were induced in the 6Hb7 R NIL at 48 hai and were induced in the susceptible parent Lacey at 96 hai
gene_id	locus	Chromosome	Position (bp)	Des	introdomain	GO	classification
MLOC_68201	contig_54387:2655-5007	1	69727680	Laccase-19	IPR011706|IPR011707|IPR001117	GO:0005507|GO:0016491|GO:0055114	cell wall
MLOC_65311	contig_50030:623-2115	1	276923000	Chitinase	IPR000726	GO:0004568|GO:0006032|GO:0016998	cell wall
MLOC_68184	contig_54345:1323-2953	1	276923000	Chitinase	IPR000726	GO:0004568|GO:0006032|GO:0016998	cell wall
MLOC_61948	contig_46035:4548-6926	3	528677720	Laccase-19	IPR001117|IPR011706|IPR011707	GO:0016491|GO:0055114|GO:0005507|GO:0016491|GO:0055114	cell wall
MLOC_72498	contig_61783:900-1880	1	205035240	PBSP domain-containing protein	IPR007541	GO:0016023	defense
MLOC_56507	contig_40911:2240-5835	2	24787600	MLO-like protein 1	IPR004326	GO:0008219|GO:0016021	defense
MLOC_44817	contig_275456:1639-3277	3	11292680	GDSL esterase/lipase	IPR001087	GO:0006629|GO:0016788	defense
MLOC_20378	contig_1589449:0-805	5	7405280	thaumatin-like protein	IPR001938	GO:0016023	defense
MLOC_72965	contig_62712:278-1181	5	517375120	CAP (Cysteine-rich secretory proteins, Antigen 5, and Pathogenesis-related 1 protein) superfamily protein LENGTH=161	IPR014044	|GO:0005576|GO:0016023	defense
MLOC_69589	contig_56656:1187-2132	6	26948920	PBSP domain-containing protein	IPR007541		defense
MLOC_48531	contig_325406:17-548	7	81041440	pathogenesis-related protein 1	IPR014044	|GO:0009607|GO:0005576|GO:0006952	defense
MLOC_12581	contig_1563645:4974-6361	7	123082400	Cysteine-rich secretory protein	IPR014044	|GO:0005576|GO:0016023	defense
MLOC_36849	contig_2547406:877-3223			Dimethylaniline monooxygenase [N-oxide-forming]	IPR020946	GO:0004499|GO:0050660|GO:0050661|GO:0055114	defense
MLOC_52081	contig_372751:184-819			pathogenesis-related protein 1	IPR014044	|GO:0005576|GO:0016023|GO:0006952|GO:0009607	defense
MLOC_5973	contig_136941:3292-6270	2	534626000	1-aminocyclopropane-1-carboxylate synthase	IPR004839	GO:0009058|GO:0030170	hormone
MLOC_65260	contig_49971:1085-2134	1	247620560	probable glutathione s-transferase gstu6-like	IPR004046	|GO:0009628|GO:0042221|GO:0016740|GO:0009791	metabolism
MLOC_3492	contig_131193:1270-3254	2	14023160	Methyltransferase, putative	IPR013216	GO:0008152|GO:0008168	metabolism
MLOC_45012	contig_275993:7-2025	2	78701560	secologanin synthase	IPR001128	GO:0005506|GO:0009055|GO:0016705|GO:0020037|GO:0055114	metabolism
MLOC_17984	contig_1578776:1070-3021	2	588005520	Cytochrome P450 family protein	IPR001128	GO:0005506|GO:0009055|GO:0016705|GO:0020037|GO:0055114	metabolism
MLOC_17496	contig_1576898:0-666	2	588005520	agmatine coumaroyltransferase	IPR003480	GO:0016747	metabolism
MLOC_36605	contig_2547029:0-4085	4	411386120	Anthranilate synthase component I family protein, expressed	IPR006805|IPR015890	GO:0009058|GO:0016833	metabolism
MLOC_64782	contig_49313:790-4626	4	538963520	Beta-fructofuranosidase	IPR013189|IPR013148		metabolism
MLOC_65675	contig_50508:4832-7483	5	288699280	UDP-Glycosyltransferase superfamily protein LENGTH=453	IPR002213	GO:0008152|GO:0016758	metabolism
MLOC_67318	contig_52892:3076-4913	5	438008920	FAD-binding Berberine family protein LENGTH=532	IPR006094|IPR012951	GO:0008762|GO:0016491|GO:0050660|GO:0055114	metabolism
MLOC_55516	contig_40038:9255-12419			UDP-Glycosyltransferase superfamily protein LENGTH=496	IPR002213	GO:0008152|GO:0016758	metabolism
MLOC_76480	contig_71510:2481-4392			UDP-Glycosyltransferase superfamily protein LENGTH=489	IPR002213	GO:0008152|GO:0016758	metabolism
MLOC_3419	contig_130674:1-520	4	487891640	blue copper protein	IPR003245	GO:0005507|GO:0009055	misc
MLOC_80476	contig_9072:1194-2410	1	369422040	Wali6 protein		|GO:0005576|GO:0004867	proteolysis
MLOC_72157	contig_6116:1432-3340	3	538135200	Leucine-rich repeat receptor-like protein kinase family protein LENGTH=1045	IPR013210|IPR025875		receptor kinase
MLOC_72727	contig_62228:2959-4468	3	449336320	Peroxidase 66, putative, expressed	IPR002016	GO:0004601|GO:0006979|GO:0020037|GO:0055114	redox
MLOC_29550	contig_201532:121-843			protein srg1	IPR005123|IPR026992	GO:0016491|GO:0016706|GO:0055114	stress
MLOC_57236	contig_41547:1946-6203	2	379929800	Sugar transporter, putative	IPR005828	GO:0016021|GO:0022857|GO:0055085	transport
MLOC_54132	contig_38915:924-3467	2	528824349	Major facilitator superfamily protein LENGTH=590	IPR000109	GO:0005215|GO:0006810|GO:0016020	transport
MLOC_37050	contig_2547704:15-4401	3	107397640	Multidrug resistance protein ABC transporter family	IPR003439|IPR001140	GO:0005524|GO:0016887|GO:0005524|GO:0006810|GO:0016021|GO:0042626|GO:0055085	transport
MLOC_60806	contig_44804:2307-11343	3	388617240	ABC transporter ATP-binding protein	IPR003439|IPR001140	GO:0005524|GO:0016887|GO:0005524|GO:0006810|GO:0016021|GO:0042626|GO:0055085	transport
MLOC_10748	contig_1559715:279-6451	3	434379440	ATP-binding cassette transporter, putative	IPR013581|IPR003439|IPR013525	|GO:0005524|GO:0016887|GO:0016020	transport
MLOC_12897	contig_1564334:2338-7529	4	298949346	ATPase	IPR008250	GO:0000166|GO:0046872	transport
MLOC_15436	contig_1570684:1272-3647	4	478994640	Sugar transporter family protein, expressed	IPR005828	GO:0016021|GO:0022857|GO:0055085	transport
MLOC_53924	contig_38745:331-2711	5	403261690	Mitochondrial phosphate carrier protein, putative	IPR018108	|GO:0005743|GO:0005886|GO:0005515|GO:0005618|GO:0006810|GO:0016021|GO:0009507	transport
MLOC_70291	contig_57737:47-3704	5	560085680	pleiotropic drug resistance protein 5	IPR013581|IPR013525|IPR003439	|GO:0016020|GO:0005524|GO:0016887	transport
MLOC_16705	contig_1574246:1487-4042	7	163270800	Histidine amino acid transporter	IPR013057	|GO:0043090|GO:0005886|GO:0016021|GO:0009536|GO:0080167	transport
MLOC_59465	contig_43626:12244-19018	7	521852760	pleiotropic drug resistance protein 4	IPR013581|IPR013525|IPR003439	|GO:0016020|GO:0005524|GO:0016887	transport
MLOC_66589	contig_51801:1601-10733			ABC transporter G family member	IPR013525|IPR013581|IPR003439	GO:0016020|GO:0005524|GO:0016887	transport
MLOC_13538	contig_1565891:3583-5327	5	414398080	Family of unknown function (DUF716) LENGTH=300	IPR006904	GO:0016020	unknown
