# Supplementary material for: Differential transcriptomic responses to Fusarium graminearum infection in two barley quantitative trait loci associated with Fusarium head blight resistance
Source: BMC Genomics. 2016 May 21;17:387. doi: 10.1186/s12864-016-2716-0 (PMC4875680; doi:10.1186/s12864-016-2716-0)
Supplement: Additional file 14: Table S13. — List of 34 up-regulated genes in both R NILs when compared to respective susceptible recurrent parents at 48 hai. (XLSX 11 kb) [file 12864_2016_2716_MOESM14_ESM.xlsx]

## Sheet: Sheet1
Table S13 List of 34 up-regulated genes in both R NILs when compared to respective susceptible recurrent parents at 48 hai
P/A: presense /absence
		6Hb7 R/Lacey_F48	2Hb8 R/M69_F48
gene_id	locus	log2(fold_change)	log2(fold_change)	Chrosome	Position	Des	classification
MLOC_65135	contig_49795:1221-4100	2.11721	3.66293	7	5010840	Laccase	cell wall
MLOC_61948	contig_46035:4548-6926	1.93949	3.48557	3	528677720	Laccase-19	cell wall
MLOC_68201	contig_54387:2655-5007	2.16986	3.76198	1	69727680	Laccase-19	cell wall
MLOC_38691	contig_2551120:871-1669	2.32131	2.75515	2	584655040	Bifunctional inhibitor/lipid-transfer protein/seed storage 2S albumin superfamily protein LENGTH=109	defense
MLOC_244	contig_101653:584-1299	1.52824	2.64466	2	577832560	Bifunctional inhibitor/lipid-transfer protein/seed storage 2S albumin-like protein	defense
MLOC_61751	contig_45837:5324-6064	1.10745	2.59973	2	584655040	Bifunctional inhibitor/lipid-transfer protein/seed storage 2S albumin-like protein	defense
MLOC_68972	contig_55673:4864-6359	2.6928	2.56065	6HL		Germin-like protein 2	defense
MLOC_5973	contig_136941:3292-6270	1.35078	2.1221	2	534626000	ACC synthase	hormone
MLOC_22124	contig_160274:536-3037	1.38766	1.65716	4	492292400	3-hydroxybenzoate 6-hydroxylase 1	metabolism
MLOC_18474	contig_1580700:516-2398	2.15922	2.98356	7	412112541	Aromatic amino acid decarboxylase	metabolism
MLOC_6335	contig_137392:4187-4333	P/A(18.83)	P/A(13.38)			Cytochrome b6-f complex subunit 6	metabolism
MLOC_1260	contig_110938:1184-3041	1.74083	2.04585	2	9557920	Cytochrome P450	metabolism
MLOC_71958	contig_60777:1571-3552	2.27873	1.89533	4	487506846	Cytochrome P450	metabolism
MLOC_67318	contig_52892:3076-4913	1.79893	3.44325	5	438008920	FAD-binding Berberine family protein LENGTH=532	metabolism
MLOC_61106	contig_45117:6666-7739	2.60457	3.26903	1	234462920	Glutathione-S-transferase 2	metabolism
MLOC_70842	contig_58658:11032-12369	1.59394	2.8001	5	544653880	Glutathione-S-transferase F4	metabolism
MLOC_65260	contig_49971:1085-2134	1.71963	2.0523	1	247620560	Glutathione-S-transferase gstu6-like	metabolism
MLOC_71113	contig_59186:313-3135	1.69928	3.54433	5HL		Indole-3-glycerol phosphate synthase	metabolism
MLOC_45012	contig_275993:7-2025	1.24955	1.4379	2	78701560	Secologanin synthase	metabolism
MLOC_16287	contig_1572962:1099-2918	2.32656	2.42236	2	512036920	UDP-Glycosyltransferase	metabolism
MLOC_65675	contig_50508:4832-7483	1.92675	2.04634	5	288699280	UDP-Glycosyltransferase	metabolism
MLOC_55516	contig_40038:9255-12419	1.23733	2.14494	3HS		UDP-Glycosyltransferase	metabolism
MLOC_29212	contig_1985171:507-634	P/A(228.81)	P/A(63.83)			Retrotransposon protein	mic
MLOC_63111	contig_47280:4990-6282	2.6018	3.39317	4	327488960	NAD(P)-binding Rossmann-fold	misc
MLOC_77066	contig_74146:2102-3767	1.56546	2.65882	6	535224920	E3 ubiquitin-protein ligase pub23-like	proteolysis
MLOC_72727	contig_62228:2959-4468	1.32129	2.17953	3	449336320	Peroxidase 66	redox
MLOC_60806	contig_44804:2307-11343	1.24099	1.88991	3	388617240	ABC transporter	transporter
MLOC_66589	contig_51801:1601-10733	1.38312	2.61835	5HL		ABC transporter G family member	transporter
MLOC_10748	contig_1559715:279-6451	1.60173	2.82211	3	434379440	ABC transporter	transporter
MLOC_54132	contig_38915:924-3467	2.16016	1.78549	2	528824349	Major facilitator superfamily protein	transporter
MLOC_53924	contig_38745:331-2711	1.44277	1.96091	5	403261690	Mitochondrial phosphate carrier protein	transporter
MLOC_12897	contig_1564334:2338-7529	1.24633	1.55766	4	298949346	Phospholipid-transporting ATPase 1	transporter
MLOC_70291	contig_57737:47-3704	1.64977	2.4327	5	560085680	Pleiotropic drug resistance protein 5	transporter
MLOC_13538	contig_1565891:3583-5327	1.43205	2.62074	5	414398080	Family of unknown function (DUF716)	unknown
		P/A=presence/absence
