# Supplementary material for: Differential transcriptomic responses to Fusarium graminearum infection in two barley quantitative trait loci associated with Fusarium head blight resistance
Source: BMC Genomics. 2016 May 21;17:387. doi: 10.1186/s12864-016-2716-0 (PMC4875680; doi:10.1186/s12864-016-2716-0)
Supplement: Additional file 15: Table S14. — List of lncRNAs identified from barley spike samples treated with water or F. graminearum. (XLSX 466 kb) [file 12864_2016_2716_MOESM15_ESM.xlsx]

## Sheet: Sheet1
Table S14 List of lncRNAs identified from barley spike samples treated with water or F. graminearum
lncRNA_id	number of exon	transcript length	class code	gene_id	contig_id
XLOC_010272	1	653	i	MLOC_10023	contig_1558260
XLOC_010292	1	872	p	MLOC_10046	contig_1558298
XLOC_010381	1	532	p	MLOC_10182	contig_1558570
XLOC_010403	1	1219	p	MLOC_10214	contig_1558634
XLOC_010452	4	1121	x	MLOC_10286	contig_1558762
XLOC_010452	4	1137	x	MLOC_10286	contig_1558762
XLOC_001004	1	1506	=	MLOC_1034	contig_10862
XLOC_010540	1	238	p	MLOC_10400	contig_1558988
XLOC_010761	1	799	p	MLOC_10695	contig_1559606
XLOC_010765	2	333	o	MLOC_10699	contig_1559611
XLOC_010843	3	830	=	MLOC_10793	contig_1559786
XLOC_010843	3	913	=	MLOC_10793	contig_1559786
XLOC_010889	1	223	p	MLOC_10851	contig_1559923
XLOC_010984	1	320	p	MLOC_10971	contig_1560126
XLOC_011015	3	1799	=	MLOC_11021	contig_1560205
XLOC_011028	1	519	p	MLOC_11036	contig_1560229
XLOC_011139	1	832	=	MLOC_11171	contig_1560555
XLOC_011148	1	520	=	MLOC_11180	contig_1560575
XLOC_011246	1	1563	p	MLOC_11310	contig_1560804
XLOC_011282	4	1497	=	MLOC_11367	contig_1560929
XLOC_011282	2	1795	j	MLOC_11367	contig_1560929
XLOC_001100	1	579	=	MLOC_1137	contig_109725
XLOC_011284	1	377	p	MLOC_11370	contig_1560930
XLOC_011436	1	823	i	MLOC_11563	contig_1561354
XLOC_011497	1	826	p	MLOC_11635	contig_1561505
XLOC_001125	1	504	=	MLOC_1165	contig_11000
XLOC_011532	1	321	p	MLOC_11677	contig_1561599
XLOC_011581	6	968	x	MLOC_11741	contig_1561743
XLOC_011581	5	770	x	MLOC_11741	contig_1561743
XLOC_011614	1	1273	=	MLOC_11786	contig_1561824
XLOC_011709	1	968	p	MLOC_11912	contig_1562131
XLOC_012247	1	717	=	MLOC_12570	contig_1563601
XLOC_012353	1	244	p	MLOC_12704	contig_1563896
XLOC_012433	1	509	i	MLOC_12820	contig_1564170
XLOC_012616	1	595	p	MLOC_13056	contig_1564699
XLOC_012627	2	366	x	MLOC_13069	contig_1564726
XLOC_012627	2	324	x	MLOC_13069	contig_1564726
XLOC_001245	2	911	=	MLOC_1318	contig_11162
XLOC_012789	1	564	p	MLOC_13285	contig_1565291
XLOC_012848	1	260	p	MLOC_13358	contig_1565443
XLOC_012920	1	276	p	MLOC_13452	contig_1565678
XLOC_012927	1	372	=	MLOC_13461	contig_1565715
XLOC_012969	1	847	=	MLOC_13501	contig_1565821
XLOC_013000	1	602	p	MLOC_13547	contig_1565903
XLOC_013090	1	851	p	MLOC_13663	contig_1566191
XLOC_013189	1	632	p	MLOC_13781	contig_1566507
XLOC_013242	1	678	p	MLOC_13853	contig_1566670
XLOC_013314	1	795	p	MLOC_13946	contig_1566886
XLOC_013327	1	1330	p	MLOC_13960	contig_1566924
XLOC_013365	1	270	p	MLOC_14008	contig_1567029
XLOC_013374	2	1053	x	MLOC_14017	contig_1567050
XLOC_013397	1	725	p	MLOC_14048	contig_1567138
XLOC_013401	1	466	p	MLOC_14052	contig_1567150
XLOC_013420	1	506	p	MLOC_14078	contig_1567203
XLOC_013471	1	809	=	MLOC_14135	contig_1567351
XLOC_013481	2	771	j	MLOC_14147	contig_1567380
XLOC_013523	1	1069	p	MLOC_14198	contig_1567524
XLOC_013590	3	384	x	MLOC_14275	contig_1567698
XLOC_013617	1	741	i	MLOC_14312	contig_1567764
XLOC_013677	1	1023	p	MLOC_14390	contig_1567954
XLOC_013687	2	481	=	MLOC_14402	contig_1567978
XLOC_013687	2	433	j	MLOC_14402	contig_1567978
XLOC_013687	1	1437	=	MLOC_14402	contig_1567978
XLOC_013690	1	280	i	MLOC_14405	contig_1567989
XLOC_013771	1	466	p	MLOC_14540	contig_1568306
XLOC_013883	1	332	=	MLOC_14695	contig_1568695
XLOC_014084	1	608	=	MLOC_14945	contig_1569474
XLOC_014215	1	550	p	MLOC_15114	contig_1569873
XLOC_014258	1	420	p	MLOC_15166	contig_1570009
XLOC_014302	1	237	p	MLOC_15214	contig_1570161
XLOC_014455	1	365	i	MLOC_15432	contig_1570675
XLOC_014491	2	933	=	MLOC_15485	contig_1570804
XLOC_014492	2	236	x	MLOC_15485	contig_1570804
XLOC_014492	2	237	x	MLOC_15485	contig_1570804
XLOC_014563	1	704	=	MLOC_15574	contig_157105
XLOC_014585	1	596	p	MLOC_15606	contig_157113
XLOC_014681	1	669	p	MLOC_15721	contig_1571407
XLOC_014702	1	348	p	MLOC_15752	contig_157146
XLOC_014761	1	583	p	MLOC_15835	contig_1571653
XLOC_014907	1	1535	p	MLOC_16021	contig_1572141
XLOC_014924	1	437	=	MLOC_16047	contig_1572232
XLOC_015146	3	597	=	MLOC_16340	contig_1573111
XLOC_015151	1	786	=	MLOC_16346	contig_1573125
XLOC_001566	1	1834	p	MLOC_1673	contig_114886
XLOC_015446	1	518	=	MLOC_16732	contig_1574312
XLOC_015766	3	1379	=	MLOC_17132	contig_1575682
XLOC_015766	3	1405	j	MLOC_17132	contig_1575682
XLOC_015782	2	542	x	MLOC_17153	contig_1575766
XLOC_015958	1	482	p	MLOC_17394	contig_1576564
XLOC_015997	1	683	p	MLOC_17446	contig_1576725
XLOC_016152	1	1112	=	MLOC_17647	contig_157746
XLOC_016175	1	430	p	MLOC_17678	contig_1577598
XLOC_016319	2	760	=	MLOC_17858	contig_1578314
XLOC_016358	1	510	p	MLOC_17904	contig_157852
XLOC_016499	1	444	=	MLOC_18082	contig_1579159
XLOC_016591	1	639	=	MLOC_18188	contig_157962
XLOC_016840	2	766	=	MLOC_18497	contig_1580795
XLOC_016851	1	347	=	MLOC_18513	contig_158086
XLOC_016857	1	693	=	MLOC_18520	contig_1580877
XLOC_017147	1	576	p	MLOC_18852	contig_1582289
XLOC_017491	1	458	p	MLOC_19286	contig_15843
XLOC_017676	1	483	p	MLOC_19554	contig_1585357
XLOC_017747	1	629	=	MLOC_19653	contig_158583
XLOC_017854	1	1288	p	MLOC_19804	contig_1586565
XLOC_017890	1	341	=	MLOC_19849	contig_1586791
XLOC_018093	1	392	=	MLOC_20101	contig_1588036
XLOC_018307	1	703	p	MLOC_20384	contig_158948
XLOC_018401	1	217	=	MLOC_20490	contig_159012
XLOC_018475	2	242	o	MLOC_20593	contig_1590728
XLOC_018651	1	1110	p	MLOC_20836	contig_1591967
XLOC_018735	1	1636	p	MLOC_20947	contig_159246
XLOC_018850	1	699	p	MLOC_21090	contig_159310
XLOC_001958	4	880	=	MLOC_2127	contig_118867
XLOC_001958	4	890	=	MLOC_2127	contig_118867
XLOC_001958	4	908	=	MLOC_2127	contig_118867
XLOC_001958	4	888	j	MLOC_2127	contig_118867
XLOC_019225	1	640	p	MLOC_21559	contig_159615
XLOC_019258	1	526	=	MLOC_21599	contig_159657
XLOC_019321	1	357	p	MLOC_21680	contig_159754
XLOC_019337	1	852	=	MLOC_21701	contig_159791
XLOC_019337	2	351	o	MLOC_21701	contig_159791
XLOC_002014	1	423	=	MLOC_2178	contig_119307
XLOC_019401	1	415	=	MLOC_21796	contig_1598913
XLOC_019465	1	560	p	MLOC_21877	contig_159980
XLOC_019568	1	2497	p	MLOC_22006	contig_1601251
XLOC_019669	1	538	p	MLOC_22146	contig_160305
XLOC_019735	1	213	=	MLOC_22221	contig_1604049
XLOC_019783	1	260	=	MLOC_22296	contig_1604994
XLOC_019785	1	468	=	MLOC_22297	contig_1605056
XLOC_019788	1	430	p	MLOC_22301	contig_160508
XLOC_019969	3	568	j	MLOC_22525	contig_160802
XLOC_002129	1	510	p	MLOC_2275	contig_120277
XLOC_002168	1	292	=	MLOC_2312	contig_120616
XLOC_020482	1	1008	p	MLOC_23189	contig_1618941
XLOC_020600	1	744	p	MLOC_23329	contig_1620908
XLOC_020625	1	440	=	MLOC_23368	contig_162170
XLOC_020789	1	246	=	MLOC_23589	contig_1626
XLOC_020886	1	693	=	MLOC_23728	contig_1628420
XLOC_021023	1	226	=	MLOC_23892	contig_1631836
XLOC_021270	1	702	=	MLOC_24216	contig_1639930
XLOC_021296	3	487	=	MLOC_24252	contig_164084
XLOC_021432	1	512	=	MLOC_24420	contig_1644671
XLOC_002298	1	453	=	MLOC_2444	contig_121705
XLOC_021614	1	413	=	MLOC_24640	contig_1649919
XLOC_022038	1	403	=	MLOC_25129	contig_1672929
XLOC_022302	1	898	=	MLOC_25456	contig_169253
XLOC_022680	1	359	=	MLOC_25901	contig_172046
XLOC_023407	2	355	=	MLOC_26762	contig_17779
XLOC_023407	1	768	=	MLOC_26762	contig_17779
XLOC_002543	4	537	j	MLOC_2679	contig_123932
XLOC_002543	3	1359	j	MLOC_2679	contig_123932
XLOC_023754	1	1017	=	MLOC_27151	contig_180969
XLOC_023760	1	307	=	MLOC_27154	contig_1810059
XLOC_023781	1	426	=	MLOC_27176	contig_181153
XLOC_024055	3	307	=	MLOC_27511	contig_183807
XLOC_024055	3	440	=	MLOC_27511	contig_183807
XLOC_024655	1	219	=	MLOC_28169	contig_1897169
XLOC_024798	1	481	=	MLOC_28345	contig_191
XLOC_024927	1	534	p	MLOC_28498	contig_192426
XLOC_025055	2	356	=	MLOC_28634	contig_193556
XLOC_025128	1	377	=	MLOC_28718	contig_194328
XLOC_025187	1	289	p	MLOC_28796	contig_194805
XLOC_025275	1	256	=	MLOC_28890	contig_1957022
XLOC_025706	1	311	=	MLOC_29419	contig_2003555
XLOC_025751	1	606	p	MLOC_29472	contig_200898
XLOC_025925	1	331	=	MLOC_29683	contig_202758
XLOC_026145	1	211	=	MLOC_29923	contig_2049593
XLOC_002918	5	2341	j	MLOC_3042	contig_127288
XLOC_002918	7	2171	j	MLOC_3042	contig_127288
XLOC_027444	1	225	=	MLOC_31427	contig_2188139
XLOC_027554	2	297	o	MLOC_31567	contig_220151
XLOC_027585	1	294	=	MLOC_31608	contig_2204791
XLOC_027601	1	242	=	MLOC_31630	contig_2207122
XLOC_027608	1	519	p	MLOC_31638	contig_220842
XLOC_027814	1	263	=	MLOC_31879	contig_2231895
XLOC_027844	1	227	=	MLOC_31923	contig_22353
XLOC_027858	3	1526	j	MLOC_31941	contig_223675
XLOC_027858	3	1389	=	MLOC_31941	contig_223675
XLOC_027858	3	1411	j	MLOC_31941	contig_223675
XLOC_027858	2	1816	j	MLOC_31941	contig_223675
XLOC_003092	1	665	=	MLOC_3213	contig_12873
XLOC_028280	1	941	=	MLOC_32485	contig_229035
XLOC_028482	1	576	p	MLOC_32738	contig_231513
XLOC_028511	2	779	=	MLOC_32769	contig_231795
XLOC_028619	1	1212	p	MLOC_32908	contig_232880
XLOC_029310	1	445	p	MLOC_33777	contig_240206
XLOC_003282	1	498	=	MLOC_3392	contig_13043
XLOC_029491	1	548	=	MLOC_34003	contig_241973
XLOC_029869	2	257	=	MLOC_34478	contig_244009
XLOC_029898	1	454	p	MLOC_34510	contig_244073
XLOC_029899	1	575	p	MLOC_34510	contig_244073
XLOC_029926	1	535	p	MLOC_34542	contig_244134
XLOC_029955	1	656	p	MLOC_34580	contig_244197
XLOC_030049	1	592	p	MLOC_34695	contig_244390
XLOC_030063	1	771	p	MLOC_34713	contig_244437
XLOC_030534	2	833	o	MLOC_35284	contig_247066
XLOC_030534	1	1071	=	MLOC_35284	contig_247066
XLOC_031021	1	203	=	MLOC_35857	contig_2524035
XLOC_031346	1	274	=	MLOC_36212	contig_2539645
XLOC_031547	1	609	p	MLOC_36416	contig_2546769
XLOC_031699	1	406	p	MLOC_36612	contig_2547037
XLOC_031809	2	828	=	MLOC_36747	contig_2547277
XLOC_031855	2	354	o	MLOC_36806	contig_2547360
XLOC_031902	1	584	=	MLOC_36870	contig_2547429
XLOC_032014	1	601	p	MLOC_37018	contig_2547657
XLOC_032019	1	303	p	MLOC_37025	contig_2547662
XLOC_032077	1	597	p	MLOC_37087	contig_2547759
XLOC_032097	1	243	p	MLOC_37109	contig_2547793
XLOC_032099	1	1699	p	MLOC_37114	contig_2547796
XLOC_032231	1	715	p	MLOC_37284	contig_2548105
XLOC_032288	1	1125	p	MLOC_37356	contig_2548222
XLOC_032389	1	433	=	MLOC_37477	contig_2548485
XLOC_003649	3	491	=	MLOC_3767	contig_133322
XLOC_032554	3	540	=	MLOC_37699	contig_2548914
XLOC_032633	1	294	p	MLOC_37800	contig_2549134
XLOC_003679	1	902	p	MLOC_3793	contig_133527
XLOC_032740	1	413	p	MLOC_37944	contig_2549401
XLOC_032796	1	205	=	MLOC_38019	contig_2549559
XLOC_032926	1	548	p	MLOC_38178	contig_2549865
XLOC_032983	1	517	p	MLOC_38256	contig_2550039
XLOC_033051	1	2095	p	MLOC_38357	contig_2550255
XLOC_033082	1	538	p	MLOC_38387	contig_2550365
XLOC_033085	1	1021	p	MLOC_38392	contig_2550372
XLOC_003738	1	355	p	MLOC_3850	contig_133956
XLOC_033320	1	566	p	MLOC_38685	contig_2551099
XLOC_033349	2	915	o	MLOC_38721	contig_2551198
XLOC_033349	1	1201	=	MLOC_38721	contig_2551198
XLOC_033349	2	685	o	MLOC_38721	contig_2551198
XLOC_033398	1	1140	p	MLOC_38783	contig_2551337
XLOC_033417	1	1300	p	MLOC_38805	contig_2551428
XLOC_033424	1	422	=	MLOC_38813	contig_2551475
XLOC_033564	1	219	=	MLOC_38986	contig_2551955
XLOC_033616	1	429	p	MLOC_39064	contig_2552175
XLOC_033793	1	744	=	MLOC_39307	contig_2552985
XLOC_033914	1	304	=	MLOC_39462	contig_2553505
XLOC_034265	1	616	=	MLOC_39887	contig_2555298
XLOC_003896	1	378	=	MLOC_4029	contig_134594
XLOC_034679	1	620	=	MLOC_40419	contig_255935
XLOC_035164	2	345	=	MLOC_41058	contig_2570341
XLOC_003995	1	961	=	MLOC_4150	contig_134755
XLOC_036209	1	245	=	MLOC_42402	contig_2641637
XLOC_036229	1	502	=	MLOC_42431	contig_2643988
XLOC_004094	1	595	p	MLOC_4279	contig_134950
XLOC_004105	1	534	p	MLOC_4290	contig_134967
XLOC_037072	2	1047	x	MLOC_43497	contig_270803
XLOC_037205	2	406	o	MLOC_43659	contig_271914
XLOC_037232	1	297	p	MLOC_43689	contig_272088
XLOC_037239	1	269	p	MLOC_43699	contig_272160
XLOC_037357	1	1069	p	MLOC_43853	contig_273076
XLOC_037382	1	581	p	MLOC_43885	contig_273247
XLOC_037656	1	361	=	MLOC_44250	contig_274394
XLOC_004215	1	272	i	MLOC_4429	contig_135124
XLOC_004236	1	338	p	MLOC_4461	contig_135153
XLOC_037929	1	322	p	MLOC_44625	contig_275052
XLOC_004245	1	418	=	MLOC_4473	contig_13517
XLOC_038266	1	1049	=	MLOC_45084	contig_276251
XLOC_038266	2	543	=	MLOC_45084	contig_276251
XLOC_038438	2	557	j	MLOC_45302	contig_277189
XLOC_038438	2	417	=	MLOC_45302	contig_277189
XLOC_038633	1	302	=	MLOC_45554	contig_279046
XLOC_039036	1	697	=	MLOC_46124	contig_285776
XLOC_039238	1	559	p	MLOC_46375	contig_289364
XLOC_039559	1	534	=	MLOC_46810	contig_295977
XLOC_040105	1	515	=	MLOC_47566	contig_308225
XLOC_040281	1	235	=	MLOC_47807	contig_312362
XLOC_040392	3	497	j	MLOC_47958	contig_315259
XLOC_040392	2	749	o	MLOC_47958	contig_315259
XLOC_004515	2	352	o	MLOC_4803	contig_135522
XLOC_004523	2	454	x	MLOC_4813	contig_135532
XLOC_040551	1	282	=	MLOC_48173	contig_318840
XLOC_040661	1	809	=	MLOC_48315	contig_321150
XLOC_040661	2	508	o	MLOC_48315	contig_321150
XLOC_040692	1	337	=	MLOC_48354	contig_322037
XLOC_040762	4	635	=	MLOC_48455	contig_324067
XLOC_040931	2	261	=	MLOC_48704	contig_328220
XLOC_004578	2	277	o	MLOC_4890	contig_135615
XLOC_041157	1	439	=	MLOC_49035	contig_334196
XLOC_004623	1	719	p	MLOC_4936	contig_135689
XLOC_004649	3	593	j	MLOC_4964	contig_135729
XLOC_004655	1	556	p	MLOC_4969	contig_135735
XLOC_041894	1	402	=	MLOC_50064	contig_353665
XLOC_042038	2	520	=	MLOC_50266	contig_357796
XLOC_042046	1	1382	=	MLOC_50278	contig_357935
XLOC_042569	1	468	i	MLOC_50953	contig_367934
XLOC_042669	2	376	x	MLOC_51086	contig_36850
XLOC_042709	1	328	=	MLOC_51132	contig_368570
XLOC_042764	1	524	i	MLOC_51204	contig_36870
XLOC_042836	1	458	p	MLOC_51316	contig_36893
XLOC_042856	1	744	p	MLOC_51337	contig_368981
XLOC_042864	1	778	=	MLOC_51346	contig_369002
XLOC_042938	1	865	p	MLOC_51430	contig_369214
XLOC_043194	1	615	=	MLOC_51773	contig_37067
XLOC_043221	1	1022	p	MLOC_51817	contig_37096
XLOC_004811	2	503	=	MLOC_5182	contig_135977
XLOC_043255	1	338	p	MLOC_51860	contig_37118
XLOC_043437	1	207	=	MLOC_52098	contig_37283
XLOC_043449	4	679	=	MLOC_52114	contig_37291
XLOC_043449	3	1520	j	MLOC_52114	contig_37291
XLOC_043486	2	1030	=	MLOC_52160	contig_37325
XLOC_043577	1	709	p	MLOC_52267	contig_37408
XLOC_043590	1	739	p	MLOC_52280	contig_37414
XLOC_043639	1	864	p	MLOC_52335	contig_37452
XLOC_043837	1	392	p	MLOC_52601	contig_37648
XLOC_043919	1	552	p	MLOC_52707	contig_37730
XLOC_044056	1	891	p	MLOC_52886	contig_37884
XLOC_044065	3	522	x	MLOC_52896	contig_37892
XLOC_044065	2	949	x	MLOC_52896	contig_37892
XLOC_044070	2	553	x	MLOC_52901	contig_37898
XLOC_044074	1	566	=	MLOC_52909	contig_379009
XLOC_044102	1	609	=	MLOC_52938	contig_37922
XLOC_044160	1	725	i	MLOC_53008	contig_37985
XLOC_044159	1	728	i	MLOC_53009	contig_37985
XLOC_044243	1	1552	e	MLOC_53110	contig_38066
XLOC_044298	2	231	=	MLOC_53172	contig_38115
XLOC_044342	1	344	p	MLOC_53224	contig_38160
XLOC_044382	1	912	p	MLOC_53278	contig_38198
XLOC_044445	1	688	p	MLOC_53353	contig_38285
XLOC_044453	1	702	=	MLOC_53364	contig_38296
XLOC_004925	1	676	=	MLOC_5338	contig_136155
XLOC_044561	1	2106	e	MLOC_53497	contig_38417
XLOC_044950	1	309	=	MLOC_53993	contig_38804
XLOC_044969	1	997	p	MLOC_54015	contig_38812
XLOC_045073	1	419	i	MLOC_54154	contig_38925
XLOC_045074	1	329	i	MLOC_54154	contig_38925
XLOC_045077	1	1008	=	MLOC_54160	contig_38929
XLOC_045315	1	238	p	MLOC_54481	contig_39164
XLOC_045329	1	925	p	MLOC_54496	contig_39173
XLOC_045378	1	1054	p	MLOC_54565	contig_39214
XLOC_045397	1	465	i	MLOC_54588	contig_39233
XLOC_045463	1	968	p	MLOC_54674	contig_39293
XLOC_045490	1	657	p	MLOC_54701	contig_39323
XLOC_045519	1	748	p	MLOC_54733	contig_39346
XLOC_045596	3	2006	x	MLOC_54841	contig_39440
XLOC_045617	1	910	p	MLOC_54875	contig_39464
XLOC_045644	1	1141	p	MLOC_54904	contig_39491
XLOC_045798	1	252	i	MLOC_55106	contig_39661
XLOC_045799	1	666	i	MLOC_55106	contig_39661
XLOC_045876	1	350	p	MLOC_55193	contig_39742
XLOC_045954	1	619	p	MLOC_55302	contig_39839
XLOC_046050	1	461	=	MLOC_55432	contig_39961
XLOC_046214	2	1734	=	MLOC_55639	contig_40143
XLOC_005094	2	517	x	MLOC_5568	contig_136392
XLOC_046263	2	1058	=	MLOC_55696	contig_40188
XLOC_046278	2	309	=	MLOC_55719	contig_40211
XLOC_046308	3	939	=	MLOC_55767	contig_40245
XLOC_046338	1	792	p	MLOC_55808	contig_40281
XLOC_046348	1	223	=	MLOC_55824	contig_40295
XLOC_046444	1	1744	p	MLOC_55955	contig_40415
XLOC_046653	1	1100	e	MLOC_56239	contig_40647
XLOC_046654	1	295	i	MLOC_56239	contig_40647
XLOC_046778	1	751	p	MLOC_56401	contig_40794
XLOC_005158	1	746	p	MLOC_5646	contig_136504
XLOC_046913	1	877	i	MLOC_56587	contig_40974
XLOC_046980	1	1016	p	MLOC_56664	contig_41038
XLOC_046990	1	1126	=	MLOC_56679	contig_41047
XLOC_047015	1	1232	p	MLOC_56716	contig_41082
XLOC_047135	1	726	i	MLOC_56893	contig_41225
XLOC_047192	5	919	j	MLOC_56969	contig_41296
XLOC_047213	1	759	i	MLOC_56995	contig_41324
XLOC_047257	1	261	i	MLOC_57064	contig_41392
XLOC_047295	1	720	p	MLOC_57123	contig_41441
XLOC_047499	1	914	p	MLOC_57377	contig_41695
XLOC_047506	1	489	p	MLOC_57388	contig_41701
XLOC_047768	1	331	p	MLOC_57710	contig_42016
XLOC_047861	1	903	p	MLOC_57821	contig_42127
XLOC_047970	1	431	x	MLOC_57977	contig_42249
XLOC_048026	2	503	o	MLOC_58058	contig_42311
XLOC_048026	2	769	o	MLOC_58058	contig_42311
XLOC_048063	1	455	p	MLOC_58106	contig_42354
XLOC_048168	1	518	i	MLOC_58253	contig_42487
XLOC_048205	1	249	p	MLOC_58301	contig_42538
XLOC_048225	1	1253	=	MLOC_58322	contig_42559
XLOC_048278	1	449	p	MLOC_58390	contig_42626
XLOC_048290	1	514	=	MLOC_58414	contig_42644
XLOC_048331	2	2967	=	MLOC_58464	contig_42691
XLOC_048376	1	2185	p	MLOC_58519	contig_42742
XLOC_048381	1	576	p	MLOC_58525	contig_42751
XLOC_048419	1	594	p	MLOC_58569	contig_42789
XLOC_048433	1	544	p	MLOC_58590	contig_42805
XLOC_048468	1	533	p	MLOC_58640	contig_42849
XLOC_048540	1	591	p	MLOC_58736	contig_42931
XLOC_048647	6	746	x	MLOC_58877	contig_43075
XLOC_048647	6	735	x	MLOC_58877	contig_43075
XLOC_048655	1	814	p	MLOC_58888	contig_43082
XLOC_048807	1	1724	e	MLOC_59098	contig_43265
XLOC_048904	1	887	p	MLOC_59233	contig_43385
XLOC_049003	2	602	=	MLOC_59370	contig_43520
XLOC_049042	2	776	=	MLOC_59423	contig_43573
XLOC_049083	1	1108	p	MLOC_59476	contig_43648
XLOC_049087	1	718	p	MLOC_59481	contig_43651
XLOC_049128	1	1143	=	MLOC_59538	contig_43699
XLOC_049162	1	482	p	MLOC_59580	contig_43734
XLOC_049263	1	338	=	MLOC_59718	contig_438530
XLOC_049398	1	438	=	MLOC_59893	contig_44012
XLOC_049492	1	1518	i	MLOC_59999	contig_44102
XLOC_049536	1	296	p	MLOC_60060	contig_44160
XLOC_049598	2	1199	o	MLOC_60143	contig_442025
XLOC_049665	3	1109	j	MLOC_60237	contig_44221
XLOC_049665	3	523	=	MLOC_60237	contig_44221
XLOC_049665	2	1295	=	MLOC_60237	contig_44221
XLOC_049665	2	1155	=	MLOC_60237	contig_44221
XLOC_049667	1	788	=	MLOC_60240	contig_442214
XLOC_049828	3	1677	=	MLOC_60431	contig_44379
XLOC_050036	3	1592	=	MLOC_60694	contig_44673
XLOC_050036	3	1478	=	MLOC_60694	contig_44673
XLOC_050036	2	1707	=	MLOC_60694	contig_44673
XLOC_050127	1	1059	=	MLOC_60806	contig_44804
XLOC_050182	1	899	p	MLOC_60881	contig_44875
XLOC_050255	1	737	p	MLOC_60979	contig_44962
XLOC_050291	1	1204	=	MLOC_61021	contig_45012
XLOC_050358	1	1254	p	MLOC_61106	contig_45117
XLOC_050398	1	1513	=	MLOC_61166	contig_45174
XLOC_005533	1	455	p	MLOC_6134	contig_137099
XLOC_050667	1	994	=	MLOC_61498	contig_45572
XLOC_050676	1	382	i	MLOC_61507	contig_45577
XLOC_050732	1	866	i	MLOC_61582	contig_45647
XLOC_050812	1	856	p	MLOC_61688	contig_457587
XLOC_050846	1	1369	p	MLOC_61726	contig_45808
XLOC_051138	1	943	p	MLOC_62122	contig_46213
XLOC_051309	2	370	=	MLOC_62329	contig_46444
XLOC_051316	1	494	p	MLOC_62334	contig_46453
XLOC_051343	1	211	p	MLOC_62363	contig_46489
XLOC_051362	2	499	=	MLOC_62391	contig_46515
XLOC_051489	1	233	i	MLOC_62557	contig_46697
XLOC_051621	1	485	p	MLOC_62725	contig_46898
XLOC_051641	1	346	p	MLOC_62757	contig_46935
XLOC_051838	1	397	=	MLOC_63046	contig_47226
XLOC_051937	3	794	=	MLOC_63187	contig_47356
XLOC_051991	1	370	p	MLOC_63259	contig_47435
XLOC_052001	1	299	p	MLOC_63273	contig_47445
XLOC_052073	2	844	=	MLOC_63383	contig_47536
XLOC_052073	2	837	=	MLOC_63383	contig_47536
XLOC_052124	1	493	p	MLOC_63447	contig_47595
XLOC_052232	1	614	p	MLOC_63574	contig_47725
XLOC_052244	1	1751	p	MLOC_63593	contig_47747
XLOC_052326	1	414	p	MLOC_63698	contig_47873
XLOC_052330	1	355	i	MLOC_63704	contig_47877
XLOC_052356	1	1242	x	MLOC_63735	contig_47910
XLOC_052358	1	1060	=	MLOC_63742	contig_47914
XLOC_052376	4	851	j	MLOC_63761	contig_47947
XLOC_052439	2	377	=	MLOC_63844	contig_48021
XLOC_052491	1	260	p	MLOC_63902	contig_48103
XLOC_052498	2	465	o	MLOC_63909	contig_481118
XLOC_052645	1	1157	p	MLOC_64103	contig_48370
XLOC_005764	1	264	=	MLOC_6419	contig_1375289
XLOC_052742	1	321	i	MLOC_64218	contig_48508
XLOC_052971	1	1093	p	MLOC_64498	contig_48912
XLOC_052994	1	260	=	MLOC_64522	contig_48947
XLOC_053101	2	519	j	MLOC_64655	contig_49158
XLOC_053101	2	541	j	MLOC_64655	contig_49158
XLOC_053197	1	507	p	MLOC_64774	contig_49305
XLOC_053254	1	225	=	MLOC_64852	contig_49400
XLOC_053398	1	1625	=	MLOC_65036	contig_49656
XLOC_053574	1	524	p	MLOC_65251	contig_49957
XLOC_053582	1	778	=	MLOC_65263	contig_49980
XLOC_053665	2	2203	=	MLOC_65377	contig_50097
XLOC_053665	3	1120	=	MLOC_65377	contig_50097
XLOC_053861	1	619	p	MLOC_65627	contig_50458
XLOC_053953	1	340	p	MLOC_65730	contig_50588
XLOC_053964	1	419	p	MLOC_65742	contig_50608
XLOC_054038	1	568	i	MLOC_65829	contig_50724
XLOC_054193	1	375	=	MLOC_66020	contig_51015
XLOC_054205	1	1326	=	MLOC_66038	contig_51033
XLOC_054386	1	225	p	MLOC_66287	contig_51348
XLOC_054399	1	718	p	MLOC_66305	contig_51365
XLOC_054497	1	463	i	MLOC_66426	contig_51539
XLOC_054520	1	533	p	MLOC_66454	contig_51577
XLOC_054620	1	674	=	MLOC_66576	contig_51771
XLOC_054674	1	704	p	MLOC_66636	contig_51873
XLOC_054695	1	302	p	MLOC_66658	contig_51915
XLOC_054708	1	582	p	MLOC_66670	contig_51931
XLOC_054717	1	579	p	MLOC_66679	contig_51954
XLOC_054752	1	417	p	MLOC_66719	contig_52013
XLOC_054759	1	1715	e	MLOC_66727	contig_52021
XLOC_054801	4	687	=	MLOC_66775	contig_52100
XLOC_054946	1	250	p	MLOC_66971	contig_52362
XLOC_055051	1	227	p	MLOC_67122	contig_52606
XLOC_055128	1	578	=	MLOC_67224	contig_52745
XLOC_055162	2	363	j	MLOC_67262	contig_52797
XLOC_055306	1	447	p	MLOC_67444	contig_53086
XLOC_055366	1	330	i	MLOC_67507	contig_53204
XLOC_055466	1	466	p	MLOC_67633	contig_53392
XLOC_055477	1	518	p	MLOC_67644	contig_53401
XLOC_055509	1	562	p	MLOC_67686	contig_53465
XLOC_055520	1	811	p	MLOC_67698	contig_53488
XLOC_055599	1	844	p	MLOC_67802	contig_53655
XLOC_055695	2	1049	=	MLOC_67915	contig_53894
XLOC_055721	1	689	=	MLOC_67947	contig_53950
XLOC_055887	2	449	x	MLOC_68151	contig_54287
XLOC_055974	1	1914	p	MLOC_68264	contig_54481
XLOC_055983	1	737	p	MLOC_68278	contig_54506
XLOC_006063	1	1474	=	MLOC_6831	contig_138154
XLOC_056123	1	722	p	MLOC_68444	contig_54800
XLOC_056181	1	531	p	MLOC_68522	contig_54908
XLOC_006095	2	598	j	MLOC_6859	contig_138212
XLOC_006097	1	343	p	MLOC_6861	contig_138215
XLOC_056258	1	1551	i	MLOC_68622	contig_55057
XLOC_056484	1	270	p	MLOC_68891	contig_55526
XLOC_000640	1	546	p	MLOC_689	contig_105073
XLOC_056500	2	1662	x	MLOC_68908	contig_55560
XLOC_056522	1	222	p	MLOC_68939	contig_55597
XLOC_056653	1	290	=	MLOC_69111	contig_55932
XLOC_056719	1	227	p	MLOC_69205	contig_56074
XLOC_056720	2	203	=	MLOC_69206	contig_56076
XLOC_056773	2	245	o	MLOC_69283	contig_56196
XLOC_056980	2	314	x	MLOC_69558	contig_56612
XLOC_056999	3	563	x	MLOC_69581	contig_5664
XLOC_006191	1	427	p	MLOC_6962	contig_138402
XLOC_057035	2	564	=	MLOC_69622	contig_56708
XLOC_057136	1	635	x	MLOC_69756	contig_56908
XLOC_057171	1	802	p	MLOC_69795	contig_56964
XLOC_057179	1	425	p	MLOC_69804	contig_56977
XLOC_006207	3	281	=	MLOC_6981	contig_138432
XLOC_057211	1	655	=	MLOC_69844	contig_57051
XLOC_057287	1	373	p	MLOC_69938	contig_57185
XLOC_057459	1	443	=	MLOC_70163	contig_57527
XLOC_006257	1	207	i	MLOC_7043	contig_138550
XLOC_057704	2	1138	x	MLOC_70487	contig_58060
XLOC_057732	1	553	i	MLOC_70520	contig_58095
XLOC_057907	2	1429	=	MLOC_70743	contig_5846
XLOC_058028	1	2035	p	MLOC_70874	contig_58725
XLOC_058036	1	475	=	MLOC_70888	contig_5874
XLOC_058049	1	445	p	MLOC_70900	contig_58754
XLOC_058080	1	1176	p	MLOC_70940	contig_58812
XLOC_058138	1	731	p	MLOC_71014	contig_5895
XLOC_058209	1	837	p	MLOC_71091	contig_59125
XLOC_006320	1	345	i	MLOC_7111	contig_138661
XLOC_058321	1	1603	p	MLOC_71241	contig_59404
XLOC_006365	3	367	j	MLOC_7172	contig_138746
XLOC_006365	3	379	j	MLOC_7172	contig_138746
XLOC_058807	1	209	=	MLOC_71829	contig_605589
XLOC_058821	4	1545	=	MLOC_71848	contig_6060
XLOC_058822	3	878	=	MLOC_71849	contig_6060
XLOC_058822	4	1853	j	MLOC_71849	contig_6060
XLOC_058833	1	478	p	MLOC_71862	contig_60617
XLOC_058861	2	559	o	MLOC_71899	contig_60692
XLOC_058866	1	440	p	MLOC_71907	contig_6070
XLOC_058875	2	524	=	MLOC_71919	contig_60721
XLOC_058899	1	416	=	MLOC_71946	contig_60752
XLOC_059030	1	676	=	MLOC_72099	contig_61046
XLOC_059105	1	493	p	MLOC_72199	contig_61229
XLOC_059123	2	375	o	MLOC_72235	contig_61272
XLOC_006406	3	867	j	MLOC_7225	contig_138833
XLOC_059389	2	510	x	MLOC_72570	contig_6190
XLOC_059586	4	1084	=	MLOC_72805	contig_6241
XLOC_059662	1	645	i	MLOC_72901	contig_6258
XLOC_059696	2	443	=	MLOC_72941	contig_6266
XLOC_059950	1	507	i	MLOC_73269	contig_63280
XLOC_060177	1	927	i	MLOC_73532	contig_63856
XLOC_060292	1	814	p	MLOC_73670	contig_64118
XLOC_060400	3	1225	x	MLOC_73802	contig_64422
XLOC_060452	2	337	=	MLOC_73866	contig_64603
XLOC_060458	4	583	x	MLOC_73871	contig_64617
XLOC_060458	2	3377	x	MLOC_73871	contig_64617
XLOC_060489	1	752	p	MLOC_73905	contig_64717
XLOC_060699	1	283	p	MLOC_74157	contig_6526
XLOC_060704	1	924	p	MLOC_74160	contig_65267
XLOC_060798	1	991	i	MLOC_74275	contig_6550
XLOC_060816	1	462	p	MLOC_74300	contig_6554
XLOC_060986	1	440	p	MLOC_74526	contig_66029
XLOC_061167	1	748	p	MLOC_74738	contig_6646
XLOC_061236	1	979	p	MLOC_74828	contig_66605
XLOC_061278	1	1684	p	MLOC_74884	contig_66713
XLOC_061482	1	730	p	MLOC_75133	contig_6720
XLOC_061663	1	870	p	MLOC_75353	contig_67710
XLOC_061752	2	367	x	MLOC_75448	contig_6794
XLOC_061906	1	633	e	MLOC_75647	contig_68502
XLOC_061930	1	264	p	MLOC_75677	contig_6858
XLOC_062086	1	249	=	MLOC_75854	contig_691549
XLOC_062090	2	609	o	MLOC_75858	contig_6919
XLOC_062090	3	312	o	MLOC_75858	contig_6919
XLOC_062090	3	272	o	MLOC_75858	contig_6919
XLOC_062103	1	1131	p	MLOC_75868	contig_69228
XLOC_062188	5	368	j	MLOC_75972	contig_69663
XLOC_062225	3	452	j	MLOC_76016	contig_69827
XLOC_062274	1	664	p	MLOC_76075	contig_70032
XLOC_062391	1	285	=	MLOC_76255	contig_7070
XLOC_062485	1	320	p	MLOC_76355	contig_7108
XLOC_062513	1	866	p	MLOC_76383	contig_71199
XLOC_062604	1	701	=	MLOC_76498	contig_71594
XLOC_062624	1	1251	=	MLOC_76517	contig_71691
XLOC_062624	2	669	=	MLOC_76517	contig_71691
XLOC_062716	1	274	p	MLOC_76639	contig_72156
XLOC_062840	1	221	=	MLOC_76780	contig_728734
XLOC_062853	1	242	=	MLOC_76791	contig_72913
XLOC_062875	1	492	p	MLOC_76811	contig_73008
XLOC_063408	1	1367	=	MLOC_77458	contig_7572
XLOC_063413	1	1042	p	MLOC_77464	contig_7574
XLOC_063427	1	943	p	MLOC_77480	contig_75824
XLOC_063558	1	495	i	MLOC_77650	contig_76584
XLOC_063735	1	1273	p	MLOC_77879	contig_77720
XLOC_063886	1	702	e	MLOC_78036	contig_78371
XLOC_063975	1	274	p	MLOC_78144	contig_7887
XLOC_064275	1	1179	p	MLOC_78491	contig_80527
XLOC_064285	3	891	=	MLOC_78504	contig_80584
XLOC_064449	1	2177	p	MLOC_78719	contig_81612
XLOC_064477	1	314	p	MLOC_78754	contig_81777
XLOC_006969	1	507	=	MLOC_7883	contig_140442
XLOC_064896	1	826	=	MLOC_79239	contig_8407
XLOC_065052	1	1161	=	MLOC_79442	contig_85032
XLOC_065151	1	621	p	MLOC_79560	contig_85628
XLOC_065351	2	1379	o	MLOC_79782	contig_86934
XLOC_065363	2	831	=	MLOC_79799	contig_8700
XLOC_007063	1	915	p	MLOC_7985	contig_140747
XLOC_065554	1	251	=	MLOC_80009	contig_88161
XLOC_065578	1	1312	=	MLOC_80043	contig_88353
XLOC_066154	1	222	=	MLOC_80726	contig_924950
XLOC_066157	1	204	p	MLOC_80730	contig_92502
XLOC_066276	1	208	=	MLOC_80881	contig_933521
XLOC_066434	1	477	=	MLOC_81097	contig_94390
XLOC_066457	1	369	=	MLOC_81120	contig_9453
XLOC_066683	2	2276	=	MLOC_81382	contig_96003
XLOC_066781	8	1560	=	MLOC_81494	contig_96602
XLOC_066897	1	1773	p	MLOC_81649	contig_97434
XLOC_066969	1	288	p	MLOC_81734	contig_97933
XLOC_067158	2	345	o	MLOC_81956	contig_9913
XLOC_067158	2	344	o	MLOC_81956	contig_9913
XLOC_067158	2	401	o	MLOC_81956	contig_9913
XLOC_067158	2	234	o	MLOC_81956	contig_9913
XLOC_067202	1	243	=	MLOC_81999	contig_993394
XLOC_007375	1	226	p	MLOC_8307	contig_141955
XLOC_007413	1	1146	=	MLOC_8353	contig_142136
XLOC_007787	1	709	=	MLOC_8661	contig_145161
XLOC_007868	1	257	=	MLOC_8736	contig_1458420
XLOC_010160	1	775	p	MLOC_9878	contig_1557995
XLOC_010221	1	756	=	MLOC_9954	contig_1558126
XLOC_000004	2	1195	u		contig_10000
XLOC_000004	1	1409	u		contig_10000
XLOC_000005	2	1201	u		contig_10000
XLOC_000005	3	961	u		contig_10000
XLOC_000007	1	445	u		contig_10001
XLOC_000013	3	810	u		contig_100054
XLOC_000023	1	238	u		contig_1001425
XLOC_000024	1	305	u		contig_1001451
XLOC_000034	1	547	u		contig_100222
XLOC_000035	2	299	u		contig_100223
XLOC_000038	1	601	u		contig_100227
XLOC_000044	2	451	u		contig_100258
XLOC_000051	1	541	u		contig_100312
XLOC_000053	1	1016	u		contig_10032
XLOC_000063	3	423	u		contig_100394
XLOC_000070	1	1026	u		contig_100428
XLOC_000072	1	228	u		contig_1004499
XLOC_000073	1	1038	u		contig_100463
XLOC_000079	1	310	u		contig_1005074
XLOC_000081	2	520	u		contig_100518
XLOC_000085	1	307	u		contig_100530
XLOC_000087	1	1155	u		contig_100537
XLOC_000101	1	200	u		contig_1006170
XLOC_000117	1	654	u		contig_10073
XLOC_000125	2	1503	u		contig_100776
XLOC_000130	2	872	u		contig_100809
XLOC_000154	1	1271	u		contig_10108
XLOC_000159	3	2662	u		contig_101110
XLOC_000159	3	2312	u		contig_101110
XLOC_000159	2	1667	u		contig_101110
XLOC_000169	1	783	u		contig_10115
XLOC_000171	1	1045	u		contig_101150
XLOC_000175	3	592	u		contig_101175
XLOC_000175	4	1905	u		contig_101175
XLOC_000180	1	223	u		contig_1012112
XLOC_000184	1	697	u		contig_101255
XLOC_000187	1	976	u		contig_101265
XLOC_000194	1	257	u		contig_1012914
XLOC_000195	1	840	u		contig_101308
XLOC_000201	1	347	u		contig_1013790
XLOC_000202	1	554	u		contig_10139
XLOC_000207	1	332	u		contig_1014524
XLOC_000210	1	253	u		contig_1015
XLOC_000211	1	230	u		contig_1015224
XLOC_000220	1	235	u		contig_1015669
XLOC_000226	1	254	u		contig_10162
XLOC_000231	1	710	u		contig_101658
XLOC_000232	1	412	u		contig_101664
XLOC_000233	3	599	u		contig_101669
XLOC_000234	1	1869	u		contig_101674
XLOC_000236	1	610	u		contig_10171
XLOC_000239	1	456	u		contig_101753
XLOC_000255	1	271	u		contig_1018606
XLOC_000256	1	379	u		contig_1018730
XLOC_000257	1	417	u		contig_101875
XLOC_000260	1	264	u		contig_1019009
XLOC_000261	1	308	u		contig_1019011
XLOC_000263	1	694	u		contig_10192
XLOC_000273	1	1011	u		contig_10197
XLOC_000282	1	1946	u		contig_102011
XLOC_000290	1	1341	u		contig_10211
XLOC_000304	1	1032	u		contig_102301
XLOC_000316	1	805	u		contig_102407
XLOC_000317	1	1318	u		contig_102407
XLOC_000320	1	864	u		contig_102447
XLOC_000321	1	1705	u		contig_102447
XLOC_000332	2	586	u		contig_102560
XLOC_000333	1	1598	u		contig_102560
XLOC_000347	1	1401	u		contig_102638
XLOC_000352	1	967	u		contig_102670
XLOC_000354	1	207	u		contig_1026850
XLOC_000358	1	212	u		contig_1027047
XLOC_000359	1	269	u		contig_102706
XLOC_000361	1	977	u		contig_102706
XLOC_000365	1	681	u		contig_10272
XLOC_000367	2	883	u		contig_102774
XLOC_000368	1	1342	u		contig_102774
XLOC_000369	1	1430	u		contig_102792
XLOC_000370	1	1394	u		contig_102792
XLOC_000371	1	1707	u		contig_102792
XLOC_000372	1	1098	u		contig_102813
XLOC_000373	1	1290	u		contig_102813
XLOC_000377	1	832	u		contig_102826
XLOC_000380	1	228	u		contig_10286
XLOC_000381	1	400	u		contig_1028692
XLOC_000383	2	857	u		contig_102881
XLOC_000384	1	273	u		contig_102881
XLOC_000387	1	288	u		contig_1028945
XLOC_000391	1	1277	u		contig_102912
XLOC_000393	1	252	u		contig_10293
XLOC_000412	1	200	u		contig_1031201
XLOC_000413	1	233	u		contig_1031399
XLOC_000423	1	678	u		contig_10323
XLOC_000435	1	410	u		contig_10335
XLOC_000442	1	248	u		contig_1034260
XLOC_000443	1	254	u		contig_1034378
XLOC_000448	1	224	u		contig_10349
XLOC_000451	1	215	u		contig_10351
XLOC_000456	2	376	u		contig_103569
XLOC_000456	2	829	u		contig_103569
XLOC_000457	1	306	u		contig_103572
XLOC_000458	1	312	u		contig_1035800
XLOC_000462	1	1354	u		contig_10363
XLOC_000464	1	517	u		contig_10364
XLOC_000471	1	206	u		contig_1036858
XLOC_000481	1	442	u		contig_10380
XLOC_000488	2	836	u		contig_103851
XLOC_000488	2	848	u		contig_103851
XLOC_000488	2	855	u		contig_103851
XLOC_000488	2	838	u		contig_103851
XLOC_000500	1	278	u		contig_1039424
XLOC_000508	1	216	u		contig_1039757
XLOC_000509	2	1098	u		contig_10399
XLOC_000518	1	222	u		contig_1040855
XLOC_000523	1	575	u		contig_104127
XLOC_000525	1	249	u		contig_1041826
XLOC_000540	1	275	u		contig_1043423
XLOC_000541	1	210	u		contig_1043482
XLOC_000550	1	285	u		contig_1043905
XLOC_000556	1	434	u		contig_104450
XLOC_000573	1	262	u		contig_10457
XLOC_000585	1	294	u		contig_104666
XLOC_000589	1	816	u		contig_104692
XLOC_000593	2	387	u		contig_10475
XLOC_000593	2	385	u		contig_10475
XLOC_000595	1	256	u		contig_1047695
XLOC_000600	1	291	u		contig_1048147
XLOC_000608	1	337	u		contig_10485
XLOC_000609	1	259	u		contig_1048557
XLOC_000616	3	1078	u		contig_104901
XLOC_000616	3	1016	u		contig_104901
XLOC_000626	1	267	u		contig_1049757
XLOC_000637	1	400	u		contig_10507
XLOC_000641	1	225	u		contig_1050735
XLOC_000642	1	413	u		contig_10508
XLOC_000644	1	957	u		contig_105093
XLOC_000649	1	231	u		contig_1051523
XLOC_000665	3	1383	u		contig_105320
XLOC_000665	4	936	u		contig_105320
XLOC_000665	2	1605	u		contig_105320
XLOC_000665	3	1154	u		contig_105320
XLOC_000665	3	1162	u		contig_105320
XLOC_000665	4	974	u		contig_105320
XLOC_000665	3	1197	u		contig_105320
XLOC_000665	4	933	u		contig_105320
XLOC_000665	4	971	u		contig_105320
XLOC_000665	3	1156	u		contig_105320
XLOC_000665	4	937	u		contig_105320
XLOC_000665	4	957	u		contig_105320
XLOC_000665	5	510	u		contig_105320
XLOC_000665	5	551	u		contig_105320
XLOC_000665	5	546	u		contig_105320
XLOC_000665	5	508	u		contig_105320
XLOC_000665	5	512	u		contig_105320
XLOC_000665	4	721	u		contig_105320
XLOC_000665	3	1156	u		contig_105320
XLOC_000665	3	935	u		contig_105320
XLOC_000665	3	885	u		contig_105320
XLOC_000667	1	375	u		contig_105341
XLOC_000670	1	709	u		contig_10536
XLOC_000676	1	729	u		contig_105408
XLOC_000679	1	275	u		contig_1054225
XLOC_000680	1	416	u		contig_10544
XLOC_000683	1	264	u		contig_105464
XLOC_000684	1	390	u		contig_1054791
XLOC_000687	2	794	u		contig_105488
XLOC_000691	2	243	u		contig_10552
XLOC_000698	1	743	u		contig_105584
XLOC_000705	1	205	u		contig_1056225
XLOC_000710	1	273	u		contig_105704
XLOC_000712	1	249	u		contig_1057294
XLOC_000717	2	577	u		contig_105778
XLOC_000735	1	1458	u		contig_106031
XLOC_000736	1	216	u		contig_1060363
XLOC_000737	1	256	u		contig_106047
XLOC_000744	1	281	u		contig_1061401
XLOC_000756	1	367	u		contig_10627
XLOC_000763	1	280	u		contig_106360
XLOC_000772	1	202	u		contig_1064595
XLOC_000778	1	225	u		contig_1064861
XLOC_000787	1	345	u		contig_106577
XLOC_000797	1	344	u		contig_106673
XLOC_000814	1	212	u		contig_1068242
XLOC_000816	1	775	u		contig_106842
XLOC_000823	1	232	u		contig_1069
XLOC_000836	1	243	u		contig_1070209
XLOC_000837	1	231	u		contig_1070242
XLOC_000843	1	214	u		contig_1070530
XLOC_000845	2	497	u		contig_107088
XLOC_000846	2	516	u		contig_107088
XLOC_000846	2	565	u		contig_107088
XLOC_000857	1	356	u		contig_1071635
XLOC_000868	1	317	u		contig_1072513
XLOC_000872	1	241	u		contig_1072686
XLOC_000877	1	230	u		contig_1073084
XLOC_000878	1	200	u		contig_1073159
XLOC_000880	1	3129	u		contig_107381
XLOC_000881	1	349	u		contig_10740
XLOC_000897	1	394	u		contig_107636
XLOC_000898	1	243	u		contig_1076381
XLOC_000908	1	256	u		contig_1077355
XLOC_000914	1	287	u		contig_1077964
XLOC_000915	1	260	u		contig_1078101
XLOC_000923	2	327	u		contig_10789
XLOC_000926	1	1168	u		contig_107922
XLOC_000935	1	219	u		contig_1079966
XLOC_000936	1	537	u		contig_108
XLOC_000937	1	313	u		contig_108
XLOC_000942	1	259	u		contig_108027
XLOC_000944	1	770	u		contig_108055
XLOC_000946	1	388	u		contig_108059
XLOC_000963	1	1303	u		contig_108200
XLOC_000964	1	424	u		contig_108204
XLOC_000968	1	507	u		contig_108252
XLOC_000973	1	212	u		contig_108286
XLOC_000985	3	378	u		contig_108455
XLOC_000987	1	297	u		contig_108464
XLOC_000993	1	202	u		contig_1085088
XLOC_000996	1	291	u		contig_1085190
XLOC_001003	1	213	u		contig_1085965
XLOC_001007	1	294	u		contig_1086541
XLOC_001030	1	213	u		contig_108897
XLOC_001038	1	742	u		contig_10900
XLOC_001039	1	1195	u		contig_109003
XLOC_001040	1	901	u		contig_10902
XLOC_001058	1	215	u		contig_109246
XLOC_001059	1	257	u		contig_1092792
XLOC_001061	1	210	u		contig_1093247
XLOC_001063	1	201	u		contig_1093758
XLOC_001069	1	212	u		contig_1094131
XLOC_001083	1	391	u		contig_109588
XLOC_001092	1	3143	u		contig_109695
XLOC_001101	2	435	u		contig_10973
XLOC_001102	1	305	u		contig_109749
XLOC_001108	1	203	u		contig_1097915
XLOC_001121	1	695	u		contig_10992
XLOC_001133	1	2152	u		contig_110149
XLOC_001134	1	240	u		contig_1101616
XLOC_001138	1	354	u		contig_110239
XLOC_001139	1	284	u		contig_110239
XLOC_001140	1	215	u		contig_1102692
XLOC_001143	2	266	u		contig_110323
XLOC_001143	2	277	u		contig_110323
XLOC_001147	1	271	u		contig_1103483
XLOC_001167	1	564	u		contig_110583
XLOC_001174	2	231	u		contig_1107
XLOC_001178	1	294	u		contig_1107725
XLOC_001183	1	250	u		contig_1108179
XLOC_001206	3	1118	u		contig_111127
XLOC_001206	3	996	u		contig_111127
XLOC_001206	3	973	u		contig_111127
XLOC_001210	1	217	u		contig_11117
XLOC_001218	1	319	u		contig_1112849
XLOC_001228	1	227	u		contig_1114116
XLOC_001241	1	200	u		contig_1115792
XLOC_001247	2	354	u		contig_11165
XLOC_001255	1	681	u		contig_111710
XLOC_001258	1	328	u		contig_111717
XLOC_001259	1	208	u		contig_111722
XLOC_001268	1	1661	u		contig_111799
XLOC_001273	1	308	u		contig_1118430
XLOC_001279	1	1185	u		contig_111886
XLOC_001280	1	497	u		contig_111886
XLOC_001281	2	534	u		contig_11191
XLOC_001282	1	212	u		contig_1119109
XLOC_001288	1	516	u		contig_111958
XLOC_001294	4	487	u		contig_112040
XLOC_001306	1	288	u		contig_1121204
XLOC_001313	1	249	u		contig_1121648
XLOC_001323	1	301	u		contig_1122676
XLOC_001328	1	283	u		contig_1123029
XLOC_001340	1	293	u		contig_1124373
XLOC_001345	1	244	u		contig_1125028
XLOC_001354	1	217	u		contig_1126124
XLOC_001370	1	253	u		contig_1127880
XLOC_001372	1	340	u		contig_11283
XLOC_001373	1	254	u		contig_1128322
XLOC_001380	1	553	u		contig_11291
XLOC_001382	1	296	u		contig_1129413
XLOC_001384	3	379	u		contig_11296
XLOC_001385	2	537	u		contig_1129657
XLOC_001385	2	310	u		contig_1129657
XLOC_001397	3	373	u		contig_11308
XLOC_001412	3	1471	u		contig_113285
XLOC_001412	5	1599	u		contig_113285
XLOC_001412	4	1787	u		contig_113285
XLOC_001412	4	1686	u		contig_113285
XLOC_001412	6	1091	u		contig_113285
XLOC_001412	4	2197	u		contig_113285
XLOC_001412	5	1009	u		contig_113285
XLOC_001412	4	1808	u		contig_113285
XLOC_001412	3	2332	u		contig_113285
XLOC_001418	1	1128	u		contig_113343
XLOC_001422	4	1308	u		contig_113386
XLOC_001428	1	220	u		contig_1134225
XLOC_001429	1	444	u		contig_11343
XLOC_001432	1	952	u		contig_113442
XLOC_001437	1	200	u		contig_1135157
XLOC_001443	1	299	u		contig_1135812
XLOC_001453	1	799	u		contig_11366
XLOC_001477	1	229	u		contig_1139076
XLOC_001478	3	1120	u		contig_113935
XLOC_001484	1	254	u		contig_1139931
XLOC_001490	1	255	u		contig_1140393
XLOC_001493	2	2072	u		contig_114043
XLOC_001494	1	2623	u		contig_114043
XLOC_001516	1	287	u		contig_114226
XLOC_001517	1	366	u		contig_11423
XLOC_001520	1	579	u		contig_11426
XLOC_001522	1	482	u		contig_11431
XLOC_001533	1	1145	u		contig_114471
XLOC_001536	1	270	u		contig_114494
XLOC_001539	1	235	u		contig_1145258
XLOC_001540	1	394	u		contig_11453
XLOC_001553	1	219	u		contig_1147581
XLOC_001555	1	400	u		contig_114820
XLOC_001556	1	565	u		contig_114820
XLOC_001559	1	811	u		contig_114835
XLOC_001565	2	1313	u		contig_114886
XLOC_001576	1	331	u		contig_11498
XLOC_001583	1	292	u		contig_1150076
XLOC_001584	1	230	u		contig_115021
XLOC_001589	1	224	u		contig_1150740
XLOC_001600	1	226	u		contig_1152164
XLOC_001606	2	664	u		contig_115281
XLOC_001609	1	467	u		contig_11529
XLOC_001610	1	216	u		contig_1153
XLOC_001614	1	239	u		contig_1153445
XLOC_001622	1	1392	u		contig_115391
XLOC_001629	1	382	u		contig_11552
XLOC_001639	1	264	u		contig_1156276
XLOC_001654	1	397	u		contig_11583
XLOC_001655	2	648	u		contig_11584
XLOC_001667	1	1508	u		contig_115939
XLOC_001668	1	266	u		contig_11594
XLOC_001670	1	595	u		contig_115961
XLOC_001676	1	208	u		contig_116005
XLOC_001679	1	230	u		contig_116026
XLOC_001688	1	231	u		contig_1161
XLOC_001691	1	300	u		contig_11611
XLOC_001697	1	1156	u		contig_116152
XLOC_001697	2	1044	u		contig_116152
XLOC_001697	2	996	u		contig_116152
XLOC_001697	2	823	u		contig_116152
XLOC_001706	1	788	u		contig_116286
XLOC_001715	1	225	u		contig_116375
XLOC_001725	2	373	u		contig_11650
XLOC_001729	1	1392	u		contig_116520
XLOC_001732	1	257	u		contig_1165714
XLOC_001733	1	240	u		contig_1165736
XLOC_001741	1	285	u		contig_1166766
XLOC_001753	1	293	u		contig_1168305
XLOC_001761	1	535	u		contig_11689
XLOC_001771	1	404	u		contig_11694
XLOC_001775	1	1674	u		contig_116962
XLOC_001782	1	249	u		contig_1170045
XLOC_001791	1	218	u		contig_1171242
XLOC_001802	1	220	u		contig_1172535
XLOC_001803	1	216	u		contig_1172892
XLOC_001805	1	215	u		contig_1173289
XLOC_001815	1	287	u		contig_1174031
XLOC_001817	3	859	u		contig_117410
XLOC_001817	3	856	u		contig_117410
XLOC_001825	1	285	u		contig_1174975
XLOC_001831	1	200	u		contig_1175383
XLOC_001834	1	366	u		contig_117548
XLOC_001840	1	558	u		contig_11758
XLOC_001844	2	768	u		contig_117669
XLOC_001845	1	445	u		contig_117669
XLOC_001853	1	640	u		contig_117731
XLOC_001854	1	495	u		contig_11775
XLOC_001855	1	269	u		contig_1177621
XLOC_001856	1	448	u		contig_11777
XLOC_001860	1	250	u		contig_1178109
XLOC_001869	1	565	u		contig_11792
XLOC_001872	1	765	u		contig_117965
XLOC_001880	1	641	u		contig_118004
XLOC_001887	1	228	u		contig_1180794
XLOC_001899	1	242	u		contig_11820
XLOC_001905	3	781	u		contig_118301
XLOC_001905	3	750	u		contig_118301
XLOC_001906	2	444	u		contig_11831
XLOC_001907	1	1013	u		contig_118329
XLOC_001917	1	267	u		contig_1184434
XLOC_001924	1	510	u		contig_118492
XLOC_001926	1	708	u		contig_118516
XLOC_001930	1	276	u		contig_1185546
XLOC_001956	1	578	u		contig_11885
XLOC_001957	1	1226	u		contig_11886
XLOC_001961	1	233	u		contig_1188978
XLOC_001964	2	340	u		contig_11892
XLOC_001976	1	1988	u		contig_119
XLOC_001982	2	479	u		contig_11906
XLOC_001984	1	204	u		contig_1190849
XLOC_001997	2	366	u		contig_11921
XLOC_001997	2	372	u		contig_11921
XLOC_002005	1	373	u		contig_119245
XLOC_002010	1	1198	u		contig_119283
XLOC_002058	1	240	u		contig_1197464
XLOC_002059	1	243	u		contig_1197604
XLOC_002063	1	365	u		contig_119779
XLOC_002066	2	323	u		contig_11980
XLOC_002070	1	224	u		contig_1198486
XLOC_002077	1	1511	u		contig_119912
XLOC_002079	1	412	u		contig_11992
XLOC_002092	1	352	u		contig_119989
XLOC_002093	1	200	u		contig_119989
XLOC_002094	1	840	u		contig_119995
XLOC_002114	1	628	u		contig_120159
XLOC_002115	1	385	u		contig_12016
XLOC_002121	1	246	u		contig_1202233
XLOC_002125	1	439	u		contig_1202607
XLOC_002127	1	571	u		contig_120262
XLOC_002138	1	354	u		contig_12037
XLOC_002140	1	238	u		contig_1203848
XLOC_002142	1	882	u		contig_120391
XLOC_002144	1	225	u		contig_1204
XLOC_002146	1	359	u		contig_12041
XLOC_002149	1	234	u		contig_120486
XLOC_002151	1	219	u		contig_1205058
XLOC_002161	2	426	u		contig_120574
XLOC_002161	1	1392	u		contig_120574
XLOC_002167	1	355	u		contig_120615
XLOC_002170	1	530	u		contig_120620
XLOC_002174	2	1794	u		contig_120648
XLOC_002174	2	1380	u		contig_120648
XLOC_002174	1	2280	u		contig_120648
XLOC_002174	3	256	u		contig_120648
XLOC_002174	2	1373	u		contig_120648
XLOC_002174	3	882	u		contig_120648
XLOC_002174	2	1929	u		contig_120648
XLOC_002174	3	1450	u		contig_120648
XLOC_002186	1	417	u		contig_120759
XLOC_002194	1	222	u		contig_120805
XLOC_002196	1	837	u		contig_120822
XLOC_002209	1	300	u		contig_1209111
XLOC_002211	1	208	u		contig_1209183
XLOC_002212	1	694	u		contig_12092
XLOC_002217	2	307	u		contig_120980
XLOC_002231	3	734	u		contig_121131
XLOC_002232	1	434	u		contig_121135
XLOC_002247	1	433	u		contig_121236
XLOC_002249	2	747	u		contig_121263
XLOC_002256	1	242	u		contig_121358
XLOC_002262	1	454	u		contig_12142
XLOC_002275	1	384	u		contig_12152
XLOC_002289	1	1329	u		contig_12160
XLOC_002302	1	417	u		contig_121732
XLOC_002303	2	210	u		contig_121735
XLOC_002313	1	278	u		contig_121803
XLOC_002319	1	414	u		contig_121833
XLOC_002343	1	545	u		contig_122074
XLOC_002352	1	474	u		contig_12217
XLOC_002365	1	1189	u		contig_122332
XLOC_002370	1	270	u		contig_1224061
XLOC_002371	1	294	u		contig_12241
XLOC_002379	1	209	u		contig_122519
XLOC_002382	1	290	u		contig_12257
XLOC_002400	1	290	u		contig_1227034
XLOC_002401	1	680	u		contig_122705
XLOC_002409	1	1287	u		contig_122765
XLOC_002410	1	566	u		contig_122774
XLOC_002421	2	934	u		contig_122895
XLOC_002421	2	1735	u		contig_122895
XLOC_002422	1	242	u		contig_1229308
XLOC_002436	1	236	u		contig_12302
XLOC_002457	3	615	u		contig_12323
XLOC_002457	3	598	u		contig_12323
XLOC_002457	3	578	u		contig_12323
XLOC_002458	2	802	u		contig_123234
XLOC_002458	2	3037	u		contig_123234
XLOC_002459	3	928	u		contig_123240
XLOC_002459	2	682	u		contig_123240
XLOC_002459	3	1529	u		contig_123240
XLOC_002459	3	1532	u		contig_123240
XLOC_002459	2	1608	u		contig_123240
XLOC_002464	1	252	u		contig_1232696
XLOC_002471	1	646	u		contig_123348
XLOC_002474	1	431	u		contig_123364
XLOC_002484	1	398	u		contig_123405
XLOC_002517	1	227	u		contig_1236698
XLOC_002521	1	214	u		contig_123716
XLOC_002522	1	401	u		contig_123716
XLOC_002532	1	486	u		contig_12382
XLOC_002545	1	206	u		contig_1239380
XLOC_002556	1	261	u		contig_1240142
XLOC_002565	1	387	u		contig_12407
XLOC_002572	1	423	u		contig_124164
XLOC_002573	1	250	u		contig_1242
XLOC_002574	1	410	u		contig_12420
XLOC_002578	1	430	u		contig_12425
XLOC_002592	1	352	u		contig_124347
XLOC_002595	1	894	u		contig_12436
XLOC_002597	1	461	u		contig_12437
XLOC_002606	1	399	u		contig_12446
XLOC_002613	1	376	u		contig_12452
XLOC_002615	1	1127	u		contig_124537
XLOC_002619	1	439	u		contig_12456
XLOC_002624	1	1340	u		contig_124597
XLOC_002626	2	285	u		contig_12464
XLOC_002626	3	396	u		contig_12464
XLOC_002626	2	461	u		contig_12464
XLOC_002630	1	273	u		contig_1246992
XLOC_002633	1	1283	u		contig_124721
XLOC_002639	1	247	u		contig_12483
XLOC_002662	1	224	u		contig_125
XLOC_002663	1	673	u		contig_125007
XLOC_002666	1	395	u		contig_125037
XLOC_002668	4	1376	u		contig_125089
XLOC_002678	1	584	u		contig_125185
XLOC_002680	1	335	u		contig_12520
XLOC_002683	1	713	u		contig_125228
XLOC_002685	3	2803	u		contig_125237
XLOC_002685	4	1679	u		contig_125237
XLOC_002685	4	1609	u		contig_125237
XLOC_002685	3	2873	u		contig_125237
XLOC_002685	4	2553	u		contig_125237
XLOC_002685	4	2517	u		contig_125237
XLOC_002685	5	1393	u		contig_125237
XLOC_002685	5	1354	u		contig_125237
XLOC_002685	4	2573	u		contig_125237
XLOC_002685	4	2547	u		contig_125237
XLOC_002685	4	1515	u		contig_125237
XLOC_002687	2	266	u		contig_125254
XLOC_002687	2	251	u		contig_125254
XLOC_002692	1	262	u		contig_125275
XLOC_002698	1	630	u		contig_12531
XLOC_002704	1	235	u		contig_1253974
XLOC_002705	1	289	u		contig_1254
XLOC_002710	1	789	u		contig_125434
XLOC_002723	1	787	u		contig_12556
XLOC_002735	1	1417	u		contig_125653
XLOC_002738	1	398	u		contig_125687
XLOC_002741	1	1100	u		contig_12571
XLOC_002746	1	291	u		contig_1257620
XLOC_002748	1	214	u		contig_1257715
XLOC_002750	1	528	u		contig_125820
XLOC_002761	1	866	u		contig_12599
XLOC_002768	1	395	u		contig_126056
XLOC_002776	1	657	u		contig_126147
XLOC_002777	1	599	u		contig_12615
XLOC_002784	1	226	u		contig_12621
XLOC_002796	3	2633	u		contig_126313
XLOC_002796	3	2614	u		contig_126313
XLOC_002796	5	1948	u		contig_126313
XLOC_002796	3	2109	u		contig_126313
XLOC_002796	2	2382	u		contig_126313
XLOC_002796	2	2286	u		contig_126313
XLOC_002809	1	439	u		contig_126404
XLOC_002819	1	440	u		contig_1264908
XLOC_002822	1	646	u		contig_12651
XLOC_002826	1	223	u		contig_1265819
XLOC_002827	1	228	u		contig_126606
XLOC_002831	1	258	u		contig_126671
XLOC_002834	2	630	u		contig_126677
XLOC_002844	1	209	u		contig_126755
XLOC_002848	3	805	u		contig_12678
XLOC_002848	3	805	u		contig_12678
XLOC_002849	2	210	u		contig_12678
XLOC_002863	2	210	u		contig_126887
XLOC_002864	1	238	u		contig_1268918
XLOC_002865	2	415	u		contig_126905
XLOC_002879	1	313	u		contig_12701
XLOC_002900	3	1712	u		contig_127161
XLOC_002900	3	770	u		contig_127161
XLOC_002901	1	277	u		contig_1271696
XLOC_002920	1	374	u		contig_12730
XLOC_002938	1	318	u		contig_127440
XLOC_002947	1	470	u		contig_12757
XLOC_002968	1	461	u		contig_12773
XLOC_002977	1	256	u		contig_12779
XLOC_002979	2	1001	u		contig_12780
XLOC_002983	2	399	u		contig_127820
XLOC_002985	2	617	u		contig_127832
XLOC_003013	1	308	u		contig_128043
XLOC_003018	1	262	u		contig_1280681
XLOC_003019	1	636	u		contig_12809
XLOC_003021	2	345	u		contig_12811
XLOC_003023	1	505	u		contig_12813
XLOC_003025	2	445	u		contig_128155
XLOC_003036	1	325	u		contig_128258
XLOC_003057	1	200	u		contig_1284
XLOC_003061	1	297	u		contig_128455
XLOC_003064	2	611	u		contig_12848
XLOC_003064	1	2125	u		contig_12848
XLOC_003065	2	1215	u		contig_12848
XLOC_003071	3	674	u		contig_128521
XLOC_003073	2	347	u		contig_128542
XLOC_003075	1	221	u		contig_12857
XLOC_003091	1	968	u		contig_128722
XLOC_003091	2	399	u		contig_128722
XLOC_003094	1	200	u		contig_12878
XLOC_003100	1	445	u		contig_12882
XLOC_003101	1	712	u		contig_128825
XLOC_003107	1	643	u		contig_128874
XLOC_003110	4	527	u		contig_12888
XLOC_003114	1	850	u		contig_12892
XLOC_003124	1	356	u		contig_12901
XLOC_003132	1	321	u		contig_1290617
XLOC_003135	1	655	u		contig_129079
XLOC_003136	1	410	u		contig_12908
XLOC_003137	1	483	u		contig_129086
XLOC_003148	1	412	u		contig_12923
XLOC_003156	1	266	u		contig_1292729
XLOC_003162	1	200	u		contig_1293410
XLOC_003164	1	871	u		contig_129352
XLOC_003165	1	229	u		contig_1293752
XLOC_003168	1	883	u		contig_129394
XLOC_003169	1	243	u		contig_1294
XLOC_003170	1	347	u		contig_12940
XLOC_003173	1	217	u		contig_1294292
XLOC_003180	1	252	u		contig_1295053
XLOC_003185	3	253	u		contig_129534
XLOC_003187	1	513	u		contig_12955
XLOC_003192	3	398	u		contig_129575
XLOC_003192	5	615	u		contig_129575
XLOC_003193	1	211	u		contig_129575
XLOC_003200	1	2063	u		contig_129627
XLOC_003200	2	1764	u		contig_129627
XLOC_003200	2	1231	u		contig_129627
XLOC_003201	1	458	u		contig_12963
XLOC_003205	2	638	u		contig_129665
XLOC_003205	2	712	u		contig_129665
XLOC_003210	1	2165	u		contig_129743
XLOC_003215	2	541	u		contig_129769
XLOC_003230	1	202	u		contig_1299369
XLOC_003253	1	237	u		contig_1301638
XLOC_003257	1	272	u		contig_13021
XLOC_003266	1	458	u		contig_13030
XLOC_003276	2	893	u		contig_13037
XLOC_003280	1	315	u		contig_1304207
XLOC_003285	1	291	u		contig_130476
XLOC_003289	1	265	u		contig_130568
XLOC_003295	1	304	u		contig_13059
XLOC_003297	3	1388	u		contig_130596
XLOC_003297	3	1445	u		contig_130596
XLOC_003297	3	1975	u		contig_130596
XLOC_003326	1	233	u		contig_13085
XLOC_003328	1	322	u		contig_1308554
XLOC_003330	1	395	u		contig_130866
XLOC_003334	2	278	u		contig_130887
XLOC_003336	1	595	u		contig_13090
XLOC_003344	1	515	u		contig_130945
XLOC_003371	1	263	u		contig_1311333
XLOC_003373	2	209	u		contig_131141
XLOC_003377	1	264	u		contig_1311608
XLOC_003389	1	735	u		contig_131227
XLOC_003399	1	1109	u		contig_131281
XLOC_003412	1	466	u		contig_13141
XLOC_003417	1	280	u		contig_131429
XLOC_003425	1	273	u		contig_131508
XLOC_003433	1	669	u		contig_131544
XLOC_003434	1	1240	u		contig_131550
XLOC_003435	1	717	u		contig_131550
XLOC_003438	1	275	u		contig_1315602
XLOC_003446	1	736	u		contig_131627
XLOC_003448	1	401	u		contig_13164
XLOC_003455	2	504	u		contig_131701
XLOC_003455	2	1207	u		contig_131701
XLOC_003458	1	245	u		contig_1317174
XLOC_003459	1	366	u		contig_13172
XLOC_003463	1	223	u		contig_1317686
XLOC_003468	1	333	u		contig_131813
XLOC_003503	1	205	u		contig_1321397
XLOC_003522	1	239	u		contig_1322942
XLOC_003526	1	750	u		contig_13233
XLOC_003527	1	494	u		contig_132340
XLOC_003530	1	622	u		contig_132366
XLOC_003532	1	509	u		contig_13237
XLOC_003540	3	3264	u		contig_132444
XLOC_003540	3	3267	u		contig_132444
XLOC_003540	4	3004	u		contig_132444
XLOC_003540	4	2963	u		contig_132444
XLOC_003540	4	2630	u		contig_132444
XLOC_003540	4	2633	u		contig_132444
XLOC_003540	4	3001	u		contig_132444
XLOC_003540	4	1404	u		contig_132444
XLOC_003540	4	1402	u		contig_132444
XLOC_003541	2	3216	u		contig_132444
XLOC_003547	1	598	u		contig_132512
XLOC_003579	1	252	u		contig_132730
XLOC_003592	1	1321	u		contig_132826
XLOC_003605	1	235	u		contig_1329
XLOC_003615	1	1205	u		contig_133010
XLOC_003615	3	429	u		contig_133010
XLOC_003615	3	431	u		contig_133010
XLOC_003623	1	463	u		contig_133094
XLOC_003630	1	310	u		contig_1331642
XLOC_003634	1	953	u		contig_133203
XLOC_003656	1	376	u		contig_133396
XLOC_003657	1	217	u		contig_1334
XLOC_003668	1	845	u		contig_13346
XLOC_003686	1	264	u		contig_1335421
XLOC_003692	1	970	u		contig_133600
XLOC_003707	2	427	u		contig_133780
XLOC_003708	1	625	u		contig_133780
XLOC_003714	1	1080	u		contig_133830
XLOC_003714	2	330	u		contig_133830
XLOC_003716	1	662	u		contig_13385
XLOC_003727	1	568	u		contig_133907
XLOC_003728	1	1464	u		contig_133907
XLOC_003734	1	648	u		contig_133933
XLOC_003744	1	379	u		contig_13400
XLOC_003759	1	245	u		contig_1341201
XLOC_003763	1	311	u		contig_134138
XLOC_003773	1	239	u		contig_1342184
XLOC_003777	1	281	u		contig_1342542
XLOC_003781	1	229	u		contig_1342689
XLOC_003803	5	1695	u		contig_134412
XLOC_003803	4	717	u		contig_134412
XLOC_003806	1	685	u		contig_134418
XLOC_003811	1	1162	u		contig_134428
XLOC_003818	1	789	u		contig_134447
XLOC_003833	1	540	u		contig_134486
XLOC_003862	1	1656	u		contig_134535
XLOC_003879	1	540	u		contig_134572
XLOC_003886	1	678	u		contig_13458
XLOC_003888	1	748	u		contig_134581
XLOC_003901	1	260	u		contig_1345990
XLOC_003920	1	201	u		contig_1346265
XLOC_003926	1	278	u		contig_1346379
XLOC_003950	2	311	u		contig_134683
XLOC_003950	2	311	u		contig_134683
XLOC_003951	1	549	u		contig_134683
XLOC_003957	1	911	u		contig_134695
XLOC_003987	1	216	u		contig_1347408
XLOC_003997	1	1520	u		contig_134756
XLOC_004013	1	239	u		contig_134795
XLOC_004021	1	626	u		contig_134803
XLOC_004033	1	225	u		contig_1348332
XLOC_004037	1	312	u		contig_134838
XLOC_004039	1	216	u		contig_1348415
XLOC_004041	2	226	u		contig_134849
XLOC_004042	2	397	u		contig_134853
XLOC_004043	1	904	u		contig_134853
XLOC_004073	1	283	u		contig_1349088
XLOC_004075	4	691	u		contig_134909
XLOC_004075	4	771	u		contig_134909
XLOC_004078	1	265	u		contig_1349134
XLOC_004084	3	2297	u		contig_134927
XLOC_004090	1	429	u		contig_134944
XLOC_004092	1	274	u		contig_134947
XLOC_004100	1	609	u		contig_134962
XLOC_004113	1	394	u		contig_13498
XLOC_004126	2	650	u		contig_135009
XLOC_004130	1	975	u		contig_135012
XLOC_004163	1	343	u		contig_13506
XLOC_004172	1	218	u		contig_1350671
XLOC_004176	2	826	u		contig_135072
XLOC_004223	5	763	u		contig_135133
XLOC_004223	4	824	u		contig_135133
XLOC_004223	5	1089	u		contig_135133
XLOC_004223	3	672	u		contig_135133
XLOC_004247	2	1946	u		contig_135171
XLOC_004260	2	556	u		contig_135186
XLOC_004290	1	782	u		contig_135215
XLOC_004303	1	848	u		contig_135234
XLOC_004304	1	1280	u		contig_135234
XLOC_004328	1	543	u		contig_135268
XLOC_004333	3	898	u		contig_135272
XLOC_004339	3	546	u		contig_135280
XLOC_004366	1	1220	u		contig_135315
XLOC_004367	3	3671	u		contig_135321
XLOC_004367	3	3619	u		contig_135321
XLOC_004367	3	3616	u		contig_135321
XLOC_004367	4	3532	u		contig_135321
XLOC_004369	2	517	u		contig_135323
XLOC_004399	1	583	u		contig_135362
XLOC_004437	1	301	u		contig_135423
XLOC_004442	2	313	u		contig_135427
XLOC_004459	3	1842	u		contig_135449
XLOC_004459	3	1929	u		contig_135449
XLOC_004540	2	617	u		contig_135552
XLOC_004542	1	1530	u		contig_135552
XLOC_004543	1	951	u		contig_135552
XLOC_004583	1	797	u		contig_135635
XLOC_004584	1	484	u		contig_135635
XLOC_004586	1	287	u		contig_13564
XLOC_004591	2	832	u		contig_135647
XLOC_004599	1	243	u		contig_1356562
XLOC_004600	1	454	u		contig_135657
XLOC_004621	1	313	u		contig_1356851
XLOC_004630	1	263	u		contig_13570
XLOC_004668	1	248	u		contig_13575
XLOC_004669	1	236	u		contig_135750
XLOC_004684	1	840	u		contig_135776
XLOC_004690	2	975	u		contig_135790
XLOC_004690	2	987	u		contig_135790
XLOC_004690	2	882	u		contig_135790
XLOC_004691	2	440	u		contig_135790
XLOC_004746	1	774	u		contig_135880
XLOC_004780	1	738	u		contig_135917
XLOC_004788	2	855	u		contig_135933
XLOC_004795	1	238	u		contig_135940
XLOC_004817	2	351	u		contig_135979
XLOC_004818	1	2089	u		contig_135979
XLOC_004833	1	390	u		contig_136003
XLOC_004861	1	216	u		contig_1360462
XLOC_004868	1	1213	u		contig_136055
XLOC_004871	3	1521	u		contig_136059
XLOC_004874	3	1256	u		contig_136064
XLOC_004881	1	425	u		contig_13608
XLOC_004897	3	3097	u		contig_136106
XLOC_004904	1	299	u		contig_136113
XLOC_004927	1	628	u		contig_136156
XLOC_004936	2	451	u		contig_136173
XLOC_004941	1	883	u		contig_136183
XLOC_004946	3	756	u		contig_136194
XLOC_004954	1	723	u		contig_136207
XLOC_004957	1	452	u		contig_13621
XLOC_005000	1	302	u		contig_136277
XLOC_005004	2	545	u		contig_136283
XLOC_005008	1	309	u		contig_1362851
XLOC_005011	1	1447	u		contig_136286
XLOC_005029	3	343	u		contig_136305
XLOC_005064	1	1381	u		contig_136356
XLOC_005065	1	459	u		contig_136359
XLOC_005100	2	468	u		contig_136402
XLOC_005147	1	378	u		contig_13648
XLOC_005165	2	878	u		contig_136512
XLOC_005183	1	1832	u		contig_136539
XLOC_005184	1	419	u		contig_13654
XLOC_005201	1	492	u		contig_136569
XLOC_005249	1	509	u		contig_13664
XLOC_005255	2	422	u		contig_136653
XLOC_005260	1	354	u		contig_136667
XLOC_005264	1	215	u		contig_1366693
XLOC_005269	1	1100	u		contig_136673
XLOC_005270	1	233	u		contig_1366755
XLOC_005273	1	701	u		contig_136678
XLOC_005278	1	1022	u		contig_136685
XLOC_005300	1	1308	u		contig_136726
XLOC_005326	1	2907	u		contig_136770
XLOC_005338	1	332	u		contig_136793
XLOC_005354	1	262	u		contig_13683
XLOC_005363	1	1167	u		contig_13684
XLOC_005368	1	865	u		contig_136848
XLOC_005369	1	526	u		contig_136848
XLOC_005383	1	459	u		contig_136866
XLOC_005402	2	729	u		contig_136898
XLOC_005408	2	700	u		contig_136907
XLOC_005409	1	1287	u		contig_136907
XLOC_005410	1	679	u		contig_136907
XLOC_005423	1	218	u		contig_1369348
XLOC_005433	1	1684	u		contig_136946
XLOC_005436	1	598	u		contig_136947
XLOC_005439	1	2037	u		contig_136951
XLOC_005448	1	267	u		contig_136969
XLOC_005479	1	1084	u		contig_137014
XLOC_005490	1	447	u		contig_137035
XLOC_005495	1	802	u		contig_137037
XLOC_005512	2	1098	u		contig_137063
XLOC_005512	2	1099	u		contig_137063
XLOC_005513	1	1509	u		contig_137063
XLOC_005522	1	275	u		contig_1370849
XLOC_005530	1	287	u		contig_137097
XLOC_005568	2	1119	u		contig_137168
XLOC_005573	2	1033	u		contig_137178
XLOC_005574	2	644	u		contig_137178
XLOC_005574	2	781	u		contig_137178
XLOC_005582	2	689	u		contig_137197
XLOC_005582	2	726	u		contig_137197
XLOC_005591	1	470	u		contig_137217
XLOC_005650	1	209	u		contig_137324
XLOC_005671	1	304	u		contig_137352
XLOC_005673	1	285	u		contig_137359
XLOC_005677	1	330	u		contig_137361
XLOC_005687	3	582	u		contig_137389
XLOC_005687	2	830	u		contig_137389
XLOC_005690	3	1462	u		contig_137393
XLOC_005703	5	520	u		contig_137419
XLOC_005720	2	444	u		contig_137456
XLOC_005721	1	751	u		contig_137457
XLOC_005732	3	996	u		contig_137476
XLOC_005737	1	235	u		contig_1374850
XLOC_005741	3	824	u		contig_137489
XLOC_005742	1	488	u		contig_137490
XLOC_005745	2	1253	u		contig_137497
XLOC_005757	3	678	u		contig_137519
XLOC_005757	2	614	u		contig_137519
XLOC_005757	3	1313	u		contig_137519
XLOC_005757	2	1066	u		contig_137519
XLOC_005783	1	333	u		contig_137565
XLOC_005786	2	527	u		contig_137579
XLOC_005809	1	690	u		contig_137616
XLOC_005827	1	713	u		contig_137642
XLOC_005866	2	270	u		contig_137719
XLOC_005885	2	1173	u		contig_137751
XLOC_005885	2	1576	u		contig_137751
XLOC_005894	1	408	u		contig_13776
XLOC_005901	1	2065	u		contig_13777
XLOC_005901	2	1668	u		contig_13777
XLOC_005901	2	1426	u		contig_13777
XLOC_005914	1	262	u		contig_1378029
XLOC_005927	1	249	u		contig_1378411
XLOC_005929	1	694	u		contig_137843
XLOC_005944	1	236	u		contig_1378784
XLOC_005949	1	201	u		contig_13789
XLOC_005963	1	211	u		contig_1379356
XLOC_005969	3	254	u		contig_137962
XLOC_005983	1	419	u		contig_138005
XLOC_005994	2	216	u		contig_138024
XLOC_005994	1	634	u		contig_138024
XLOC_006037	1	1276	u		contig_138100
XLOC_006042	2	1235	u		contig_138116
XLOC_006047	2	496	u		contig_138126
XLOC_006050	1	555	u		contig_138136
XLOC_006052	1	806	u		contig_138139
XLOC_006058	1	1156	u		contig_138143
XLOC_006064	1	243	u		contig_1381542
XLOC_006069	1	244	u		contig_1381607
XLOC_006070	1	470	u		contig_138161
XLOC_006076	1	1138	u		contig_138176
XLOC_006113	2	557	u		contig_138238
XLOC_006114	3	499	u		contig_138244
XLOC_006130	1	504	u		contig_138283
XLOC_006131	2	244	u		contig_138283
XLOC_006134	2	372	u		contig_138288
XLOC_006135	2	380	u		contig_138288
XLOC_006135	2	294	u		contig_138288
XLOC_006162	1	428	u		contig_138344
XLOC_006168	5	1759	u		contig_138368
XLOC_006168	5	1664	u		contig_138368
XLOC_006168	4	1327	u		contig_138368
XLOC_006175	1	216	u		contig_1383793
XLOC_006183	2	1079	u		contig_138391
XLOC_006184	2	1815	u		contig_138391
XLOC_006200	1	454	u		contig_1384150
XLOC_006201	1	254	u		contig_1384173
XLOC_006206	1	284	u		contig_1384286
XLOC_006214	1	223	u		contig_138449
XLOC_006224	1	235	u		contig_138485
XLOC_006248	1	770	u		contig_138533
XLOC_006250	3	427	u		contig_138540
XLOC_006277	1	542	u		contig_13858
XLOC_006304	1	266	u		contig_138640
XLOC_006322	1	433	u		contig_138663
XLOC_006336	1	282	u		contig_1386960
XLOC_006340	1	1233	u		contig_138703
XLOC_006348	1	924	u		contig_138718
XLOC_006366	1	1005	u		contig_138747
XLOC_006383	3	1016	u		contig_138781
XLOC_006384	1	1316	u		contig_138781
XLOC_006388	1	524	u		contig_138793
XLOC_006389	2	210	u		contig_138794
XLOC_006395	1	660	u		contig_138814
XLOC_006426	1	262	u		contig_1388699
XLOC_006444	2	343	u		contig_13892
XLOC_006463	1	1141	u		contig_138957
XLOC_006466	2	311	u		contig_138970
XLOC_006490	1	600	u		contig_139022
XLOC_006493	2	818	u		contig_139031
XLOC_006511	1	207	u		contig_139085
XLOC_006522	1	282	u		contig_139104
XLOC_006524	1	280	u		contig_1391071
XLOC_006527	1	219	u		contig_1391123
XLOC_006534	1	672	u		contig_139120
XLOC_006535	1	521	u		contig_139120
XLOC_006537	2	403	u		contig_139123
XLOC_006538	2	311	u		contig_139123
XLOC_006539	1	959	u		contig_139124
XLOC_006541	2	1155	u		contig_139130
XLOC_006545	2	1280	u		contig_139135
XLOC_006545	3	1241	u		contig_139135
XLOC_006546	1	254	u		contig_1391360
XLOC_006547	1	306	u		contig_139137
XLOC_006549	1	323	u		contig_13914
XLOC_006550	1	603	u		contig_139147
XLOC_006551	2	3601	u		contig_139152
XLOC_006552	1	4326	u		contig_139152
XLOC_006555	1	368	u		contig_139156
XLOC_006587	1	1332	u		contig_139243
XLOC_006593	1	684	u		contig_139270
XLOC_006597	1	260	u		contig_139279
XLOC_006598	2	323	u		contig_139280
XLOC_006603	1	1793	u		contig_139286
XLOC_006614	2	279	u		contig_139336
XLOC_006623	1	245	u		contig_1393658
XLOC_006628	1	204	u		contig_13938
XLOC_006667	1	316	u		contig_1394748
XLOC_006673	1	218	u		contig_139487
XLOC_006690	1	463	u		contig_139531
XLOC_006693	1	1470	u		contig_139532
XLOC_006697	2	804	u		contig_139541
XLOC_006697	2	864	u		contig_139541
XLOC_006709	2	655	u		contig_139575
XLOC_006711	1	210	u		contig_139582
XLOC_006712	3	1289	u		contig_139592
XLOC_006713	3	474	u		contig_139595
XLOC_006713	2	590	u		contig_139595
XLOC_006717	1	932	u		contig_139601
XLOC_006719	1	258	u		contig_1396022
XLOC_006723	1	247	u		contig_1396150
XLOC_006725	2	566	u		contig_139618
XLOC_006725	2	2932	u		contig_139618
XLOC_006734	1	294	u		contig_139644
XLOC_006755	1	403	u		contig_139722
XLOC_006756	1	224	u		contig_1397260
XLOC_006759	1	229	u		contig_1397426
XLOC_006765	2	389	u		contig_139755
XLOC_006767	3	2322	u		contig_139758
XLOC_006767	3	2396	u		contig_139758
XLOC_006767	3	2423	u		contig_139758
XLOC_006775	1	902	u		contig_139771
XLOC_006783	2	788	u		contig_139800
XLOC_006783	1	990	u		contig_139800
XLOC_006786	1	1239	u		contig_139807
XLOC_006790	1	216	u		contig_139822
XLOC_006794	2	1733	u		contig_139837
XLOC_006794	2	1722	u		contig_139837
XLOC_006795	1	2191	u		contig_139837
XLOC_006799	1	542	u		contig_139849
XLOC_006818	1	208	u		contig_1399279
XLOC_006819	1	414	u		contig_139928
XLOC_006820	2	703	u		contig_139930
XLOC_006852	1	837	u		contig_140026
XLOC_006855	1	305	u		contig_14003
XLOC_006891	1	912	u		contig_140198
XLOC_006905	1	289	u		contig_140255
XLOC_006908	1	751	u		contig_140261
XLOC_006914	1	820	u		contig_140273
XLOC_006915	6	1613	u		contig_140277
XLOC_006915	7	1053	u		contig_140277
XLOC_006945	3	786	u		contig_140366
XLOC_006946	2	456	u		contig_140366
XLOC_006946	2	456	u		contig_140366
XLOC_006949	4	676	u		contig_140375
XLOC_006951	1	459	u		contig_140397
XLOC_006958	1	1287	u		contig_140410
XLOC_006959	1	913	u		contig_140410
XLOC_006964	1	561	u		contig_140434
XLOC_006977	2	255	u		contig_140457
XLOC_006978	1	927	u		contig_140457
XLOC_006986	1	306	u		contig_1404882
XLOC_006987	1	954	u		contig_140491
XLOC_006996	1	352	u		contig_1405264
XLOC_007001	1	863	u		contig_140541
XLOC_007003	1	390	u		contig_140557
XLOC_007007	1	215	u		contig_140563
XLOC_007025	1	377	u		contig_14062
XLOC_007044	1	656	u		contig_140708
XLOC_007045	1	310	u		contig_14071
XLOC_007053	3	838	u		contig_140730
XLOC_007053	3	823	u		contig_140730
XLOC_007057	1	519	u		contig_140742
XLOC_007058	1	493	u		contig_140742
XLOC_007059	1	417	u		contig_140742
XLOC_007060	1	973	u		contig_140744
XLOC_007061	3	838	u		contig_140745
XLOC_007064	2	955	u		contig_140750
XLOC_007064	2	1121	u		contig_140750
XLOC_007073	1	487	u		contig_14078
XLOC_007077	1	1639	u		contig_140795
XLOC_007084	1	244	u		contig_14081
XLOC_007095	3	1257	u		contig_140849
XLOC_007096	2	245	u		contig_140854
XLOC_007103	2	411	u		contig_140882
XLOC_007104	1	204	u		contig_140884
XLOC_007110	1	233	u		contig_1409057
XLOC_007120	1	226	u		contig_1409591
XLOC_007123	1	322	u		contig_1409641
XLOC_007134	2	1434	u		contig_141006
XLOC_007134	2	449	u		contig_141006
XLOC_007135	1	223	u		contig_141021
XLOC_007144	2	493	u		contig_14106
XLOC_007161	1	740	u		contig_141106
XLOC_007162	1	1017	u		contig_141113
XLOC_007168	1	370	u		contig_14114
XLOC_007172	1	994	u		contig_141161
XLOC_007184	1	380	u		contig_141191
XLOC_007199	5	1230	u		contig_141246
XLOC_007199	3	1054	u		contig_141246
XLOC_007201	1	520	u		contig_141250
XLOC_007204	1	332	u		contig_141255
XLOC_007205	1	765	u		contig_141256
XLOC_007207	1	328	u		contig_141265
XLOC_007212	2	494	u		contig_141294
XLOC_007223	1	989	u		contig_141339
XLOC_007230	1	222	u		contig_1413745
XLOC_007233	2	441	u		contig_141395
XLOC_007236	1	218	u		contig_1413988
XLOC_007251	1	235	u		contig_1414692
XLOC_007258	1	370	u		contig_141520
XLOC_007260	1	701	u		contig_141545
XLOC_007261	1	786	u		contig_141545
XLOC_007302	1	229	u		contig_1416847
XLOC_007312	1	241	u		contig_1417169
XLOC_007325	1	321	u		contig_141765
XLOC_007334	1	293	u		contig_1417882
XLOC_007355	1	258	u		contig_1419
XLOC_007356	1	404	u		contig_141902
XLOC_007361	1	218	u		contig_1419161
XLOC_007368	1	654	u		contig_141943
XLOC_007372	3	457	u		contig_141948
XLOC_007378	1	993	u		contig_141966
XLOC_007383	1	496	u		contig_141975
XLOC_007397	1	294	u		contig_1420438
XLOC_007408	1	202	u		contig_1421053
XLOC_007409	2	1008	u		contig_142117
XLOC_007416	1	243	u		contig_142140
XLOC_007429	1	254	u		contig_142188
XLOC_007450	1	1103	u		contig_142383
XLOC_007459	1	228	u		contig_1424649
XLOC_007460	5	502	u		contig_142480
XLOC_007465	1	682	u		contig_142501
XLOC_007478	1	224	u		contig_1426133
XLOC_007481	1	560	u		contig_142622
XLOC_007483	1	449	u		contig_142662
XLOC_007501	2	453	u		contig_142743
XLOC_007502	1	595	u		contig_142743
XLOC_007508	1	3963	u		contig_142787
XLOC_007524	1	299	u		contig_14292
XLOC_007537	1	634	u		contig_143054
XLOC_007540	1	212	u		contig_1430640
XLOC_007544	1	211	u		contig_1431047
XLOC_007549	1	290	u		contig_1431566
XLOC_007557	1	211	u		contig_1432318
XLOC_007566	1	240	u		contig_1432850
XLOC_007578	1	368	u		contig_14334
XLOC_007579	2	2094	u		contig_143354
XLOC_007581	3	568	u		contig_143359
XLOC_007585	1	287	u		contig_1434136
XLOC_007586	1	235	u		contig_1434338
XLOC_007593	2	1211	u		contig_143538
XLOC_007593	3	1405	u		contig_143538
XLOC_007604	1	257	u		contig_143626
XLOC_007607	1	1287	u		contig_143627
XLOC_007632	1	503	u		contig_143793
XLOC_007635	5	547	u		contig_143827
XLOC_007640	1	297	u		contig_1439046
XLOC_007652	1	325	u		contig_144081
XLOC_007657	1	1375	u		contig_144120
XLOC_007658	1	988	u		contig_144121
XLOC_007663	1	549	u		contig_144166
XLOC_007664	1	294	u		contig_144177
XLOC_007682	1	1792	u		contig_144349
XLOC_007691	1	1199	u		contig_144422
XLOC_007693	1	941	u		contig_14447
XLOC_007696	1	250	u		contig_1444821
XLOC_007704	1	261	u		contig_14453
XLOC_007710	1	234	u		contig_1445441
XLOC_007716	1	248	u		contig_144568
XLOC_007733	2	794	u		contig_144734
XLOC_007747	1	448	u		contig_14483
XLOC_007749	1	318	u		contig_14485
XLOC_007760	1	724	u		contig_144933
XLOC_007763	1	623	u		contig_144943
XLOC_007766	4	309	u		contig_14499
XLOC_007766	4	307	u		contig_14499
XLOC_007788	1	209	u		contig_1451635
XLOC_007789	1	232	u		contig_1451790
XLOC_007795	1	247	u		contig_14524
XLOC_007809	1	519	u		contig_14533
XLOC_007819	1	203	u		contig_1453871
XLOC_007835	1	216	u		contig_1455589
XLOC_007847	2	595	u		contig_145629
XLOC_007848	1	1111	u		contig_145629
XLOC_007857	1	2455	u		contig_145736
XLOC_007860	1	1055	u		contig_14577
XLOC_007864	1	215	u		contig_1458055
XLOC_007865	1	202	u		contig_1458101
XLOC_007872	2	545	u		contig_145883
XLOC_007881	1	685	u		contig_14594
XLOC_007885	1	358	u		contig_145975
XLOC_007889	1	396	u		contig_146026
XLOC_007892	1	249	u		contig_1460462
XLOC_007897	1	1040	u		contig_14607
XLOC_007900	1	221	u		contig_1460798
XLOC_007901	1	400	u		contig_14608
XLOC_007904	1	224	u		contig_1461
XLOC_007920	1	833	u		contig_14624
XLOC_007923	1	455	u		contig_146268
XLOC_007926	1	405	u		contig_14630
XLOC_007927	1	329	u		contig_146309
XLOC_007928	1	916	u		contig_146310
XLOC_007956	1	225	u		contig_1465689
XLOC_007969	3	1325	u		contig_146646
XLOC_007969	2	831	u		contig_146646
XLOC_007972	1	232	u		contig_1466623
XLOC_007976	1	239	u		contig_14670
XLOC_007979	1	453	u		contig_14672
XLOC_007999	1	530	u		contig_146933
XLOC_008000	1	311	u		contig_1469432
XLOC_008005	1	838	u		contig_146991
XLOC_008007	1	223	u		contig_147002
XLOC_008011	1	1246	u		contig_147048
XLOC_008013	1	738	u		contig_147069
XLOC_008051	1	1161	u		contig_14736
XLOC_008068	1	229	u		contig_14748
XLOC_008076	2	237	u		contig_1475
XLOC_008078	1	601	u		contig_147518
XLOC_008082	1	459	u		contig_147558
XLOC_008083	1	353	u		contig_14756
XLOC_008097	1	347	u		contig_14768
XLOC_008103	1	356	u		contig_147720
XLOC_008119	1	1612	u		contig_147894
XLOC_008121	1	594	u		contig_147911
XLOC_008128	1	216	u		contig_1479574
XLOC_008133	1	352	u		contig_147981
XLOC_008141	1	220	u		contig_1480466
XLOC_008142	1	691	u		contig_148048
XLOC_008147	1	671	u		contig_148079
XLOC_008156	2	406	u		contig_148155
XLOC_008156	2	427	u		contig_148155
XLOC_008156	2	430	u		contig_148155
XLOC_008160	1	216	u		contig_1481688
XLOC_008161	1	332	u		contig_148170
XLOC_008197	1	390	u		contig_14843
XLOC_008207	1	233	u		contig_1484977
XLOC_008213	1	471	u		contig_148560
XLOC_008225	1	283	u		contig_1486074
XLOC_008229	1	208	u		contig_1486348
XLOC_008246	1	294	u		contig_1487317
XLOC_008247	1	568	u		contig_148744
XLOC_008257	1	281	u		contig_14881
XLOC_008262	1	200	u		contig_1488495
XLOC_008286	1	248	u		contig_1490169
XLOC_008288	1	255	u		contig_1490395
XLOC_008291	1	290	u		contig_1490489
XLOC_008303	1	405	u		contig_149143
XLOC_008338	2	412	u		contig_149389
XLOC_008354	1	283	u		contig_1494801
XLOC_008368	1	368	u		contig_1495262
XLOC_008380	1	884	u		contig_149603
XLOC_008386	1	210	u		contig_149630
XLOC_008389	1	208	u		contig_149640
XLOC_008397	1	255	u		contig_1496886
XLOC_008409	1	269	u		contig_1497538
XLOC_008416	1	265	u		contig_1497731
XLOC_008419	1	229	u		contig_1497848
XLOC_008423	1	323	u		contig_14981
XLOC_008430	1	247	u		contig_1498344
XLOC_008436	2	1667	u		contig_149855
XLOC_008456	1	358	u		contig_14995
XLOC_008457	1	2646	u		contig_149954
XLOC_008460	1	209	u		contig_1499659
XLOC_008469	1	226	u		contig_1500288
XLOC_008476	1	234	u		contig_1500732
XLOC_008480	1	421	u		contig_150085
XLOC_008481	1	223	u		contig_1500950
XLOC_008488	1	204	u		contig_1501156
XLOC_008502	1	230	u		contig_1501789
XLOC_008528	1	503	u		contig_150318
XLOC_008532	1	307	u		contig_1503278
XLOC_008534	2	1207	u		contig_150342
XLOC_008534	4	1042	u		contig_150342
XLOC_008538	1	213	u		contig_1503732
XLOC_008541	1	202	u		contig_15038
XLOC_008546	1	218	u		contig_1504038
XLOC_008592	1	250	u		contig_15061
XLOC_008610	1	204	u		contig_1506681
XLOC_008626	1	291	u		contig_1507136
XLOC_008690	1	381	u		contig_150923
XLOC_008719	1	225	u		contig_1510139
XLOC_008751	2	1326	u		contig_151128
XLOC_008752	1	1642	u		contig_151128
XLOC_008773	1	271	u		contig_1512187
XLOC_008794	1	219	u		contig_15130
XLOC_008828	1	220	u		contig_1513978
XLOC_008848	1	375	u		contig_151458
XLOC_008862	1	228	u		contig_1514763
XLOC_008872	1	267	u		contig_1515
XLOC_008882	1	302	u		contig_1515230
XLOC_008925	1	269	u		contig_151639
XLOC_008957	1	209	u		contig_1517049
XLOC_008999	1	1878	u		contig_151830
XLOC_009014	1	265	u		contig_151868
XLOC_009024	1	1682	u		contig_151897
XLOC_009033	1	391	u		contig_151934
XLOC_009052	1	210	u		contig_1519785
XLOC_009087	1	625	u		contig_152078
XLOC_009127	1	211	u		contig_152192
XLOC_009166	1	208	u		contig_1522833
XLOC_009198	2	270	u		contig_152346
XLOC_009219	1	201	u		contig_1523803
XLOC_009244	1	229	u		contig_1524341
XLOC_009286	1	202	u		contig_1525578
XLOC_009314	1	218	u		contig_1526278
XLOC_009334	1	223	u		contig_1526664
XLOC_009340	1	306	u		contig_1526780
XLOC_009383	1	272	u		contig_1528013
XLOC_009384	1	228	u		contig_1528085
XLOC_009445	1	328	u		contig_15295
XLOC_009446	1	1718	u		contig_152952
XLOC_009450	1	326	u		contig_152968
XLOC_009526	1	317	u		contig_1531357
XLOC_009545	1	232	u		contig_1531942
XLOC_009547	1	207	u		contig_1532
XLOC_009588	2	350	u		contig_153304
XLOC_009616	1	345	u		contig_153417
XLOC_009673	1	2352	u		contig_153609
XLOC_009673	2	481	u		contig_153609
XLOC_009697	1	382	u		contig_153731
XLOC_009747	1	306	u		contig_1539101
XLOC_009760	1	336	u		contig_15396
XLOC_009782	1	223	u		contig_1540461
XLOC_009798	1	447	u		contig_154104
XLOC_009806	1	216	u		contig_15412
XLOC_009835	1	477	u		contig_154206
XLOC_009858	1	228	u		contig_1543218
XLOC_009875	1	307	u		contig_1544015
XLOC_009936	1	274	u		contig_154744
XLOC_009966	1	223	u		contig_15492
XLOC_009980	1	204	u		contig_1550509
XLOC_009981	1	250	u		contig_155053
XLOC_009989	1	551	u		contig_155116
XLOC_009991	1	210	u		contig_1551327
XLOC_010002	1	231	u		contig_1552044
XLOC_010014	1	297	u		contig_1552446
XLOC_010028	1	256	u		contig_1552981
XLOC_010030	1	282	u		contig_1553065
XLOC_010037	2	214	u		contig_155354
XLOC_010039	1	228	u		contig_1553665
XLOC_010062	1	260	u		contig_1555097
XLOC_010064	1	223	u		contig_1555209
XLOC_010074	2	421	u		contig_155654
XLOC_010074	2	509	u		contig_155654
XLOC_010077	1	654	u		contig_155682
XLOC_010078	2	926	u		contig_155685
XLOC_010078	2	981	u		contig_155685
XLOC_010080	1	238	u		contig_1557252
XLOC_010086	1	2150	u		contig_1557794
XLOC_010091	2	609	u		contig_1557812
XLOC_010091	2	598	u		contig_1557812
XLOC_010091	1	1363	u		contig_1557812
XLOC_010091	2	311	u		contig_1557812
XLOC_010091	2	267	u		contig_1557812
XLOC_010091	2	488	u		contig_1557812
XLOC_010091	2	309	u		contig_1557812
XLOC_010091	2	219	u		contig_1557812
XLOC_010092	2	470	u		contig_1557812
XLOC_010092	2	566	u		contig_1557812
XLOC_010124	1	739	u		contig_1557916
XLOC_010128	1	228	u		contig_1557929
XLOC_010140	1	415	u		contig_1557967
XLOC_010171	2	594	u		contig_1558023
XLOC_010188	2	330	u		contig_1558059
XLOC_010188	2	329	u		contig_1558059
XLOC_010189	2	240	u		contig_1558059
XLOC_010190	1	414	u		contig_1558059
XLOC_010208	1	1266	u		contig_1558097
XLOC_010226	2	1247	u		contig_1558144
XLOC_010241	1	1607	u		contig_1558171
XLOC_010241	2	1006	u		contig_1558171
XLOC_010241	2	815	u		contig_1558171
XLOC_010246	2	347	u		contig_1558190
XLOC_010249	1	1569	u		contig_1558203
XLOC_010250	3	533	u		contig_1558204
XLOC_010276	1	444	u		contig_1558270
XLOC_010282	1	823	u		contig_1558280
XLOC_010283	1	355	u		contig_1558280
XLOC_010309	1	1266	u		contig_1558349
XLOC_010341	1	769	u		contig_1558452
XLOC_010378	1	555	u		contig_1558564
XLOC_010434	2	495	u		contig_1558722
XLOC_010435	1	230	u		contig_1558725
XLOC_010440	2	1090	u		contig_1558730
XLOC_010440	2	505	u		contig_1558730
XLOC_010506	2	316	u		contig_1558892
XLOC_010523	2	875	u		contig_1558951
XLOC_010523	1	1210	u		contig_1558951
XLOC_010547	1	927	u		contig_1559002
XLOC_010592	2	457	u		contig_1559160
XLOC_010597	1	450	u		contig_1559178
XLOC_010616	1	559	u		contig_1559241
XLOC_010626	1	642	u		contig_1559285
XLOC_010627	1	1019	u		contig_1559285
XLOC_010641	2	372	u		contig_1559327
XLOC_010641	2	395	u		contig_1559327
XLOC_010669	1	1014	u		contig_1559393
XLOC_010710	1	820	u		contig_1559491
XLOC_010715	1	635	u		contig_1559500
[truncated: 10,368 more rows]
