# Supplementary material for: Differential transcriptomic responses to Fusarium graminearum infection in two barley quantitative trait loci associated with Fusarium head blight resistance
Source: BMC Genomics. 2016 May 21;17:387. doi: 10.1186/s12864-016-2716-0 (PMC4875680; doi:10.1186/s12864-016-2716-0)
Supplement: Additional file 18: Table S17. — Lists of differentially expressed lncRNAs identified in all pairwise comparisons. (XLSX 131 kb) [file 12864_2016_2716_MOESM18_ESM.xlsx]

## Sheet: 2Hb8 R_F48_M48
Table S17 Lists of differentially expressed lncRNAs identified in all pairwise comparisons
lncRNA_id	locus	value_1_F48	value_2_M48	log2(fold_change)	q_value
XLOC_007586	contig_1434338:1-236	0	50.1889		0.0270808
XLOC_020995	contig_1631198:64-452	0	16.2844		0.0270808
XLOC_023134	contig_175722:1-2490	0	37.5404		0.0270808
XLOC_023779	contig_181142:668-1189	0	21.1724		0.0270808
XLOC_024794	contig_190997:44-354	0	204.357		0.0270808
XLOC_025302	contig_195914:1122-1594	0	15.2218		0.0270808
XLOC_029279	contig_2399128:0-217	0	76.8099		0.0270808
XLOC_031150	contig_2530251:11-235	0	45.5975		0.04694
XLOC_039981	contig_305292:686-922	0	129.045		0.0270808
XLOC_042061	contig_358188:1813-2313	0	92.0013		0.0270808
XLOC_042062	contig_358188:2512-3692	0	37.903		0.0270808
XLOC_044299	contig_381150:309-662	0	29.3722		0.0270808
XLOC_023032	contig_1749878:615-961	0	10.2039
XLOC_024275	contig_1859134:8-409	0	10.9876
XLOC_043667	contig_374827:107-479	0	11.0265
XLOC_064511	contig_819368:6-219	0	11.0705
XLOC_028190	contig_2279903:6-269	0	11.1666
XLOC_023095	contig_1754079:0-274	0	11.2621
XLOC_047549	contig_41750:117-620	0	11.3595
XLOC_038780	contig_280888:0-238	0	11.8577
XLOC_030297	contig_2452850:1-270	0	11.8913
XLOC_021902	contig_1664671:0-322	0	11.9298
XLOC_003132	contig_1290617:0-321	0	12.0144
XLOC_035165	contig_2570448:98-302	0	13.3641
XLOC_035561	contig_2594723:35-356	0	13.5162
XLOC_023886	contig_1821042:0-429	0	14.067
XLOC_028252	contig_2287170:25-343	0	15.3447
XLOC_061413	contig_6703:282-540	0	16.2494
XLOC_008469	contig_1500288:2-228	0	17.388
XLOC_055868	contig_542655:0-239	0	17.603
XLOC_046292	contig_402319:0-264	0	17.6281
XLOC_042503	contig_367126:70-392	0	19.6138
XLOC_035182	contig_2571445:44-294	0	21.0417
XLOC_008386	contig_149630:1-211	0	23.5274
XLOC_043966	contig_377809:619-847	0	25.202
XLOC_027416	contig_218592:1176-1380	0	26.7281
XLOC_004033	contig_1348332:0-225	0	30.9641
XLOC_040407	contig_315594:47-340	62.5094	341.266	-2.44875	0.0270808
XLOC_049837	contig_44398:68-1155	407.563	1663.96	-2.02953	0.0270808
XLOC_021289	contig_1640529:62-621	535.68	2063.64	-1.94575	0.04694
XLOC_042131	contig_35940:0-211	10.1262	0
XLOC_039170	contig_288234:0-213	10.6692	0
XLOC_027410	contig_2184983:1-208	11.0171	0
XLOC_028437	contig_2309480:0-258	11.5389	0
XLOC_027407	contig_2184551:105-355	12.7643	0
XLOC_040642	contig_320677:108-372	12.8929	0
XLOC_003759	contig_1341201:8-253	12.9058	0
XLOC_022629	contig_1716648:319-570	16.8512	0
XLOC_032796	contig_2549559:87-292	17.2592	0
XLOC_027768	contig_2226965:1-214	17.9939	0
XLOC_023319	contig_17710:6-225	21.878	0
XLOC_039854	contig_302338:459-661	24.6062	0

## Sheet: 2Hb8 R_F96_M96
lncRNA_id	locus	value_1_F96	value_2_M96	log2(fold_change)	q_value
XLOC_004795	contig_135940:1-239	0	24.7748		0.0202909
XLOC_042509	contig_367200:9-245	0	10.3793
XLOC_028807	contig_2348130:4-291	0	10.9421
XLOC_027407	contig_2184551:105-355	0	12.6498
XLOC_013494	contig_1567421:313-542	0	13.5996
XLOC_052319	contig_47861:6403-6708	0	14.5685
XLOC_035069	contig_2566909:69-379	0	14.8799
XLOC_021705	contig_165349:189-2569	1.65424	24.1073	-3.86523	0.0202909
XLOC_035890	contig_2617270:0-272	101.283	998.863	-3.30189	0.00382102
XLOC_043862	contig_376742:449-1285	176.712	1634.64	-3.2095	0.00382102
XLOC_019082	contig_159460:539-3604	1.8716	16.7202	-3.15925	0.0103995
XLOC_015120	contig_1573008:0-542	120.834	719.196	-2.57336	0.00382102
XLOC_050188	contig_448797:0-252	771.629	4440.69	-2.5248	0.00382102
XLOC_033129	contig_2550484:227-3081	128.655	718.346	-2.48117	0.00382102
XLOC_013656	contig_1567895:367-2934	2.75695	15.2115	-2.46402	0.00382102
XLOC_059167	contig_61389:2-1111	8.72564	47.7464	-2.45206	0.0271169
XLOC_028761	contig_234386:759-1366	77.996	390.378	-2.3234	0.00382102
XLOC_002663	contig_125007:1727-2400	46.4967	230.654	-2.31053	0.00382102
XLOC_056637	contig_55896:8666-9575	9.65578	45.0513	-2.2221	0.0183409
XLOC_025656	contig_1999050:12-511	19.1735	89.3849	-2.22092	0.00382102
XLOC_044344	contig_38161:5848-6190	110.563	481.08	-2.12141	0.00382102
XLOC_022170	contig_168204:0-332	72.0695	297.564	-2.04574	0.00382102
XLOC_026343	contig_206748:85-1319	4.43456	17.3723	-1.96993	0.0341504
XLOC_023306	contig_177009:933-1546	20.8876	79.5727	-1.92963	0.00382102
XLOC_054374	contig_51316:11697-13001	72.9051	276.655	-1.924	0.00382102
XLOC_021009	contig_1631409:3-914	44.594	167.566	-1.90981	0.00382102
XLOC_028685	contig_233553:0-1070	40.8918	151.293	-1.88746	0.00382102
XLOC_064871	contig_83903:0-635	18.9592	69.9976	-1.88441	0.00382102
XLOC_021002	contig_1631294:0-472	94.4793	345.1	-1.86894	0.00382102
XLOC_042495	contig_367060:0-4602	164.728	598.351	-1.86091	0.00382102
XLOC_015121	contig_1573008:2559-2866	140.86	502.574	-1.83507	0.00382102
XLOC_020700	contig_1623367:347-766	44.761	155.057	-1.79248	0.0103995
XLOC_017662	contig_1585270:43-581	531.493	1689	-1.66805	0.00382102
XLOC_041041	contig_331063:2971-3528	39.0703	123.128	-1.65601	0.00382102
XLOC_051483	contig_46695:4146-6764	13.8595	42.8884	-1.62971	0.0160119
XLOC_034836	contig_2561986:37-722	130.6	396.822	-1.60334	0.0103995
XLOC_034985	contig_2565037:44-768	1615.62	4854.09	-1.58711	0.0480357
XLOC_059044	contig_61094:1687-3985	8.9346	26.7685	-1.58306	0.0320238
XLOC_040659	contig_32107:1-363	357.082	1046.48	-1.55122	0.00382102
XLOC_058824	contig_60603:2522-3316	49.7226	140.523	-1.49883	0.00382102
XLOC_029583	contig_242622:0-704	44.6499	124.987	-1.48505	0.0271169
XLOC_043157	contig_370402:1-1579	27.7672	68.1593	-1.29553	0.0202909
XLOC_026452	contig_207712:0-325	245.807	602.548	-1.29355	0.0362115
XLOC_020530	contig_1619579:622-1166	210.62	510.125	-1.27621	0.02959
XLOC_015744	contig_1575582:4068-6781	37.2319	89.8671	-1.27125	0.0341504
XLOC_028277	contig_22900:0-250	1322.78	571.851	1.20986	0.0362115
XLOC_025693	contig_200212:0-1869	114.106	44.934	1.3445	0.0135859
XLOC_034017	contig_2553982:0-379	1188.14	455.292	1.38384	0.0271169
XLOC_041368	contig_339983:0-600	114.724	41.0283	1.48348	0.0271169
XLOC_062585	contig_715072:0-232	30445.1	10762.7	1.50017	0.0202909
XLOC_012157	contig_1563348:63-2320	166.265	56.6946	1.5522	0.0202909
XLOC_029915	contig_244116:1203-6340	899.097	292.365	1.62071	0.0160119
XLOC_020219	contig_1613019:98-934	97.0174	30.2784	1.67995	0.00382102
XLOC_060912	contig_65850:0-2215	504.843	152.915	1.7231	0.00382102
XLOC_029655	contig_243:0-655	83.9029	25.0244	1.74539	0.00382102
XLOC_025939	contig_202904:250-2121	17.0684	4.9647	1.78155	0.0160119
XLOC_063843	contig_78192:2701-10522	57.4038	15.9555	1.84709	0.00382102
XLOC_010968	contig_1560076:514-2066	64.8515	18.0016	1.84901	0.00382102
XLOC_064047	contig_79270:2-3114	13.2587	3.58201	1.8881	0.00382102
XLOC_019640	contig_1602566:19-949	33.8343	8.87881	1.93005	0.0103995
XLOC_021088	contig_163317:0-1595	3156.99	804.358	1.97264	0.0407576
XLOC_039625	contig_29737:31-974	79.6402	18.5379	2.10302	0.00382102
XLOC_034009	contig_255395:0-933	250.926	57.9948	2.11327	0.0103995
XLOC_014757	contig_1571645:1037-1776	13236.7	3043.75	2.12062	0.00382102
XLOC_001038	contig_10900:0-742	372.582	76.2737	2.2883	0.00382102
XLOC_062256	contig_70:0-456	338.432	68.7258	2.29994	0.00382102
XLOC_063343	contig_75328:0-331	540.045	107.455	2.32935	0.00382102
XLOC_034437	contig_2556154:1-1099	67.0555	13.032	2.3633	0.00382102
XLOC_012030	contig_1562966:111-2813	11.5827	1.98754	2.54292	0.022605
XLOC_034240	contig_2555068:0-307	166.746	27.6249	2.59361	0.00382102
XLOC_060932	contig_65906:0-781	39.3579	6.47496	2.60371	0.0103995
XLOC_034787	contig_2561070:4-1250	110.867	18.1448	2.6112	0.00382102
XLOC_016438	contig_1578874:0-789	42.6244	6.89638	2.62777	0.0135859
XLOC_019514	contig_160043:2284-2582	158.801	25.4997	2.63867	0.0202909
XLOC_014128	contig_1569597:4630-5338	85.709	13.102	2.70966	0.00382102
XLOC_019229	contig_1596305:12-499	139.602	19.5385	2.83693	0.00382102
XLOC_034983	contig_2565032:0-573	360.36	46.562	2.95221	0.00382102
XLOC_019516	contig_160048:7436-8455	137.408	4.9721	4.78847	0.00382102
XLOC_001844	contig_117669:3128-5045	102.683	3.00112	5.09655	0.0385019
XLOC_025302	contig_195914:1122-1594	12.4742	0		0.00382102
XLOC_042019	contig_357274:24-1203	13.1975	0		0.00382102
XLOC_020995	contig_1631198:64-452	13.3449	0		0.00382102
XLOC_026219	contig_2056384:0-704	13.5686	0		0.00382102
XLOC_062957	contig_73422:0-1139	13.9219	0		0.00382102
XLOC_041716	contig_348877:13-468	14.3794	0		0.00382102
XLOC_001845	contig_117669:5221-5666	15.1376	0		0.00382102
XLOC_023779	contig_181142:668-1189	15.7754	0		0.0183409
XLOC_022789	contig_1730919:0-332	15.9823	0		0.00382102
XLOC_030855	contig_251409:255-786	16.0177	0		0.00382102
XLOC_029405	contig_2412227:0-309	16.3075	0		0.00739011
XLOC_003170	contig_12940:13-360	16.8085	0		0.00382102
XLOC_039297	contig_290620:0-291	17.1986	0		0.022605
XLOC_044705	contig_38564:54-354	17.3547	0		0.0160119
XLOC_039452	contig_293906:0-704	17.4585	0		0.00382102
XLOC_039018	contig_285433:0-774	19.7002	0		0.00382102
XLOC_034780	contig_2560988:0-267	20.1857	0		0.00739011
XLOC_027957	contig_2249600:21-277	20.9059	0		0.0160119
XLOC_048309	contig_42662:10381-11652	22.4458	0		0.00382102
XLOC_060373	contig_643508:0-291	23.4527	0		0.00382102
XLOC_044299	contig_381150:309-662	24.0703	0		0.00382102
XLOC_051123	contig_461904:0-346	24.2237	0		0.00382102
XLOC_054390	contig_513525:11-257	24.6817	0		0.0271169
XLOC_035973	contig_2624026:0-325	25.4515	0		0.00382102
XLOC_035698	contig_2604074:0-314	25.6811	0		0.00382102
XLOC_066212	contig_928444:45-297	26.8379	0		0.00739011
XLOC_043669	contig_374828:138-395	26.9693	0		0.0160119
XLOC_024795	contig_190997:748-1008	30.3118	0		0.00382102
XLOC_023134	contig_175722:1-2490	30.7641	0		0.0183409
XLOC_026191	contig_205315:3-541	31.0051	0		0.00382102
XLOC_042062	contig_358188:2512-3692	31.0613	0		0.00382102
XLOC_035636	contig_2599616:125-649	31.1834	0		0.00382102
XLOC_053132	contig_49210:0-595	31.8628	0		0.00382102
XLOC_048310	contig_42662:512-1405	32.0735	0		0.00382102
XLOC_021233	contig_1638586:3-372	33.7879	0		0.00382102
XLOC_040890	contig_327267:0-602	35.026	0		0.00382102
XLOC_029421	contig_2414418:1-219	37.6087	0		0.0183409
XLOC_059647	contig_625481:1-237	45.3222	0		0.00382102
XLOC_035880	contig_2616655:0-240	45.4703	0		0.00382102
XLOC_056136	contig_548293:0-246	46.869	0		0.00382102
XLOC_042876	contig_369034:2159-2463	46.9033	0		0.00382102
XLOC_019404	contig_1598971:85-331	49.5388	0		0.00382102
XLOC_027790	contig_2229308:4-226	49.7129	0		0.0183409
XLOC_022733	contig_172548:650-939	54.3375	0		0.00382102
XLOC_001676	contig_116005:0-208	55.2721	0		0.022605
XLOC_042930	contig_369181:1147-1553	56.3788	0		0.00382102
XLOC_029279	contig_2399128:0-217	62.9452	0		0.00382102
XLOC_062743	contig_723085:24-247	67.6039	0		0.00382102
XLOC_065152	contig_8564:1051-1282	70.7918	0		0.00382102
XLOC_042061	contig_358188:1813-2313	75.3944	0		0.00382102
XLOC_040832	contig_325982:0-522	76.0692	0		0.00382102
XLOC_030389	contig_2457190:0-221	93.4642	0		0.00382102
XLOC_039981	contig_305292:686-922	105.752	0		0.00382102
XLOC_024794	contig_190997:44-354	167.469	0		0.00382102
XLOC_029067	contig_2375081:33-239	189.722	0		0.00382102
XLOC_012162	contig_1563365:939-1663	193.06	0		0.00382102
XLOC_029615	contig_2428108:6-245	10.0076	0
XLOC_060164	contig_63838:6633-6910	10.0096	0
XLOC_029593	contig_2427037:104-351	10.2698	0
XLOC_039830	contig_301776:1-209	10.3695	0
XLOC_047549	contig_41750:117-620	10.3962	0
XLOC_041478	contig_342628:177-443	10.4877	0
XLOC_050431	contig_452484:30-283	10.4943	0
XLOC_035165	contig_2570448:98-302	10.9518	0
XLOC_036299	contig_264902:757-1108	11.0676	0
XLOC_035561	contig_2594723:35-356	11.0765	0
XLOC_023886	contig_1821042:0-429	11.5278	0
XLOC_026253	contig_2058813:16-272	11.5728	0
XLOC_028772	contig_2345104:56-283	11.9044	0
XLOC_034851	contig_2562218:1-326	11.9674	0
XLOC_042100	contig_358823:4-327	12.1349	0
XLOC_037044	contig_270490:1341-1591	12.3168	0
XLOC_028252	contig_2287170:25-343	12.5749	0
XLOC_005673	contig_137359:1-286	12.8006	0
XLOC_039143	contig_287850:199-499	13.016	0
XLOC_038780	contig_280888:0-238	13.0827	0
XLOC_061413	contig_6703:282-540	13.3163	0
XLOC_007585	contig_1434136:3-290	13.3761	0
XLOC_025228	contig_1951413:1-268	13.9536	0
XLOC_008469	contig_1500288:2-228	14.2493	0
XLOC_055868	contig_542655:0-239	14.4255	0
XLOC_046292	contig_402319:0-264	14.4461	0
XLOC_034757	contig_2560653:8-274	14.615	0
XLOC_026725	contig_2108260:249-457	16.1807	0
XLOC_000778	contig_1064861:1-226	16.2225	0
XLOC_036556	contig_2666279:0-212	16.5415	0
XLOC_035182	contig_2571445:44-294	17.2435	0
XLOC_024432	contig_18771:6-229	17.9969	0
XLOC_035751	contig_26075:253-453	19.0646	0
XLOC_008386	contig_149630:1-211	19.2805	0
XLOC_001584	contig_115021:323-553	19.9929	0
XLOC_043966	contig_377809:619-847	20.6529	0
XLOC_000898	contig_1076381:3-246	21.7477	0
XLOC_052791	contig_485923:0-247	23.107	0
XLOC_029006	contig_2368953:40-274	23.5557	0
XLOC_004033	contig_1348332:0-225	25.3748	0
XLOC_066318	contig_936453:0-216	25.6647	0
XLOC_000935	contig_1079966:8-227	27.4115	0
XLOC_020398	contig_1616881:3-223	27.832	0
XLOC_036274	contig_2647236:0-210	28.9208	0
XLOC_007835	contig_1455589:1-217	29.9422	0

## Sheet: M69_F48_M48
lncRNA_id	locus	value_1_F48	value_2_M48	log2(fold_change)	q_value
XLOC_000737	contig_106047:0-256	0	68.4246		0.0163075
XLOC_005983	contig_138005:597-1016	0	30.3976		0.0163075
XLOC_019715	contig_160376:3013-3247	0	33.1908		0.039138
XLOC_020079	contig_161002:1345-1807	0	45.7406		0.0163075
XLOC_034895	contig_2563081:2-361	0	14.424		0.0163075
XLOC_038142	contig_275728:565-1199	0	20.0973		0.0163075
XLOC_039457	contig_294005:15-231	0	450.442		0.0163075
XLOC_051982	contig_474299:1161-1702	0	11.9357		0.0163075
XLOC_063576	contig_766906:12-231	0	10.2212
XLOC_007302	contig_1416847:1-230	0	10.9418
XLOC_008286	contig_1490169:0-248	0	11.0787
XLOC_014576	contig_1571103:1-267	0	11.6269
XLOC_031150	contig_2530251:11-235	0	13.0818
XLOC_001715	contig_116375:2218-2443	0	13.8634
XLOC_003061	contig_128455:1343-1640	0	16.2221
XLOC_034892	contig_2563042:82-294	0	16.3099
XLOC_000877	contig_1073084:2-232	0	16.6388
XLOC_027636	contig_2211744:21-233	0	17.9134
XLOC_022159	contig_1680783:7-223	0	18.3604
XLOC_038328	contig_276575:8-222	0	19.1037
XLOC_000935	contig_1079966:8-227	0	28.1545
XLOC_024731	contig_1903902:67-272	0	38.0233
XLOC_033609	contig_2552161:587-1075	19.2786	271.716	-3.81703	0.0163075
XLOC_004260	contig_135186:3088-3843	13.98	177.929	-3.66987	0.0163075
XLOC_040407	contig_315594:47-340	71.5458	567.734	-2.98828	0.0163075
XLOC_016764	contig_1580425:0-349	24.1329	149.978	-2.63568	0.0163075
XLOC_049132	contig_437011:512-1251	8.59302	44.9026	-2.38556	0.0283609
XLOC_029034	contig_237179:3442-5109	4.87166	22.8937	-2.23247	0.0163075
XLOC_023531	contig_178857:0-328	47.0116	218.275	-2.21506	0.0163075
XLOC_034610	contig_2558137:0-405	43.0901	198.249	-2.20189	0.0163075
XLOC_061112	contig_6631:0-351	262.688	1040.76	-1.98622	0.0163075
XLOC_065525	contig_88003:1975-2250	78.7595	286.817	-1.8646	0.0163075
XLOC_049629	contig_44208:2847-4751	61.5736	197.612	-1.68229	0.0163075
XLOC_006818	contig_1399279:0-208	307.148	894.039	-1.5414	0.0163075
XLOC_060906	contig_65843:31-354	72.0886	209.574	-1.53962	0.0283609
XLOC_052140	contig_476168:972-3098	280.334	655.933	-1.2264	0.0163075
XLOC_048523	contig_42914:2376-3229	244.231	513.3	-1.07156	0.039138
XLOC_021289	contig_1640529:62-621	1072.99	488.001	1.13668	0.0163075
XLOC_014350	contig_1570320:525-2524	57.9252	22.7234	1.35001	0.0283609
XLOC_017521	contig_1584464:0-1062	10.2733	0
XLOC_022207	contig_1684569:18-242	10.4682	0
XLOC_008828	contig_1513978:0-220	11.6599	0
XLOC_025010	contig_1932653:138-379	12.7437	0
XLOC_063640	contig_771127:1-216	12.7994	0
XLOC_042292	contig_362923:104-381	13.0962	0
XLOC_000260	contig_1019009:9-273	15.4652	0
XLOC_028070	contig_2264766:14-227	25.6076	0

## Sheet: M69_F96_M96
lncRNA_id	locus	value_1_F96	value_2_M96	log2(fold_change)	q_value
XLOC_000705	contig_1056225:8-213	0	39.9128		0.0362223
XLOC_026493	contig_208188:116-534	0	15.6226		0.00198333
XLOC_024997	contig_193192:2336-2789	0	10.7464
XLOC_035880	contig_2616655:0-240	0	13.7037
XLOC_066549	contig_951869:1-229	0	16.168
XLOC_064756	contig_832751:5-250	0	16.9232
XLOC_002863	contig_126887:0-602	0	32.5169
XLOC_052497	contig_48110:4649-5001	13.9541	91.9141	-2.7196	0.0112845
XLOC_042460	contig_366705:0-234	84.8408	529.386	-2.64149	0.00198333
XLOC_031555	contig_2546778:530-848	32.9731	182.477	-2.46835	0.00839103
XLOC_035653	contig_2600728:6-466	16.7151	81.2878	-2.28189	0.00198333
XLOC_013905	contig_1568785:11-258	33.5201	160.186	-2.25665	0.0352423
XLOC_018619	contig_1591800:20-382	14.8386	67.1081	-2.17713	0.0422648
XLOC_039795	contig_301041:1103-1390	64.6157	287.026	-2.15122	0.00198333
XLOC_024153	contig_18477:3-230	75.6578	318.628	-2.07431	0.0127707
XLOC_022255	contig_168861:207-1419	17.5954	70.7014	-2.00654	0.00367697
XLOC_028438	contig_23102:0-242	1105.33	4026.85	-1.86517	0.00198333
XLOC_047756	contig_42001:664-2847	9.88832	34.3134	-1.79497	0.00991667
XLOC_047080	contig_41160:23963-25386	3.79645	13.1681	-1.79432	0.0153638
XLOC_021598	contig_1649211:99-416	99.8619	341.829	-1.77527	0.00198333
XLOC_048523	contig_42914:2376-3229	26.0055	85.9901	-1.72535	0.00198333
XLOC_039625	contig_29737:31-974	19.8899	64.5136	-1.69757	0.00198333
XLOC_016438	contig_1578874:0-789	18.9737	58.4808	-1.62396	0.00198333
XLOC_019865	contig_1606269:1025-1556	152.79	468.619	-1.61687	0.00198333
XLOC_061112	contig_6631:0-351	26.4838	81.0227	-1.61322	0.0266856
XLOC_014965	contig_1572379:385-934	17.9131	51.4648	-1.52257	0.0127707
XLOC_017910	contig_158695:0-340	34.0257	97.1675	-1.51385	0.027616
XLOC_021088	contig_163317:0-1595	1164.33	3304.06	-1.50474	0.00198333
XLOC_012277	contig_1563719:372-966	24.0674	68.1552	-1.50174	0.0179315
XLOC_011394	contig_1561269:0-203	454.608	1275.41	-1.48827	0.00198333
XLOC_037612	contig_274308:0-1277	21.4755	58.9914	-1.45781	0.00198333
XLOC_002947	contig_12757:18-488	15.8733	43.5001	-1.45442	0.0455513
XLOC_053354	contig_49600:4421-4962	13.7607	36.2381	-1.39695	0.0470863
XLOC_012721	contig_1565079:23-513	21.8038	57.2703	-1.39321	0.0206374
XLOC_029622	contig_2428671:0-200	508.234	1324.38	-1.38175	0.00198333
XLOC_014797	contig_157178:738-963	1477.05	3769.24	-1.35155	0.00198333
XLOC_060305	contig_641414:2-430	63.2109	161.116	-1.34985	0.00198333
XLOC_019395	contig_159880:2135-3705	798.199	2005.68	-1.32927	0.00198333
XLOC_064047	contig_79270:2-3114	5.16494	12.7482	-1.30347	0.00522207
XLOC_019229	contig_1596305:12-499	56.785	140.053	-1.30239	0.00198333
XLOC_046275	contig_40204:1923-3360	5.75807	14.0842	-1.29042	0.0217201
XLOC_065836	contig_90106:0-608	33.7745	82.5634	-1.28957	0.00367697
XLOC_021318	contig_1641373:39-327	703.973	1671.18	-1.24728	0.0112845
XLOC_010641	contig_1559327:2632-3159	55.2637	130.923	-1.24431	0.00839103
XLOC_015592	contig_1574877:1-1840	5.73355	13.5011	-1.23558	0.0336304
XLOC_026916	contig_212725:4589-5032	38.0926	89.619	-1.23429	0.0305965
XLOC_006734	contig_139644:55-349	97.7643	227.275	-1.21706	0.0228646
XLOC_033733	contig_2552694:0-475	34.3224	77.3508	-1.17227	0.0217201
XLOC_014757	contig_1571645:1037-1776	5334.94	11850.7	-1.15143	0.00198333
XLOC_065333	contig_86788:4173-6022	20.6246	45.0734	-1.12791	0.0141599
XLOC_062585	contig_715072:0-232	13949.9	30155.7	-1.11218	0.00198333
XLOC_018115	contig_1588161:0-1448	180.4	389.397	-1.11004	0.0462418
XLOC_045349	contig_391911:115-362	182.391	392.306	-1.10494	0.0462418
XLOC_024605	contig_1892824:21-409	57.4692	123.303	-1.10135	0.0305965
XLOC_025939	contig_202904:250-2121	6.5453	14.006	-1.09751	0.0422648
XLOC_044322	contig_38137:1539-3084	15.8304	33.3196	-1.07367	0.027616
XLOC_033818	contig_2553065:3826-4126	189.891	398.19	-1.06829	0.0179315
XLOC_029480	contig_2419090:0-382	59.2636	119.743	-1.01472	0.0342471
XLOC_038000	contig_275259:609-1399	66.1779	133.297	-1.01022	0.00198333
XLOC_030661	contig_2487416:0-352	163.075	80.7427	1.01413	0.0362223
XLOC_065157	contig_8566:6-357	272.722	132.869	1.03743	0.0166655
XLOC_006790	contig_139822:7-223	656.99	314.98	1.06061	0.0316694
XLOC_020530	contig_1619579:622-1166	239.862	114.205	1.07058	0.0112845
XLOC_020219	contig_1613019:98-934	125.112	58.6079	1.09405	0.00522207
XLOC_020754	contig_1625:0-280	217.58	101.809	1.09568	0.0462418
XLOC_034836	contig_2561986:37-722	216.488	100.296	1.11002	0.00198333
XLOC_040529	contig_318347:0-295	252.01	113.744	1.14769	0.0141599
XLOC_040694	contig_322057:1975-2233	277.812	125.01	1.15207	0.0352423
XLOC_034884	contig_2562913:43-1092	28.6263	12.6069	1.18313	0.0228646
XLOC_032319	contig_2548305:0-870	174.138	74.377	1.2273	0.00198333
XLOC_020771	contig_162549:1-1139	25.1363	10.7224	1.22914	0.0206374
XLOC_060259	contig_64057:99-6800	87.612	37.3459	1.23018	0.00198333
XLOC_009286	contig_1525578:8-210	521.477	221.793	1.23339	0.0295061
XLOC_001429	contig_11343:46-490	99.5685	42.2488	1.23678	0.0153638
XLOC_054374	contig_51316:11697-13001	154.803	65.2939	1.24541	0.00198333
XLOC_002663	contig_125007:1727-2400	155.66	64.8275	1.26372	0.00198333
XLOC_060951	contig_65961:729-3075	30.6335	12.5907	1.28275	0.0179315
XLOC_063744	contig_77751:1338-4082	12.2462	4.90954	1.31867	0.0295061
XLOC_048934	contig_43421:6111-7712	23.198	9.2331	1.32911	0.0217201
XLOC_061342	contig_66857:3-1708	58.6135	23.2113	1.33641	0.0336304
XLOC_063407	contig_75719:1694-2664	500.43	197.53	1.3411	0.00367697
XLOC_040659	contig_32107:1-363	959.133	376.231	1.35011	0.00198333
XLOC_017141	contig_158226:63-576	64.991	24.4969	1.40764	0.00839103
XLOC_025918	contig_2026784:0-596	36.7113	13.662	1.42606	0.0316694
XLOC_050880	contig_45850:1-889	39.6772	14.7276	1.42979	0.0407519
XLOC_029013	contig_236990:6906-7318	476.018	176.196	1.43383	0.00198333
XLOC_000589	contig_104692:1-817	22.0077	7.93613	1.4715	0.0489128
XLOC_019836	contig_160589:1680-2009	122.506	44.0976	1.47408	0.0166655
XLOC_044344	contig_38161:5848-6190	323.035	115.913	1.47865	0.00198333
XLOC_028685	contig_233553:0-1070	84.1008	30.1437	1.48026	0.00198333
XLOC_059954	contig_63289:0-466	296.881	105.032	1.49906	0.00198333
XLOC_018067	contig_1587863:770-1599	61.3629	21.5364	1.51059	0.00198333
XLOC_063600	contig_7684:5-632	45.0268	15.7015	1.51988	0.00522207
XLOC_043157	contig_370402:1-1579	79.8514	27.7371	1.5255	0.00198333
XLOC_006765	contig_139755:1186-3489	148.076	50.2562	1.55896	0.00198333
XLOC_064759	contig_832869:161-764	50.805	17.0804	1.57263	0.00198333
XLOC_033868	contig_2553283:0-761	52.8339	17.6601	1.58097	0.00522207
XLOC_003326	contig_13085:0-233	233.698	77.7615	1.58752	0.0239795
XLOC_063183	contig_7457:0-863	39.4088	13.0682	1.59246	0.00198333
XLOC_031561	contig_2546788:77-959	85.7615	28.4312	1.59286	0.00367697
XLOC_017662	contig_1585270:43-581	1586.3	522.736	1.60151	0.00198333
XLOC_034985	contig_2565037:44-768	4411.17	1442.47	1.61262	0.00198333
XLOC_037848	contig_274869:2-327	94.2348	30.7545	1.61546	0.0295061
XLOC_030530	contig_247043:0-376	1108.62	359.304	1.62549	0.00198333
XLOC_049837	contig_44398:68-1155	596.824	182.905	1.70621	0.00198333
XLOC_042423	contig_366107:727-1235	56.6863	17.2743	1.71437	0.00839103
XLOC_042385	contig_365080:0-431	44.3437	13.1935	1.7489	0.0479188
XLOC_003707	contig_133780:73-934	903.781	268.189	1.75272	0.00198333
XLOC_065238	contig_86235:2153-2619	63.8065	18.8896	1.75611	0.00839103
XLOC_050188	contig_448797:0-252	1440.74	425.863	1.75835	0.00198333
XLOC_022170	contig_168204:0-332	148.418	43.8643	1.75855	0.00198333
XLOC_019095	contig_1594692:0-432	168.951	49.329	1.7761	0.00198333
XLOC_013798	contig_1568430:3797-4093	99.6125	28.7005	1.79525	0.0295061
XLOC_042495	contig_367060:0-4602	586.83	166.875	1.81417	0.00198333
XLOC_020432	contig_161773:0-799	128.94	36.1253	1.83562	0.00198333
XLOC_058520	contig_5988:510-5706	125.881	34.6023	1.86312	0.0396667
XLOC_065910	contig_9064:0-692	222.725	61.1009	1.866	0.00198333
XLOC_015784	contig_1575768:0-223	586.21	158.351	1.88829	0.00198333
XLOC_021009	contig_1631409:3-914	145.383	39.0866	1.89511	0.00198333
XLOC_010968	contig_1560076:514-2066	141.655	37.64	1.91204	0.00198333
XLOC_037287	contig_272582:0-549	72.0397	19.112	1.91431	0.00198333
XLOC_025787	contig_2012276:14-841	145.731	38.5943	1.91685	0.00198333
XLOC_023856	contig_1818086:80-495	78.095	20.0819	1.95933	0.00522207
XLOC_034735	contig_2560287:0-659	28.5185	7.21167	1.98349	0.0153638
XLOC_035890	contig_2617270:0-272	320.534	79.5925	2.00977	0.00198333
XLOC_056637	contig_55896:8666-9575	26.9286	6.67382	2.01255	0.00198333
XLOC_022925	contig_174126:721-1844	21.1039	5.22642	2.01361	0.00692593
XLOC_021002	contig_1631294:0-472	295.792	72.8062	2.02245	0.00198333
XLOC_028761	contig_234386:759-1366	264.078	64.2457	2.03929	0.00198333
XLOC_037306	contig_272684:355-1906	630.407	150.936	2.06235	0.00198333
XLOC_019169	contig_1595528:0-808	22.0335	5.27035	2.06373	0.0239795
XLOC_065541	contig_88084:4128-7362	29.6449	6.93298	2.09624	0.00198333
XLOC_050449	contig_45278:1963-2435	247.361	57.3786	2.10803	0.00198333
XLOC_041356	contig_339641:78-559	58.5757	13.254	2.14387	0.00522207
XLOC_019573	contig_160133:256-1465	177.834	39.4878	2.17105	0.00198333
XLOC_027521	contig_219801:0-581	40.0765	8.68937	2.20543	0.0153638
XLOC_028992	contig_236770:0-514	58.9519	12.7156	2.21294	0.00522207
XLOC_015121	contig_1573008:2559-2866	544.731	117.242	2.21605	0.00198333
XLOC_001964	contig_11892:25-549	350.81	74.6044	2.23336	0.00198333
XLOC_012838	contig_156542:35-766	20.1644	4.2723	2.23873	0.0470863
XLOC_056185	contig_54913:2780-5401	2879.58	586.19	2.29642	0.00198333
XLOC_018575	contig_1591526:0-350	410.656	80.885	2.34399	0.00198333
XLOC_033453	contig_2551553:4697-5090	419.464	82.2175	2.35103	0.00198333
XLOC_035755	contig_2607682:0-390	177.105	34.472	2.36111	0.00198333
XLOC_017649	contig_1585189:65-482	150.128	28.3978	2.40234	0.00198333
XLOC_038414	contig_277054:968-1367	151.891	28.1688	2.43087	0.00198333
XLOC_018295	contig_1589406:59-385	169.676	30.6876	2.46705	0.00198333
XLOC_027150	contig_2155607:2-632	55.9409	10.0612	2.4751	0.00198333
XLOC_000488	contig_103851:6496-7451	29.9857	5.34739	2.48737	0.00198333
XLOC_029920	contig_2441247:64-550	56.1594	9.74055	2.52745	0.00198333
XLOC_015120	contig_1573008:0-542	614.133	102.353	2.585	0.00198333
XLOC_057116	contig_56869:2110-3106	110.681	17.3829	2.67067	0.00198333
XLOC_002382	contig_12257:87-377	150.588	23.59	2.67436	0.00367697
XLOC_033129	contig_2550484:227-3081	509.169	76.8115	2.72875	0.00198333
XLOC_013656	contig_1567895:367-2934	13.7231	2.01423	2.76831	0.00198333
XLOC_021513	contig_1646729:0-441	1083.29	157.013	2.78646	0.00198333
XLOC_057003	contig_5665:5944-6343	109.199	14.7073	2.89236	0.00198333
XLOC_020583	contig_1620612:173-525	73.0487	9.63322	2.92277	0.0433125
XLOC_002573	contig_1242:0-250	720.568	94.9328	2.92416	0.00198333
XLOC_028942	contig_23620:51-624	66.0583	8.66811	2.92995	0.00198333
XLOC_033622	contig_2552197:1-2879	22.1448	2.80771	2.9795	0.00198333
XLOC_060830	contig_6559:1586-3720	54.216	6.83106	2.98854	0.00367697
XLOC_043862	contig_376742:449-1285	1134.86	117.288	3.27439	0.00198333
XLOC_019514	contig_160043:2284-2582	246.071	25.02	3.29792	0.00198333
XLOC_025656	contig_1999050:12-511	48.5396	4.84382	3.32495	0.032725
XLOC_019082	contig_159460:539-3604	12.6464	1.19642	3.40193	0.00198333
XLOC_019640	contig_1602566:19-949	60.3083	4.88632	3.62554	0.00198333
XLOC_033621	contig_2552197:1-2879	36.6911	2.78463	3.71987	0.0217201
XLOC_026127	contig_2047809:0-219	591.004	43.3932	3.76763	0.0112845
XLOC_034009	contig_255395:0-933	406.439	29.6644	3.77623	0.00198333
XLOC_024049	contig_183756:0-1060	75.7983	5.50472	3.78342	0.00198333
XLOC_062256	contig_70:0-456	713.598	51.6881	3.78721	0.00198333
XLOC_011143	contig_1560566:28-861	44.4379	3.06426	3.85818	0.00522207
XLOC_034787	contig_2561070:4-1250	183.674	12.5068	3.87636	0.00198333
XLOC_034983	contig_2565032:0-573	583.699	35.1576	4.05332	0.00198333
XLOC_060912	contig_65850:0-2215	1087.19	65.0493	4.06293	0.00198333
XLOC_001038	contig_10900:0-742	729.792	37.3461	4.28846	0.00198333
XLOC_034437	contig_2556154:1-1099	156.629	7.59891	4.36542	0.00198333
XLOC_060932	contig_65906:0-781	106.975	4.98403	4.42382	0.00198333
XLOC_058593	contig_60047:0-238	433.237	19.9307	4.44209	0.00367697
XLOC_063343	contig_75328:0-331	1124.78	46.5604	4.5944	0.00198333
XLOC_019516	contig_160048:7436-8455	324.109	2.38993	7.08337	0.00991667
XLOC_029787	contig_243739:16-402	10.0457	0
XLOC_034376	contig_2555802:1882-2190	10.1017	0
XLOC_029151	contig_2385342:0-294	10.2992	0
XLOC_065393	contig_87150:423-1338	10.4467	0		0.00198333
XLOC_063760	contig_778137:33-311	10.4909	0
XLOC_059801	contig_62917:557-1218	10.4964	0		0.00198333
XLOC_020209	contig_161270:799-1839	10.5413	0		0.00198333
XLOC_049273	contig_438660:3-403	10.8707	0
XLOC_047510	contig_417067:1-290	10.8946	0
XLOC_026305	contig_206341:667-979	10.9035	0
XLOC_033438	contig_2551509:3647-4209	10.9302	0		0.00198333
XLOC_040228	contig_31140:1-344	11.0813	0
XLOC_027919	contig_2244727:3-407	11.1422	0		0.00198333
XLOC_001584	contig_115021:323-553	11.3583	0
XLOC_030514	contig_2468666:3-263	11.5669	0
XLOC_040526	contig_318202:7-795	11.6395	0		0.00198333
XLOC_058009	contig_586959:39-469	11.9347	0		0.00198333
XLOC_036556	contig_2666279:0-212	12.1911	0
XLOC_027089	contig_214748:205-1461	12.5771	0		0.00198333
XLOC_000915	contig_1078101:0-260	12.6722	0
XLOC_039860	contig_302573:146-381	12.7154	0
XLOC_065404	contig_87195:273-788	13.3365	0		0.00198333
XLOC_044718	contig_385762:15-430	13.4671	0		0.00198333
XLOC_023647	contig_1799032:132-764	13.5718	0		0.00198333
XLOC_005741	contig_137489:84-1194	13.7081	0		0.00198333
XLOC_065367	contig_8701:1893-2186	13.7904	0
XLOC_050216	contig_449139:1-250	14.605	0
XLOC_001845	contig_117669:5221-5666	14.6113	0		0.00198333
XLOC_058065	contig_58789:8992-9527	14.6572	0		0.00198333
XLOC_007123	contig_1409641:0-322	14.683	0		0.00198333
XLOC_029945	contig_244184:78-986	14.733	0		0.00198333
XLOC_017906	contig_1586920:0-411	14.9937	0		0.00198333
XLOC_026819	contig_21183:0-216	15.0827	0
XLOC_005423	contig_1369348:11-229	15.0841	0
XLOC_041490	contig_343089:0-477	15.1215	0		0.00198333
XLOC_024753	contig_190636:28-305	15.2715	0
XLOC_024510	contig_18849:337-681	15.6414	0		0.00198333
XLOC_020249	contig_1613582:691-1384	15.7514	0		0.00198333
XLOC_034974	contig_2564862:1-290	15.9499	0		0.00367697
XLOC_035721	contig_2606087:0-535	15.9573	0		0.00198333
XLOC_033411	contig_2551388:0-541	16.0013	0		0.00198333
XLOC_035889	contig_2617231:1-272	16.0104	0
XLOC_040215	contig_310869:1-433	16.0445	0		0.00198333
XLOC_036054	contig_2630434:1-223	16.3341	0
XLOC_034334	contig_2555641:0-635	16.4192	0		0.00198333
XLOC_007549	contig_1431566:3-293	16.4767	0		0.00367697
XLOC_023911	contig_1823017:2-237	16.6608	0
XLOC_037700	contig_274511:4343-4779	18.5947	0		0.00198333
XLOC_030855	contig_251409:255-786	19.0386	0		0.00198333
XLOC_039704	contig_299233:117-449	19.1182	0
XLOC_060470	contig_64646:0-264	19.4168	0		0.0342471
XLOC_025406	contig_197163:56-368	19.7737	0		0.00198333
XLOC_054149	contig_509387:10-256	19.9216	0
XLOC_050232	contig_44937:5314-5637	20.3576	0
XLOC_007258	contig_141520:28-398	21.7582	0		0.00198333
XLOC_042174	contig_360133:2916-3119	21.8136	0
XLOC_000778	contig_1064861:1-226	21.9735	0
XLOC_003170	contig_12940:13-360	22.1891	0		0.00198333
XLOC_065863	contig_9036:45-298	23.1122	0		0.0342471
XLOC_010282	contig_1558280:1846-2669	24.8702	0		0.00198333
XLOC_055806	contig_54122:3445-3670	25.1934	0		0.0342471
XLOC_062957	contig_73422:0-1139	25.4493	0		0.00198333
XLOC_002231	contig_121131:15-1990	25.651	0		0.00198333
XLOC_003605	contig_1329:6-241	26.6007	0		0.00839103
XLOC_001306	contig_1121204:3-291	27.7207	0		0.00198333
XLOC_022904	contig_1739685:1-261	27.9831	0		0.00198333
XLOC_028546	contig_2321686:169-378	28.5876	0
XLOC_041716	contig_348877:13-468	29.7223	0		0.00198333
XLOC_034780	contig_2560988:0-267	31.2302	0		0.00198333
XLOC_034757	contig_2560653:8-274	33.3193	0		0.00198333
XLOC_039351	contig_291763:1486-1686	33.8094	0
XLOC_024432	contig_18771:6-229	39.4802	0		0.00367697
XLOC_039458	contig_29401:4-309	39.705	0		0.00198333
XLOC_053132	contig_49210:0-595	45.703	0		0.00198333
XLOC_021267	contig_16399:4-211	46.2282	0		0.00198333
XLOC_020398	contig_1616881:3-223	47.1439	0		0.00198333
XLOC_042876	contig_369034:2159-2463	50.6468	0		0.00198333
XLOC_048310	contig_42662:512-1405	55.2242	0		0.00198333
XLOC_029067	contig_2375081:33-239	59.1132	0		0.00198333
XLOC_066212	contig_928444:45-297	65.5328	0		0.00198333
XLOC_048309	contig_42662:10381-11652	70.3106	0		0.00198333
XLOC_000935	contig_1079966:8-227	73.7116	0		0.00198333
XLOC_028772	contig_2345104:56-283	86.3438	0		0.00198333
XLOC_019404	contig_1598971:85-331	106.224	0		0.00198333
XLOC_020794	contig_1626104:15-375	114.423	0		0.00198333
XLOC_065152	contig_8564:1051-1282	126.604	0		0.00198333
XLOC_029399	contig_2411462:0-261	153.013	0		0.00198333
XLOC_042930	contig_369181:1147-1553	154.226	0		0.00198333
XLOC_022733	contig_172548:650-939	158.628	0		0.00198333
XLOC_015080	contig_1572878:1576-2236	218.243	0		0.00198333
XLOC_059847	contig_63051:0-335	221.196	0		0.00198333
XLOC_017521	contig_1584464:0-1062	310.715	0		0.00198333
XLOC_019765	contig_1604701:0-537	379.192	0		0.00198333

## Sheet: 2Hb8_R_M69_F48
lncRNA_id	locus	value_1_R_F48	value_2_S_F48	log2(fold_change)	q_value
XLOC_060245	contig_64027:12-676	0	10.1693		0.00311126
XLOC_023031	contig_1749878:3-505	0	21.9877		0.00311126
XLOC_040898	contig_327478:55-324	0	23.9572		0.00815787
XLOC_052059	contig_475237:2-374	0	24.6377		0.00311126
XLOC_039408	contig_292878:16-250	0	27.7212		0.025802
XLOC_023768	contig_181068:335-1238	0	28.015		0.00311126
XLOC_055132	contig_52757:46-707	0	29.6306		0.00311126
XLOC_027026	contig_2140270:11-240	0	30.0453		0.025802
XLOC_066549	contig_951869:1-229	0	31.363		0.0140959
XLOC_023032	contig_1749878:615-961	0	32.5499		0.00311126
XLOC_003503	contig_1321397:6-211	0	40.6636		0.0433773
XLOC_035073	contig_2566973:1-316	0	46.7163		0.00311126
XLOC_007586	contig_1434338:1-236	0	57.7869		0.00311126
XLOC_015011	contig_1572592:134-373	0	77.0989		0.00311126
XLOC_030518	contig_2469068:0-219	0	83.6939		0.00311126
XLOC_036513	contig_2664089:7-211	0	90.4665		0.00311126
XLOC_040558	contig_319032:373-585	0	95.5507		0.00311126
XLOC_028676	contig_2334284:0-292	0	10.0137
XLOC_024592	contig_1891014:43-280	0	12.8142
XLOC_046799	contig_408197:5-281	0	12.9969
XLOC_042503	contig_367126:70-392	0	14.7311
XLOC_028190	contig_2279903:6-269	0	16.1984
XLOC_014883	contig_1572060:3-451	0	18.7535
XLOC_035182	contig_2571445:44-294	0	19.6998
XLOC_030643	contig_248410:52-1090	5.33867	108.426	-4.34409	0.00311126
XLOC_023996	contig_18307:0-611	13.2558	200.51	-3.91898	0.00311126
XLOC_059647	contig_625481:1-237	38.2975	537.902	-3.81202	0.0319073
XLOC_051123	contig_461904:0-346	15.4663	206.267	-3.73731	0.0153978
XLOC_039452	contig_293906:0-704	14.295	190.312	-3.73478	0.00311126
XLOC_060373	contig_643508:0-291	19.9036	252.191	-3.66342	0.0371915
XLOC_041528	contig_344267:0-546	8.19604	102.437	-3.64367	0.0371915
XLOC_020888	contig_1628453:671-1562	3.72741	46.243	-3.63299	0.0102326
XLOC_040890	contig_327267:0-602	21.8831	259.257	-3.56649	0.00311126
XLOC_019673	contig_160309:1100-1622	8.06635	94.7156	-3.55361	0.0153978
XLOC_039018	contig_285433:0-774	8.68646	97.3106	-3.48576	0.00311126
XLOC_026219	contig_2056384:0-704	11.6243	128.909	-3.47114	0.00311126
XLOC_025887	contig_2023121:0-242	36.5061	400.913	-3.45708	0.0349024
XLOC_041629	contig_346607:0-550	131.145	1405.84	-3.4222	0.00311126
XLOC_040832	contig_325982:0-522	34.282	360.843	-3.39585	0.00311126
XLOC_036160	contig_263828:0-788	10.8089	105.966	-3.29331	0.00311126
XLOC_042019	contig_357274:24-1203	11.1641	106.249	-3.25051	0.00311126
XLOC_030389	contig_2457190:0-221	61.434	560.514	-3.18964	0.0226122
XLOC_034585	contig_2557832:0-1882	3.00402	26.3496	-3.13281	0.00311126
XLOC_064980	contig_84623:1-2000	5.35231	34.7348	-2.69815	0.00311126
XLOC_012721	contig_1565079:23-513	24.905	135.923	-2.44828	0.00311126
XLOC_022872	contig_173756:10-1099	22.5565	121.984	-2.43508	0.00311126
XLOC_039996	contig_305577:0-740	8.40046	42.9055	-2.35262	0.0140959
XLOC_040702	contig_322275:4-945	3.84148	19.5546	-2.34777	0.0371915
XLOC_027926	contig_2245586:0-521	10.8099	54.0774	-2.32267	0.0153978
XLOC_039795	contig_301041:1103-1390	110.84	550.617	-2.31257	0.00311126
XLOC_024771	contig_190786:40-275	88.7785	394.456	-2.15158	0.0153978
XLOC_021598	contig_1649211:99-416	131.176	566.865	-2.1115	0.00311126
XLOC_023745	contig_1808796:87-688	31.9516	135.321	-2.08243	0.00311126
XLOC_020246	contig_1613540:0-1176	10.6615	44.1151	-2.04886	0.00311126
XLOC_015777	contig_1575746:10-301	54.9105	221.933	-2.01497	0.0140959
XLOC_014350	contig_1570320:525-2524	15.5304	61.2898	-1.98055	0.00311126
XLOC_064802	contig_83513:1406-2232	45.6566	176.152	-1.94793	0.00311126
XLOC_048934	contig_43421:6111-7712	6.12511	23.3919	-1.9332	0.00575583
XLOC_032997	contig_255008:0-1493	35.8497	136.709	-1.93108	0.00311126
XLOC_064801	contig_83513:0-253	133.034	501.118	-1.91336	0.00311126
XLOC_022879	contig_1738153:0-379	40.7579	151.533	-1.89448	0.0102326
XLOC_053292	contig_49488:25-372	31.9007	118.357	-1.89149	0.0226122
XLOC_023669	contig_1800901:4-410	29.0495	106.603	-1.87566	0.00575583
XLOC_054785	contig_52066:24-336	77.9879	284.831	-1.86878	0.0125127
XLOC_035768	contig_2608174:0-237	206.454	745.89	-1.85314	0.00311126
XLOC_003075	contig_12857:1-222	121.733	439.134	-1.85094	0.0397152
XLOC_025580	contig_199028:68-1876	6.4846	23.3916	-1.8509	0.0102326
XLOC_021318	contig_1641373:39-327	923.371	3133.42	-1.76276	0.00311126
XLOC_039847	contig_302164:0-1067	21.6519	73.0731	-1.75485	0.00575583
XLOC_019865	contig_1606269:1025-1556	274.483	924.271	-1.7516	0.00311126
XLOC_022141	contig_1679662:60-1579	4.15238	13.9224	-1.7454	0.0423223
XLOC_060590	contig_649606:0-262	84.4231	281.803	-1.73898	0.0210579
XLOC_000642	contig_10508:1800-2213	31.877	106.285	-1.73735	0.0410317
XLOC_050330	contig_450706:0-641	12.4557	40.9185	-1.71595	0.0448291
XLOC_026607	contig_2094761:0-323	84.2327	276.315	-1.71386	0.00311126
XLOC_026598	contig_209370:876-2113	8.41337	26.2667	-1.64248	0.0140959
XLOC_003803	contig_134412:3941-6026	539.034	1646.88	-1.61129	0.00311126
XLOC_045349	contig_391911:115-362	204.927	597.706	-1.54433	0.00311126
XLOC_037487	contig_273864:6-351	63.3911	183.413	-1.53274	0.0240942
XLOC_034034	contig_2554032:594-1595	20.4513	57.6068	-1.49405	0.0410317
XLOC_018422	contig_1590318:11-556	91.0405	248.479	-1.44854	0.0140959
XLOC_022535	contig_1710456:39-1741	19.2179	51.6815	-1.4272	0.00575583
XLOC_024213	contig_185366:13-1770	5.10355	13.7246	-1.42719	0.038567
XLOC_005183	contig_136539:639-2471	7.67821	20.0065	-1.38163	0.0319073
XLOC_067164	contig_991591:0-238	286.795	727.783	-1.34349	0.0240942
XLOC_041368	contig_339983:0-600	122.15	305.838	-1.32411	0.00311126
XLOC_020636	contig_1621986:151-701	125.079	309.092	-1.3052	0.0240942
XLOC_019989	contig_1608464:0-476	59.5161	146.22	-1.29679	0.0336016
XLOC_042199	contig_360656:0-397	120.09	277.092	-1.20625	0.0226122
XLOC_002979	contig_12780:0-1136	79.9115	183.611	-1.20018	0.0125127
XLOC_024605	contig_1892824:21-409	117.754	269.529	-1.19466	0.0191861
XLOC_042353	contig_364386:0-813	21.1457	47.2854	-1.16103	0.0486408
XLOC_063311	contig_7516:0-260	312.942	698.751	-1.15888	0.0460467
XLOC_026668	contig_2103268:0-426	80.1824	171.74	-1.09887	0.038567
XLOC_021444	contig_164486:327-3201	22.8551	48.0529	-1.07211	0.0361623
XLOC_020396	contig_161687:2243-2759	56.7769	119.104	-1.06885	0.0349024
XLOC_030102	contig_2445456:0-280	716.345	342.332	1.06526	0.0271624
XLOC_039361	contig_292033:297-861	858.979	408.543	1.07213	0.0240942
XLOC_029753	contig_243625:24-644	954.066	450.387	1.08292	0.0153978
XLOC_029763	contig_243642:0-437	507.28	238.39	1.08946	0.0140959
XLOC_049837	contig_44398:68-1155	372.706	173.036	1.10697	0.0140959
XLOC_034983	contig_2565032:0-573	161.536	73.8639	1.12891	0.0486408
XLOC_041256	contig_336967:0-222	1112.53	501.348	1.14996	0.0153978
XLOC_039106	contig_287174:0-379	800.798	356.669	1.16685	0.0153978
XLOC_042532	contig_367519:2214-3523	63.6203	28.1672	1.17547	0.0140959
XLOC_030866	contig_25149:0-203	1029.07	428.582	1.2637	0.0349024
XLOC_020337	contig_1615452:78-1741	26.7407	11.1188	1.26604	0.0210579
XLOC_034155	contig_2554558:0-377	511.691	212.7	1.26645	0.00815787
XLOC_033703	contig_2552553:3-562	859.357	353.576	1.28124	0.0102326
XLOC_040404	contig_315501:17-585	96.5451	38.8785	1.31223	0.0191861
XLOC_038590	contig_278495:0-659	81.832	32.4675	1.33367	0.0191861
XLOC_058451	contig_59736:4-691	174.913	68.0635	1.36168	0.0102326
XLOC_050188	contig_448797:0-252	699.053	271.03	1.36695	0.0271624
XLOC_025554	contig_1987676:0-999	41.3247	15.9759	1.37111	0.0153978
XLOC_044682	contig_385428:0-405	2410.93	923.817	1.38391	0.00311126
XLOC_020530	contig_1619579:622-1166	292.609	109.279	1.42096	0.00575583
XLOC_012871	contig_1565506:34-4026	1043.02	381.958	1.44928	0.00575583
XLOC_039039	contig_285844:2478-2892	142.778	51.1405	1.48124	0.00311126
XLOC_001038	contig_10900:0-742	110.725	39.3534	1.49242	0.00815787
XLOC_063135	contig_7434:0-248	335.964	119.044	1.49681	0.0433773
XLOC_019257	contig_1596558:757-1423	915.929	322.74	1.50486	0.00311126
XLOC_019162	contig_1595454:0-1855	755.408	260.749	1.53459	0.00311126
XLOC_040447	contig_31650:0-214	8495.58	2896.36	1.55247	0.00311126
XLOC_021513	contig_1646729:0-441	554.964	185.521	1.58081	0.00311126
XLOC_034311	contig_2555550:1703-2871	37.4708	12.5218	1.58132	0.00575583
XLOC_013713	contig_156809:96-342	275.604	91.3057	1.59382	0.0433773
XLOC_000845	contig_107088:1-2352	747.748	244.255	1.61416	0.00311126
XLOC_060951	contig_65961:729-3075	14.0573	4.4871	1.64746	0.0102326
XLOC_015120	contig_1573008:0-542	250.593	79.923	1.64866	0.0140959
XLOC_052873	contig_48746:1331-2825	202.021	63.6444	1.6664	0.0125127
XLOC_016148	contig_1577449:1596-3123	36.298	11.403	1.67048	0.0306978
XLOC_027220	contig_21628:0-274	249.858	76.7252	1.70334	0.0174861
XLOC_037287	contig_272582:0-549	54.0062	16.2352	1.734	0.0486408
XLOC_060229	contig_639986:232-549	297.793	86.7812	1.77886	0.0102326
XLOC_065917	contig_90683:952-5280	14.6961	4.26575	1.78456	0.00311126
XLOC_001872	contig_117965:539-1304	35.6949	10.3389	1.78764	0.0397152
XLOC_033908	contig_2553484:3614-3938	172.578	49.9301	1.78927	0.0153978
XLOC_030530	contig_247043:0-376	443.464	127.206	1.80165	0.00311126
XLOC_034437	contig_2556154:1-1099	33.161	9.10704	1.86443	0.00815787
XLOC_065525	contig_88003:1975-2250	314.057	83.0835	1.91839	0.00815787
XLOC_049629	contig_44208:2847-4751	271.428	64.9989	2.06208	0.00311126
XLOC_015599	contig_1574899:10-1456	25.2127	5.76483	2.1288	0.00311126
XLOC_033129	contig_2550484:227-3081	237.688	50.5376	2.23364	0.00311126
XLOC_025494	contig_198131:0-903	66.8521	14.0925	2.24605	0.00311126
XLOC_030749	contig_249932:0-397	2045.31	400.457	2.3526	0.00311126
XLOC_020237	contig_1613291:0-1385	294.882	53.3811	2.46574	0.0460467
XLOC_001844	contig_117669:3128-5045	40.0595	7.14263	2.48762	0.0371915
XLOC_023859	contig_1818636:0-528	97.675	17.3969	2.48916	0.00311126
XLOC_050449	contig_45278:1963-2435	794.828	104.95	2.92094	0.00311126
XLOC_025787	contig_2012276:14-841	491.178	60.3014	3.02598	0.00311126
XLOC_036494	contig_2662216:55-287	407.911	45.8873	3.15209	0.0191861
XLOC_065541	contig_88084:4128-7362	53.7943	5.98538	3.16794	0.00311126
XLOC_019516	contig_160048:7436-8455	44.405	4.79475	3.21119	0.00575583
XLOC_007073	contig_14078:207-694	10.75	0		0.00311126
XLOC_016350	contig_1578479:0-580	10.9567	0		0.00311126
XLOC_059800	contig_62917:33-463	11.6946	0		0.00311126
XLOC_053240	contig_49375:76-1451	14.042	0		0.00311126
XLOC_023786	contig_1812029:1-587	14.2179	0		0.00311126
XLOC_039853	contig_302331:45-457	15.514	0		0.00311126
XLOC_015125	contig_1573041:875-1696	17.3706	0		0.00311126
XLOC_022733	contig_172548:650-939	17.5756	0		0.0226122
XLOC_020231	contig_161320:2404-2932	18.0545	0		0.00311126
XLOC_035406	contig_2585171:11-310	18.4556	0		0.00311126
XLOC_039880	contig_302996:2-509	19.9917	0		0.00311126
XLOC_026357	contig_2068510:4-354	20.5449	0		0.00311126
XLOC_022574	contig_171342:2544-3256	21.6997	0		0.00311126
XLOC_042149	contig_359746:0-816	23.8646	0		0.00311126
XLOC_003061	contig_128455:1343-1640	25.2492	0		0.00311126
XLOC_035482	contig_2589349:15-300	25.2709	0		0.00311126
XLOC_003886	contig_13458:156-834	25.9122	0		0.00311126
XLOC_059847	contig_63051:0-335	27.8072	0		0.00311126
XLOC_051874	contig_472640:0-422	34.2286	0		0.00311126
XLOC_025619	contig_199521:436-875	36.728	0		0.00311126
XLOC_040228	contig_31140:1-344	37.1994	0		0.00311126
XLOC_003266	contig_13030:21-479	39.4935	0		0.00311126
XLOC_031588	contig_2546853:0-1861	40.3087	0		0.00311126
XLOC_027235	contig_216446:4-972	46.4293	0		0.00311126
XLOC_039860	contig_302573:146-381	49.533	0		0.00311126
XLOC_065129	contig_85445:101-1328	51.6059	0		0.00311126
XLOC_036442	contig_2660235:16-237	52.8378	0		0.00311126
XLOC_022159	contig_1680783:7-223	57.4698	0		0.00815787
XLOC_050216	contig_449139:1-250	61.0311	0		0.00311126
XLOC_025476	contig_19790:1-258	61.6519	0		0.00311126
XLOC_024881	contig_1918357:3-329	66.0297	0		0.00311126
XLOC_035721	contig_2606087:0-535	72.3569	0		0.00311126
XLOC_029151	contig_2385342:0-294	79.0621	0		0.00311126
XLOC_008752	contig_151128:1-1643	88.8698	0		0.00311126
XLOC_011134	contig_1560545:640-1402	102.792	0		0.00311126
XLOC_041490	contig_343089:0-477	104.081	0		0.00311126
XLOC_002093	contig_119989:1568-1768	105.466	0		0.00311126
XLOC_038865	contig_28274:0-227	108.712	0		0.00311126
XLOC_027089	contig_214748:205-1461	112.234	0		0.00311126
XLOC_022904	contig_1739685:1-261	114.532	0		0.00311126
XLOC_037700	contig_274511:4343-4779	119.61	0		0.00311126
XLOC_007123	contig_1409641:0-322	131.686	0		0.00311126
XLOC_001306	contig_1121204:3-291	137.384	0		0.00311126
XLOC_050232	contig_44937:5314-5637	153.313	0		0.00311126
XLOC_002231	contig_121131:15-1990	161.175	0		0.00311126
XLOC_040847	contig_326317:238-943	164.501	0		0.00311126
XLOC_039704	contig_299233:117-449	182.964	0		0.00311126
XLOC_039458	contig_29401:4-309	221.014	0		0.00311126
XLOC_018563	contig_1591454:0-2462	434.597	0		0.00311126
XLOC_029399	contig_2411462:0-261	1419.34	0		0.00311126
XLOC_035538	contig_2592946:0-467	10.0493	0
XLOC_028772	contig_2345104:56-283	10.2901	0
XLOC_036503	contig_2662970:0-206	10.3659	0
XLOC_007585	contig_1434136:3-290	10.845	0
XLOC_021233	contig_1638586:3-372	11.1207	0
XLOC_040329	contig_313727:52-369	12.3988	0
XLOC_000935	contig_1079966:8-227	13.4509	0
XLOC_038328	contig_276575:8-222	13.5262	0
XLOC_002784	contig_12621:120-346	13.7599	0
XLOC_034892	contig_2563042:82-294	14.5745	0
XLOC_010128	contig_1557929:7-235	14.7764	0
XLOC_026230	contig_205719:467-762	15.3472	0
XLOC_023960	contig_1826626:2-324	15.3893	0
XLOC_001715	contig_116375:2218-2443	15.5874	0
XLOC_063855	contig_782642:29-240	16.0509	0
XLOC_007302	contig_1416847:1-230	16.3306	0
XLOC_027768	contig_2226965:1-214	16.4342	0
XLOC_021267	contig_16399:4-211	17.0057	0
XLOC_041633	contig_346675:426-716	17.4518	0
XLOC_000836	contig_1070209:0-243	18.4667	0
XLOC_009384	contig_1528085:20-248	18.9491	0
XLOC_036231	contig_2644097:5-243	19.7204	0
XLOC_066390	contig_941453:1-218	20.6628	0
XLOC_001536	contig_114494:199-469	21.2422	0
XLOC_025311	contig_196029:617-835	23.4243	0
XLOC_027636	contig_2211744:21-233	27.4765	0
XLOC_036831	contig_268406:532-760	28.8373	0
XLOC_024731	contig_1903902:67-272	30.2909	0

## Sheet: 2Hb8_R_M69_F96
lncRNA_id	locus	value_1_R_F96	value_2_S_F96	log2(fold_change)	q_value
XLOC_037133	contig_27140:20-493	0	10.0449		0.00416812
XLOC_059801	contig_62917:557-1218	0	10.7663		0.00416812
XLOC_021851	contig_1661474:0-304	0	24.9465		0.00416812
XLOC_023121	contig_17561:93-430	0	25.7074		0.00416812
XLOC_028778	contig_234560:236-461	0	26.5325		0.0380446
XLOC_015011	contig_1572592:134-373	0	40.3788		0.00416812
XLOC_036634	contig_2668842:14-232	0	45.3046		0.00416812
XLOC_021267	contig_16399:4-211	0	47.3389		0.0189768
XLOC_027410	contig_2184983:1-208	0	66.4849		0.00416812
XLOC_042131	contig_35940:0-211	0	95.3533		0.00416812
XLOC_039854	contig_302338:459-661	0	98.187		0.00416812
XLOC_014802	contig_1571792:8-964	0	138.872		0.00416812
XLOC_062594	contig_715324:0-204	0	169.812		0.00416812
XLOC_034376	contig_2555802:1882-2190	0	10.3562
XLOC_063760	contig_778137:33-311	0	10.757
XLOC_035407	contig_2585215:659-1014	0	10.9926
XLOC_023768	contig_181068:335-1238	0	11.0994
XLOC_064401	contig_81316:174-470	0	11.1298
XLOC_040898	contig_327478:55-324	0	11.3814
XLOC_024592	contig_1891014:43-280	0	12.675
XLOC_004795	contig_135940:1-239	0	13.647
XLOC_005423	contig_1369348:11-229	0	15.4583
XLOC_030518	contig_2469068:0-219	0	16.4767
XLOC_051599	contig_46866:54-288	0	17.3114
XLOC_023974	contig_182815:1063-1266	0	21.5671
XLOC_042509	contig_367200:9-245	0	21.8545
XLOC_036513	contig_2664089:7-211	0	26.8021
XLOC_036160	contig_263828:0-788	5.57555	77.6868	-3.80048	0.00416812
XLOC_041528	contig_344267:0-546	7.9042	100.054	-3.66202	0.0289957
XLOC_055239	contig_52945:4772-8597	1.36165	13.2551	-3.28312	0.0331085
XLOC_066697	contig_96079:1629-2404	4.60135	44.3458	-3.26867	0.0101045
XLOC_019082	contig_159460:539-3604	1.64863	12.9732	-2.97619	0.0189768
XLOC_043862	contig_376742:449-1285	155.855	1163.99	-2.9008	0.00416812
XLOC_039452	contig_293906:0-704	15.5135	111.235	-2.84201	0.00416812
XLOC_040890	contig_327267:0-602	31.1248	190.387	-2.6128	0.00416812
XLOC_042019	contig_357274:24-1203	11.7272	71.289	-2.60382	0.00416812
XLOC_026219	contig_2056384:0-704	12.0569	72.5879	-2.58987	0.0101045
XLOC_041629	contig_346607:0-550	166.701	992.804	-2.57425	0.00416812
XLOC_020098	contig_1610355:85-1292	4.2645	25.3649	-2.57238	0.039749
XLOC_015120	contig_1573008:0-542	106.743	629.989	-2.56119	0.00416812
XLOC_013656	contig_1567895:367-2934	2.43153	14.0793	-2.53364	0.00416812
XLOC_051123	contig_461904:0-346	21.5273	120.671	-2.48684	0.0273728
XLOC_023745	contig_1808796:87-688	16.1388	85.403	-2.40375	0.0189768
XLOC_033129	contig_2550484:227-3081	113.506	522.322	-2.20217	0.00416812
XLOC_064980	contig_84623:1-2000	4.27683	19.4389	-2.18433	0.012583
XLOC_015121	contig_1573008:2559-2866	124.505	558.765	-2.16604	0.00416812
XLOC_034585	contig_2557832:0-1882	4.16637	18.0625	-2.11613	0.012583
XLOC_022872	contig_173756:10-1099	25.1562	107.981	-2.10179	0.00416812
XLOC_042495	contig_367060:0-4602	145.535	601.902	-2.04816	0.00416812
XLOC_003075	contig_12857:1-222	77.804	308.561	-1.98764	0.0485402
XLOC_028761	contig_234386:759-1366	68.8529	270.902	-1.97618	0.00416812
XLOC_026343	contig_206748:85-1319	3.92341	15.3631	-1.96929	0.0229088
XLOC_002663	contig_125007:1727-2400	41.0756	159.675	-1.95878	0.00416812
XLOC_021009	contig_1631409:3-914	39.3776	149.179	-1.9216	0.00416812
XLOC_014350	contig_1570320:525-2524	14.7728	54.8321	-1.89208	0.00416812
XLOC_059847	contig_63051:0-335	61.1636	226.629	-1.88959	0.00416812
XLOC_039018	contig_285433:0-774	17.5068	64.8037	-1.88816	0.0309632
XLOC_023669	contig_1800901:4-410	23.9174	88.2617	-1.88373	0.0229088
XLOC_035890	contig_2617270:0-272	89.4352	329.012	-1.87923	0.00416812
XLOC_021002	contig_1631294:0-472	83.4764	303.405	-1.8618	0.00416812
XLOC_039847	contig_302164:0-1067	11.7669	41.4632	-1.8171	0.012583
XLOC_043923	contig_37735:1131-2712	4.66245	16.2776	-1.80373	0.0344948
XLOC_001964	contig_11892:25-549	103.316	359.765	-1.79999	0.0148862
XLOC_019765	contig_1604701:0-537	112.162	388.534	-1.79246	0.00416812
XLOC_017662	contig_1585270:43-581	470.834	1627.71	-1.78955	0.00416812
XLOC_058370	contig_595168:0-253	117.842	406.997	-1.78816	0.012583
XLOC_017521	contig_1584464:0-1062	93.2844	318.385	-1.77106	0.00416812
XLOC_022733	contig_172548:650-939	47.9997	162.6	-1.76023	0.0362939
XLOC_044344	contig_38161:5848-6190	97.843	331.314	-1.75966	0.00416812
XLOC_058593	contig_60047:0-238	131.961	444.207	-1.75112	0.0229088
XLOC_043157	contig_370402:1-1579	24.5954	81.8925	-1.73534	0.00416812
XLOC_002382	contig_12257:87-377	47.2754	154.422	-1.70772	0.0189768
XLOC_022925	contig_174126:721-1844	6.62626	21.6436	-1.70767	0.0289957
XLOC_040832	contig_325982:0-522	67.5946	220.684	-1.707	0.0451771
XLOC_020246	contig_1613540:0-1176	9.84915	31.8322	-1.69242	0.0380446
XLOC_029013	contig_236990:6906-7318	152.61	488.379	-1.67815	0.00416812
XLOC_042930	contig_369181:1147-1553	49.7035	158.065	-1.6691	0.0309632
XLOC_034985	contig_2565037:44-768	1428.76	4525.68	-1.66337	0.00416812
XLOC_060932	contig_65906:0-781	34.7692	109.639	-1.65688	0.00416812
XLOC_028699	contig_2336559:0-775	22.3054	70.0772	-1.65155	0.00416812
XLOC_040659	contig_32107:1-363	315.844	984.056	-1.63953	0.00416812
XLOC_020237	contig_1613291:0-1385	303.6	937.447	-1.62657	0.00416812
XLOC_057116	contig_56869:2110-3106	37.5735	113.397	-1.5936	0.00757841
XLOC_020794	contig_1626104:15-375	40.1623	117.312	-1.54644	0.0344948
XLOC_049586	contig_441989:0-1057	25.4726	74.1433	-1.54137	0.0101045
XLOC_014709	contig_157148:0-362	74.632	208.673	-1.48338	0.012583
XLOC_019516	contig_160048:7436-8455	121.463	332.088	-1.45105	0.00416812
XLOC_034884	contig_2562913:43-1092	10.7615	29.3454	-1.44726	0.0189768
XLOC_014128	contig_1569597:4630-5338	75.7221	205.317	-1.43907	0.0101045
XLOC_034437	contig_2556154:1-1099	59.2364	160.485	-1.43788	0.00416812
XLOC_030530	contig_247043:0-376	423.301	1136.61	-1.42498	0.0148862
XLOC_000187	contig_101265:0-976	11.478	29.7965	-1.37627	0.039749
XLOC_010968	contig_1560076:514-2066	57.3615	145.19	-1.33979	0.012583
XLOC_024049	contig_183756:0-1060	31.0819	77.7121	-1.32206	0.0189768
XLOC_060912	contig_65850:0-2215	446.512	1114.46	-1.31957	0.00757841
XLOC_054374	contig_51316:11697-13001	64.4084	158.812	-1.302	0.0101045
XLOC_062256	contig_70:0-456	299.296	731.394	-1.28908	0.0189768
XLOC_015080	contig_1572878:1576-2236	92.1933	223.626	-1.27835	0.0451771
XLOC_063343	contig_75328:0-331	477.839	1153.3	-1.27117	0.0101045
XLOC_028685	contig_233553:0-1070	36.1092	86.2687	-1.25647	0.0362939
XLOC_019573	contig_160133:256-1465	76.7996	182.291	-1.24707	0.0101045
XLOC_001844	contig_117669:3128-5045	90.6602	212.938	-1.23189	0.0451771
XLOC_001038	contig_10900:0-742	329.202	748.307	-1.18466	0.0344948
XLOC_024332	contig_1866818:0-608	57.4179	130.058	-1.17958	0.0229088
XLOC_026452	contig_207712:0-325	217.493	484.676	-1.15605	0.0229088
XLOC_014757	contig_1571645:1037-1776	11754.5	5476.34	1.10193	0.0416813
XLOC_038441	contig_277204:65-1858	32.0331	14.2538	1.16822	0.0344948
XLOC_019976	contig_1608191:842-1049	1121.01	498.216	1.16996	0.0485402
XLOC_019395	contig_159880:2135-3705	1846.92	819.111	1.17299	0.0173974
XLOC_065836	contig_90106:0-608	86.0716	34.6458	1.31286	0.0148862
XLOC_029915	contig_244116:1203-6340	798.285	321.195	1.31345	0.00757841
XLOC_008488	contig_1501156:21-225	2360.34	876.826	1.42863	0.00416812
XLOC_033704	contig_2552560:3-483	115.796	42.9356	1.43134	0.012583
XLOC_029622	contig_2428671:0-200	1420.14	521.505	1.44528	0.00416812
XLOC_066607	contig_95592:0-269	530.286	190.783	1.47484	0.0101045
XLOC_052140	contig_476168:972-3098	207.939	71.3094	1.544	0.0148862
XLOC_039039	contig_285844:2478-2892	99.0991	33.26	1.57508	0.0229088
XLOC_030302	contig_245303:0-339	188.872	61.5617	1.6173	0.0101045
XLOC_010641	contig_1559327:2632-3159	177.572	56.7394	1.64598	0.00757841
XLOC_039625	contig_29737:31-974	70.7193	20.4093	1.79288	0.00416812
XLOC_017910	contig_158695:0-340	131.231	34.9271	1.90969	0.0173974
XLOC_047756	contig_42001:664-2847	38.3143	10.1486	1.9166	0.0101045
XLOC_049837	contig_44398:68-1155	2385.8	611.974	1.96293	0.00416812
XLOC_065129	contig_85445:101-1328	32.1279	7.72285	2.05662	0.0289957
XLOC_039458	contig_29401:4-309	170.857	40.7427	2.06818	0.0148862
XLOC_015599	contig_1574899:10-1456	18.0291	4.11767	2.13043	0.0101045
XLOC_062670	contig_71924:0-757	37.2466	7.13891	2.38333	0.0289957
XLOC_002231	contig_121131:15-1990	138.091	26.3168	2.39156	0.00416812
XLOC_024153	contig_18477:3-230	412.651	77.5941	2.4109	0.00757841
XLOC_029399	contig_2411462:0-261	841.71	156.932	2.42318	0.00416812
XLOC_012277	contig_1563719:372-966	133.938	24.714	2.43816	0.00416812
XLOC_041490	contig_343089:0-477	86.4074	15.5189	2.47713	0.00416812
XLOC_016608	contig_1579733:2010-3668	13.4824	2.37107	2.50747	0.0273728
XLOC_028438	contig_23102:0-242	6815.69	1134.14	2.58726	0.00416812
XLOC_027089	contig_214748:205-1461	78.7104	12.9012	2.60905	0.00416812
XLOC_015977	contig_157665:71-724	56.389	9.09804	2.63179	0.0148862
XLOC_031588	contig_2546853:0-1861	38.3981	6.08381	2.65799	0.00416812
XLOC_048523	contig_42914:2376-3229	174.99	26.687	2.71306	0.00416812
XLOC_011134	contig_1560545:640-1402	97.6139	13.6526	2.83791	0.0173974
XLOC_061112	contig_6631:0-351	201.341	27.1719	2.88945	0.00416812
XLOC_035653	contig_2600728:6-466	127.422	17.1496	2.89337	0.00416812
XLOC_022255	contig_168861:207-1419	144.768	18.0521	3.0035	0.00416812
XLOC_042460	contig_366705:0-234	883.359	87.0965	3.34231	0.00416812
XLOC_031555	contig_2546778:530-848	375.927	33.8334	3.47393	0.00416812
XLOC_040407	contig_315594:47-340	225.609	14.1093	3.99911	0.0215129
XLOC_020995	contig_1631198:64-452	11.8582	0		0.00757841
XLOC_023960	contig_1826626:2-324	18.712	0		0.00416812
XLOC_044299	contig_381150:309-662	21.3887	0		0.00416812
XLOC_043669	contig_374828:138-395	23.9647	0		0.0189768
XLOC_012202	contig_1563463:38-740	26.3468	0		0.0273728
XLOC_024795	contig_190997:748-1008	26.9349	0		0.00416812
XLOC_023134	contig_175722:1-2490	27.3368	0		0.00757841
XLOC_026191	contig_205315:3-541	27.5509	0		0.00416812
XLOC_042062	contig_358188:2512-3692	27.6009	0		0.00416812
XLOC_041733	contig_349256:0-322	29.6247	0		0.00416812
XLOC_043673	contig_374857:0-249	34.1135	0		0.00416812
XLOC_005969	contig_137962:3628-5407	34.9339	0		0.00416812
XLOC_035880	contig_2616655:0-240	40.4046	0		0.00757841
XLOC_004260	contig_135186:3088-3843	41.1189	0		0.00416812
XLOC_029279	contig_2399128:0-217	55.9327	0		0.00416812
XLOC_002863	contig_126887:0-602	59.964	0		0.00416812
XLOC_042061	contig_358188:1813-2313	66.995	0		0.00416812
XLOC_013464	contig_1567325:1-256	70.3156	0		0.00416812
XLOC_002093	contig_119989:1568-1768	79.4853	0		0.00416812
XLOC_039457	contig_294005:15-231	89.0052	0		0.00416812
XLOC_039981	contig_305292:686-922	93.9703	0		0.00416812
XLOC_024794	contig_190997:44-354	148.812	0		0.00416812
XLOC_025721	contig_2005656:66-283	171.727	0		0.00416812
XLOC_034851	contig_2562218:1-326	10.6342	0
XLOC_028252	contig_2287170:25-343	11.174	0
XLOC_025311	contig_196029:617-835	12.3225	0
XLOC_008469	contig_1500288:2-228	12.6619	0
XLOC_020959	contig_163038:3436-3648	12.7541	0
XLOC_055868	contig_542655:0-239	12.8184	0
XLOC_000737	contig_106047:0-256	12.8362	0
XLOC_046292	contig_402319:0-264	12.8367	0
XLOC_023779	contig_181142:668-1189	14.0179	0
XLOC_035182	contig_2571445:44-294	15.3225	0
XLOC_035751	contig_26075:253-453	16.8811	0
XLOC_041970	contig_355751:1-230	17.3169	0
XLOC_024997	contig_193192:2336-2789	17.7491	0
XLOC_043966	contig_377809:619-847	18.352	0
XLOC_063576	contig_766906:12-231	21.5449	0
XLOC_025704	contig_2003477:0-225	22.6794	0

## Sheet: 2Hb8_R_M69_M48
lncRNA_id	locus	value_1_R_M48	value_2_S_M48	log2(fold_change)	q_value
XLOC_051982	contig_474299:1161-1702	0	11.8939		0.00320888
XLOC_034895	contig_2563081:2-361	0	14.315		0.00320888
XLOC_038142	contig_275728:565-1199	0	20.0277		0.00320888
XLOC_038172	contig_275833:1460-1832	0	23.8547		0.00320888
XLOC_028437	contig_2309480:0-258	0	25.7904		0.00320888
XLOC_026140	contig_2049151:1-314	0	39.0359		0.00320888
XLOC_035631	contig_2599302:5-267	0	42.0026		0.00320888
XLOC_028676	contig_2334284:0-292	0	48.6421		0.00320888
XLOC_020959	contig_163038:3436-3648	0	50.2557		0.00320888
XLOC_030518	contig_2469068:0-219	0	60.127		0.00320888
XLOC_036513	contig_2664089:7-211	0	80.3795		0.00320888
XLOC_003503	contig_1321397:6-211	0	11.1966
XLOC_014576	contig_1571103:1-267	0	11.5776
XLOC_008592	contig_15061:199-449	0	13.4293
XLOC_039623	contig_297260:463-720	0	15.3607
XLOC_000877	contig_1073084:2-232	0	16.5242
XLOC_040898	contig_327478:55-324	0	17.8655
XLOC_022159	contig_1680783:7-223	0	18.2776
XLOC_027410	contig_2184983:1-208	0	28.8518
XLOC_029034	contig_237179:3442-5109	1.40407	22.8396	-4.02385	0.00320888
XLOC_019673	contig_160309:1100-1622	7.16413	113.262	-3.98273	0.00320888
XLOC_023996	contig_18307:0-611	15.9248	221.735	-3.79949	0.00320888
XLOC_030643	contig_248410:52-1090	8.62641	105.829	-3.61683	0.00320888
XLOC_009314	contig_1526278:1-219	42.3631	404.215	-3.25424	0.0440192
XLOC_042019	contig_357274:24-1203	12.293	108.253	-3.1385	0.00320888
XLOC_052791	contig_485923:0-247	31.0757	268.705	-3.11216	0.0394389
XLOC_051123	contig_461904:0-346	25.5264	219.489	-3.10409	0.00320888
XLOC_036160	contig_263828:0-788	10.234	84.0593	-3.03804	0.00320888
XLOC_020057	contig_1609705:57-801	5.55556	36.8516	-2.72972	0.0183469
XLOC_040890	contig_327267:0-602	44.2149	291.321	-2.72001	0.00320888
XLOC_059647	contig_625481:1-237	72.588	476.634	-2.71508	0.00872924
XLOC_039452	contig_293906:0-704	27.591	173.324	-2.6512	0.00320888
XLOC_020098	contig_1610355:85-1292	6.50245	40.6827	-2.64536	0.00320888
XLOC_066697	contig_96079:1629-2404	9.32422	57.5112	-2.62479	0.00320888
XLOC_041629	contig_346607:0-550	258.175	1565.32	-2.60004	0.00320888
XLOC_020888	contig_1628453:671-1562	7.71694	45.3767	-2.55585	0.00320888
XLOC_039297	contig_290620:0-291	29.6727	172.012	-2.5353	0.0275682
XLOC_025721	contig_2005656:66-283	159.038	910.055	-2.51658	0.0135177
XLOC_058370	contig_595168:0-253	117.007	644.077	-2.46064	0.00320888
XLOC_052837	contig_48682:50-1089	40.7528	223.258	-2.45374	0.00613125
XLOC_060373	contig_643508:0-291	46.9388	252.4	-2.42686	0.0135177
XLOC_030657	contig_248570:0-805	50.1411	256.938	-2.35735	0.0183469
XLOC_039018	contig_285433:0-774	18.9392	96.9805	-2.35632	0.00320888
XLOC_026219	contig_2056384:0-704	17.133	87.4063	-2.35096	0.00320888
XLOC_044081	contig_379045:0-383	18.965	96.6187	-2.34896	0.0493566
XLOC_035636	contig_2599616:125-649	43.7427	220.84	-2.33589	0.0357656
XLOC_025887	contig_2023121:0-242	59.0455	289.438	-2.29336	0.0440192
XLOC_035973	contig_2624026:0-325	28.6655	135.86	-2.24473	0.041202
XLOC_030389	contig_2457190:0-221	97.6937	426.858	-2.12742	0.0275682
XLOC_040832	contig_325982:0-522	76.2677	326.038	-2.0959	0.00320888
XLOC_041528	contig_344267:0-546	23.8026	99.6635	-2.06595	0.0296417
XLOC_039847	contig_302164:0-1067	19.3808	79.6297	-2.03868	0.00872924
XLOC_034610	contig_2558137:0-405	49.1893	197.742	-2.0072	0.00872924
XLOC_023745	contig_1808796:87-688	32.9486	129.058	-1.96973	0.0159698
XLOC_045387	contig_392223:1-604	16.011	62.7131	-1.9697	0.0113504
XLOC_034585	contig_2557832:0-1882	5.82544	21.7795	-1.90253	0.0426382
XLOC_039996	contig_305577:0-740	10.2084	37.1213	-1.86249	0.0394389
XLOC_014990	contig_1572490:1781-2751	9.56532	32.9468	-1.78425	0.0426382
XLOC_023669	contig_1800901:4-410	28.9732	94.3971	-1.70402	0.0456351
XLOC_064980	contig_84623:1-2000	9.1437	26.4655	-1.53326	0.041202
XLOC_041368	contig_339983:0-600	103.05	294.063	-1.51278	0.00320888
XLOC_006818	contig_1399279:0-208	331.23	889.183	-1.42465	0.0426382
XLOC_035653	contig_2600728:6-466	114.464	304.822	-1.41307	0.0316564
XLOC_038098	contig_275562:0-1789	388.415	971.302	-1.32232	0.0338514
XLOC_056185	contig_54913:2780-5401	1091.79	469.274	1.21819	0.0378869
XLOC_034836	contig_2561986:37-722	270.529	98.7635	1.45373	0.0456351
XLOC_022125	contig_167878:0-1880	81.4438	28.681	1.50571	0.0135177
XLOC_025787	contig_2012276:14-841	321.411	110.056	1.54618	0.0254333
XLOC_050449	contig_45278:1963-2435	466.718	158.33	1.55962	0.00613125
XLOC_025528	contig_198552:0-1654	22.5245	7.56295	1.57447	0.0316564
XLOC_020530	contig_1619579:622-1166	328.399	109.425	1.58551	0.0135177
XLOC_058824	contig_60603:2522-3316	99.5728	31.4376	1.66326	0.00872924
XLOC_017662	contig_1585270:43-581	1541	464.498	1.73012	0.0135177
XLOC_028873	contig_235491:84-888	140.443	39.7228	1.82195	0.0357656
XLOC_050188	contig_448797:0-252	1273.82	355.468	1.84137	0.00320888
XLOC_029013	contig_236990:6906-7318	414.476	114.576	1.85498	0.00613125
XLOC_042495	contig_367060:0-4602	482.664	131.932	1.87122	0.0206526
XLOC_049837	contig_44398:68-1155	519.104	140.688	1.88352	0.00320888
XLOC_038441	contig_277204:65-1858	37.2726	9.37804	1.99076	0.00320888
XLOC_037287	contig_272582:0-549	70.5603	17.5981	2.00344	0.00613125
XLOC_065991	contig_91178:3027-6313	7.12466	1.70395	2.06394	0.0394389
XLOC_035890	contig_2617270:0-272	339.622	78.0366	2.12171	0.00320888
XLOC_065541	contig_88084:4128-7362	36.1229	8.16879	2.14472	0.00320888
XLOC_015599	contig_1574899:10-1456	26.42	5.84069	2.17742	0.00872924
XLOC_044344	contig_38161:5848-6190	306.427	67.5127	2.18231	0.00320888
XLOC_022170	contig_168204:0-332	149.459	32.1121	2.21856	0.0113504
XLOC_001038	contig_10900:0-742	112.649	23.988	2.23145	0.00320888
XLOC_054374	contig_51316:11697-13001	147.956	30.9079	2.25912	0.00320888
XLOC_015121	contig_1573008:2559-2866	438.575	90.9302	2.26999	0.00320888
XLOC_002663	contig_125007:1727-2400	164.138	33.5626	2.28998	0.00320888
XLOC_021289	contig_1640529:62-621	2443.32	485.129	2.3324	0.00320888
XLOC_033024	contig_2550168:0-208	462.213	85.2845	2.4382	0.0440192
XLOC_012320	contig_1563828:314-2188	635.248	110.62	2.52171	0.0135177
XLOC_028685	contig_233553:0-1070	71.5898	11.8559	2.59415	0.00320888
XLOC_021009	contig_1631409:3-914	139.068	22.8287	2.60687	0.00320888
XLOC_048734	contig_431788:0-327	139.456	22.4749	2.63342	0.0206526
XLOC_021002	contig_1631294:0-472	300.588	45.8839	2.71173	0.00320888
XLOC_001964	contig_11892:25-549	474.321	71.9286	2.72123	0.00320888
XLOC_000044	contig_100258:7118-8946	165.262	23.7994	2.79576	0.00320888
XLOC_015120	contig_1573008:0-542	531.768	58.0998	3.19419	0.00320888
XLOC_030530	contig_247043:0-376	893.996	85.0974	3.39308	0.00320888
XLOC_013656	contig_1567895:367-2934	10.672	0.98789	3.43334	0.0296417
XLOC_033129	contig_2550484:227-3081	562.83	36.6147	3.9422	0.00320888
XLOC_043862	contig_376742:449-1285	1471.13	47.5355	4.95178	0.00320888
XLOC_025302	contig_195914:1122-1594	10.2368	0		0.00320888
XLOC_025763	contig_2010060:2-584	10.3948	0		0.00320888
XLOC_007073	contig_14078:207-694	10.5314	0		0.00320888
XLOC_031916	contig_2547461:0-415	11.6576	0		0.00320888
XLOC_023725	contig_1807198:0-648	11.77	0		0.00320888
XLOC_005249	contig_13664:908-1417	13.1971	0		0.00320888
XLOC_014010	contig_156924:550-856	14.2677	0		0.0254333
XLOC_040749	contig_32380:5-652	14.3644	0		0.00320888
XLOC_039880	contig_302996:2-509	14.3963	0		0.00320888
XLOC_021233	contig_1638586:3-372	14.7968	0		0.00320888
XLOC_001397	contig_11308:420-994	16.1606	0		0.00320888
XLOC_035406	contig_2585171:11-310	17.0398	0		0.0159698
XLOC_042149	contig_359746:0-816	18.2492	0		0.00320888
XLOC_023786	contig_1812029:1-587	19.293	0		0.00320888
XLOC_022733	contig_172548:650-939	19.3533	0		0.00320888
XLOC_020231	contig_161320:2404-2932	19.7059	0		0.00320888
XLOC_062135	contig_6936:1575-1926	19.8188	0		0.00320888
XLOC_022574	contig_171342:2544-3256	20.5693	0		0.00320888
XLOC_000963	contig_108200:7-1310	20.9061	0		0.00320888
XLOC_015125	contig_1573041:875-1696	21.7909	0		0.00320888
XLOC_059847	contig_63051:0-335	22.1021	0		0.00320888
XLOC_042292	contig_362923:104-381	22.1824	0		0.00320888
XLOC_017521	contig_1584464:0-1062	22.7975	0		0.00320888
XLOC_003886	contig_13458:156-834	24.9493	0		0.00320888
XLOC_003266	contig_13030:21-479	25.8975	0		0.00320888
XLOC_051874	contig_472640:0-422	26.0333	0		0.00320888
XLOC_012162	contig_1563365:939-1663	26.771	0		0.00320888
XLOC_066212	contig_928444:45-297	27.0573	0		0.00872924
XLOC_052319	contig_47861:6403-6708	27.3292	0		0.00320888
XLOC_065152	contig_8564:1051-1282	29.5712	0		0.0493566
XLOC_025619	contig_199521:436-875	29.7065	0		0.00320888
XLOC_027235	contig_216446:4-972	33.6087	0		0.00320888
XLOC_039860	contig_302573:146-381	34.461	0		0.00613125
XLOC_026357	contig_2068510:4-354	35.521	0		0.00320888
XLOC_031588	contig_2546853:0-1861	40.215	0		0.00320888
XLOC_065129	contig_85445:101-1328	40.9847	0		0.00320888
XLOC_040228	contig_31140:1-344	41.2202	0		0.00320888
XLOC_024881	contig_1918357:3-329	42.8467	0		0.00320888
XLOC_025476	contig_19790:1-258	43.1684	0		0.00320888
XLOC_028546	contig_2321686:169-378	47.7808	0		0.0113504
XLOC_035721	contig_2606087:0-535	55.943	0		0.00320888
XLOC_012110	contig_1563198:2101-7239	56.5852	0		0.00320888
XLOC_050216	contig_449139:1-250	58.4331	0		0.00320888
XLOC_029151	contig_2385342:0-294	66.1123	0		0.00320888
XLOC_039704	contig_299233:117-449	66.1877	0		0.00320888
XLOC_037700	contig_274511:4343-4779	72.0284	0		0.00320888
XLOC_038865	contig_28274:0-227	77.7651	0		0.00320888
XLOC_007123	contig_1409641:0-322	77.9552	0		0.00320888
XLOC_022904	contig_1739685:1-261	81.9383	0		0.00320888
XLOC_027089	contig_214748:205-1461	90.7715	0		0.00320888
XLOC_040847	contig_326317:238-943	100.127	0		0.00320888
XLOC_041490	contig_343089:0-477	103.121	0		0.00320888
XLOC_002093	contig_119989:1568-1768	109.032	0		0.00320888
XLOC_063640	contig_771127:1-216	109.132	0		0.00320888
XLOC_050232	contig_44937:5314-5637	111.689	0		0.00320888
XLOC_001306	contig_1121204:3-291	121.019	0		0.00320888
XLOC_002231	contig_121131:15-1990	151.302	0		0.00320888
XLOC_039458	contig_29401:4-309	181.049	0		0.00320888
XLOC_018563	contig_1591454:0-2462	256.695	0		0.00320888
XLOC_035851	contig_2614515:0-211	257.732	0		0.00320888
XLOC_029399	contig_2411462:0-261	833.448	0		0.00320888
XLOC_008828	contig_1513978:0-220	10.1809	0
XLOC_042539	contig_367695:17-297	10.4546	0
XLOC_023960	contig_1826626:2-324	11.3063	0
XLOC_001536	contig_114494:199-469	11.5895	0
XLOC_021267	contig_16399:4-211	11.6037	0
XLOC_028772	contig_2345104:56-283	11.6242	0
XLOC_035482	contig_2589349:15-300	12.3622	0
XLOC_066318	contig_936453:0-216	12.8208	0
XLOC_022207	contig_1684569:18-242	13.2192	0
XLOC_023886	contig_1821042:0-429	14.8339	0
XLOC_001676	contig_116005:0-208	14.9282	0
XLOC_013464	contig_1567325:1-256	15.1058	0
XLOC_051599	contig_46866:54-288	15.1215	0
XLOC_005270	contig_1366755:0-233	16.2701	0
XLOC_065320	contig_867199:1-214	18.0619	0
XLOC_035751	contig_26075:253-453	21.201	0
XLOC_004033	contig_1348332:0-225	22.0226	0
XLOC_036831	contig_268406:532-760	24.7231	0
XLOC_027416	contig_218592:1176-1380	28.5286	0

## Sheet: 2Hb8_R_M69_M96
lncRNA_id	locus	value_1_R_M96	value_2_S_M96	log2(fold_change)	q_value
XLOC_026725	contig_2108260:249-457	0	10.2623
XLOC_031225	contig_253418:1018-1314	0	10.3419
XLOC_024298	contig_1862100:0-476	0	10.6247		0.00162745
XLOC_000756	contig_10627:15-382	0	11.0346
XLOC_025833	contig_2017179:0-437	0	11.2269		0.00162745
XLOC_035349	contig_258124:0-604	0	11.2601		0.00162745
XLOC_041016	contig_330334:32-649	0	11.2902		0.00162745
XLOC_050140	contig_448178:4-593	0	11.3037		0.00162745
XLOC_036299	contig_264902:757-1108	0	11.4095
XLOC_039622	contig_297260:27-286	0	11.7816
XLOC_051599	contig_46866:54-288	0	12.0172
XLOC_027547	contig_2201168:123-357	0	12.4731
XLOC_063373	contig_75515:684-3572	0	13.3143		0.00162745
XLOC_039623	contig_297260:463-720	0	13.3682
XLOC_042807	contig_368848:548-1963	0	14.3656		0.00162745
XLOC_038172	contig_275833:1460-1832	0	14.8587		0.00162745
XLOC_035880	contig_2616655:0-240	0	15.6035
XLOC_041478	contig_342628:177-443	0	15.6218
XLOC_042114	contig_359045:88-419	0	16.4801		0.00162745
XLOC_005000	contig_136277:3-305	0	16.5081		0.00162745
XLOC_023031	contig_1749878:3-505	0	17.0787		0.00162745
XLOC_029508	contig_242073:1-530	0	17.3682		0.00162745
XLOC_023121	contig_17561:93-430	0	17.4416		0.00162745
XLOC_026010	contig_2035998:1-355	0	17.8883		0.00162745
XLOC_028778	contig_234560:236-461	0	17.892
XLOC_026253	contig_2058813:16-272	0	18.0253
XLOC_029006	contig_2368953:40-274	0	18.1271
XLOC_066549	contig_951869:1-229	0	18.3764
XLOC_059674	contig_626075:2-336	0	18.4776		0.00162745
XLOC_024884	contig_191868:1-795	0	19.1601		0.00162745
XLOC_024592	contig_1891014:43-280	0	19.509
XLOC_025865	contig_2020519:1-296	0	21.2322		0.00162745
XLOC_002174	contig_120648:0-2280	0	21.5398		0.00162745
XLOC_023768	contig_181068:335-1238	0	21.8313		0.00162745
XLOC_022722	contig_1724464:2-202	0	22.1827
XLOC_000085	contig_100530:1050-1357	0	22.4721		0.00162745
XLOC_013248	contig_1566691:1-3026	0	25.16		0.00162745
XLOC_035631	contig_2599302:5-267	0	27.1665		0.00162745
XLOC_040898	contig_327478:55-324	0	28.8389		0.00162745
XLOC_023032	contig_1749878:615-961	0	28.9465		0.00162745
XLOC_002556	contig_1240142:3-264	0	31.8448		0.00162745
XLOC_040707	contig_322432:58-504	0	31.8465		0.00162745
XLOC_020098	contig_1610355:85-1292	0	32.069		0.00162745
XLOC_056433	contig_554338:5-258	0	33.2825		0.00162745
XLOC_043094	contig_370029:83-356	0	34.9783		0.00162745
XLOC_035073	contig_2566973:1-316	0	35.7643		0.00162745
XLOC_023319	contig_17710:6-225	0	40.0048		0.00308837
XLOC_020888	contig_1628453:671-1562	0	40.2497		0.00162745
XLOC_012948	contig_1565785:1303-2927	0	41.3497		0.00162745
XLOC_040598	contig_319883:1582-1873	0	43.0437		0.00162745
XLOC_036513	contig_2664089:7-211	0	47.2225		0.0118571
XLOC_024200	contig_1851924:1-295	0	54.0681		0.00162745
XLOC_025218	contig_1950634:786-1175	0	54.0772		0.00162745
XLOC_025228	contig_1951413:1-268	0	54.124		0.00162745
XLOC_028100	contig_2268845:3-301	0	56.5713		0.00162745
XLOC_030518	contig_2469068:0-219	0	60.0373		0.00162745
XLOC_039143	contig_287850:199-499	0	67.6279		0.00162745
XLOC_000898	contig_1076381:3-246	0	71.281		0.00162745
XLOC_040558	contig_319032:373-585	0	73.1288		0.00162745
XLOC_057328	contig_572874:9-309	0	74.417		0.00162745
XLOC_037044	contig_270490:1341-1591	0	76.426		0.00162745
XLOC_030643	contig_248410:52-1090	0	76.9067		0.00162745
XLOC_036160	contig_263828:0-788	0	77.4971		0.00162745
XLOC_036634	contig_2668842:14-232	0	79.3077		0.00162745
XLOC_039018	contig_285433:0-774	0	80.6634		0.00162745
XLOC_042019	contig_357274:24-1203	0	82.672		0.00162745
XLOC_029421	contig_2414418:1-219	0	82.9801		0.00162745
XLOC_031177	contig_2531726:117-336	0	83.1159		0.00162745
XLOC_042131	contig_35940:0-211	0	85.7388		0.00162745
XLOC_015011	contig_1572592:134-373	0	87.006		0.00162745
XLOC_035690	contig_2603654:0-233	0	92.4884		0.00162745
XLOC_022789	contig_1730919:0-332	0	94.0043		0.00162745
XLOC_029593	contig_2427037:104-351	0	97.5684		0.00162745
XLOC_029478	contig_2418781:1-210	0	107.841		0.00162745
XLOC_014802	contig_1571792:8-964	0	110.036		0.00162745
XLOC_026219	contig_2056384:0-704	0	113.613		0.00162745
XLOC_035973	contig_2624026:0-325	0	127.035		0.00162745
XLOC_039854	contig_302338:459-661	0	129.492		0.00162745
XLOC_039297	contig_290620:0-291	0	140.035		0.00162745
XLOC_039452	contig_293906:0-704	0	153.417		0.00162745
XLOC_051123	contig_461904:0-346	0	163.064		0.00162745
XLOC_056136	contig_548293:0-246	0	174.008		0.00162745
XLOC_000456	contig_103569:91-1779	0	174.947		0.00162745
XLOC_060373	contig_643508:0-291	0	188.905		0.00162745
XLOC_052837	contig_48682:50-1089	0	190.995		0.00162745
XLOC_062594	contig_715324:0-204	0	206.767		0.00162745
XLOC_052791	contig_485923:0-247	0	219.06		0.00162745
XLOC_040890	contig_327267:0-602	0	250.017		0.00162745
XLOC_035636	contig_2599616:125-649	0	253.516		0.00162745
XLOC_062743	contig_723085:24-247	0	276.552		0.00162745
XLOC_027790	contig_2229308:4-226	0	279.052		0.00162745
XLOC_040832	contig_325982:0-522	0	288.811		0.00162745
XLOC_036274	contig_2647236:0-210	0	305.081		0.00162745
XLOC_059647	contig_625481:1-237	0	308.502		0.00162745
XLOC_030389	contig_2457190:0-221	0	484.827		0.00162745
XLOC_064980	contig_84623:1-2000	2.26183	33.2445	-3.87755	0.00162745
XLOC_066697	contig_96079:1629-2404	5.22907	56.8874	-3.44348	0.00308837
XLOC_034585	contig_2557832:0-1882	2.16118	23.3638	-3.43438	0.00162745
XLOC_020246	contig_1613540:0-1176	3.74413	38.0112	-3.34372	0.00162745
XLOC_016438	contig_1578874:0-789	6.68725	66.1638	-3.30656	0.00162745
XLOC_058370	contig_595168:0-253	45.2796	404.375	-3.15876	0.00162745
XLOC_019229	contig_1596305:12-499	18.9457	158.552	-3.06501	0.00162745
XLOC_039847	contig_302164:0-1067	8.91841	65.1097	-2.86801	0.00162745
XLOC_041368	contig_339983:0-600	39.7763	246.748	-2.63306	0.00162745
XLOC_022872	contig_173756:10-1099	15.2673	78.0855	-2.35461	0.00162745
XLOC_013905	contig_1568785:11-258	35.6542	181.078	-2.34447	0.0275709
XLOC_024039	contig_1835568:0-400	36.4323	183.076	-2.32915	0.00162745
XLOC_058174	contig_590484:45-319	36.1458	177.28	-2.29413	0.00450679
XLOC_065333	contig_86788:4173-6022	10.4979	50.9867	-2.28002	0.00162745
XLOC_021088	contig_163317:0-1595	779.324	3743.16	-2.26396	0.00162745
XLOC_014757	contig_1571645:1037-1776	2947.3	13420.3	-2.18695	0.00162745
XLOC_026887	contig_2124394:0-675	5.18389	23.226	-2.16363	0.049224
XLOC_063914	contig_78527:5-331	22.9964	96.964	-2.07604	0.0205985
XLOC_023669	contig_1800901:4-410	20.1464	84.6061	-2.07024	0.00833473
XLOC_064047	contig_79270:2-3114	3.4692	14.4436	-2.05776	0.00162745
XLOC_021482	contig_1645832:0-359	21.2458	88.3597	-2.05621	0.0165364
XLOC_039625	contig_29737:31-974	17.9718	73.0784	-2.02371	0.00162745
XLOC_012030	contig_1562966:111-2813	1.92451	7.76172	-2.01189	0.0440518
XLOC_029141	contig_23843:0-431	28.2202	113.71	-2.01056	0.00162745
XLOC_027926	contig_2245586:0-521	12.6879	49.5266	-1.96475	0.0165364
XLOC_032757	contig_2549449:4402-4682	33.211	128.333	-1.95016	0.0249892
XLOC_011394	contig_1561269:0-203	375.514	1441.62	-1.94075	0.00162745
XLOC_039996	contig_305577:0-740	8.83735	32.962	-1.89912	0.00948571
XLOC_047443	contig_41620:5819-7782	93.6728	349.15	-1.89814	0.0275709
XLOC_065692	contig_8917:5-564	14.0818	52.1545	-1.88896	0.00590222
XLOC_026916	contig_212725:4589-5032	28.0196	101.32	-1.85441	0.00162745
XLOC_059959	contig_63299:1543-2332	8.79271	31.3885	-1.83586	0.00833473
XLOC_050330	contig_450706:0-641	7.22746	25.7502	-1.83302	0.0436842
XLOC_029655	contig_243:0-655	24.2326	82.9385	-1.77509	0.00162745
XLOC_041143	contig_333952:0-896	7.28788	24.5478	-1.75202	0.0195294
XLOC_064574	contig_822907:38-263	117.25	389.401	-1.73167	0.0155625
XLOC_046275	contig_40204:1923-3360	4.78842	15.8865	-1.73018	0.0106667
XLOC_024771	contig_190786:40-275	100.511	332.33	-1.72526	0.0106667
XLOC_025939	contig_202904:250-2121	4.81089	15.8454	-1.71969	0.00709402
XLOC_062585	contig_715072:0-232	10423.2	34159	-1.71247	0.00162745
XLOC_039795	contig_301041:1103-1390	101.257	323.796	-1.67706	0.00162745
XLOC_000616	contig_104901:1193-2924	5.34867	16.8108	-1.65214	0.0347703
XLOC_037612	contig_274308:0-1277	21.407	66.7793	-1.64132	0.00162745
XLOC_061249	contig_66637:3008-4392	8.337	25.4705	-1.61123	0.0187218
XLOC_044422	contig_382547:0-571	10.6339	32.3521	-1.60519	0.0484825
XLOC_021444	contig_164486:327-3201	12.1859	36.8525	-1.59655	0.00162745
XLOC_042079	contig_358379:0-462	30.5506	90.3023	-1.56356	0.00833473
XLOC_065401	contig_8718:2320-3026	13.4982	39.7774	-1.55918	0.0155625
XLOC_036357	contig_2653364:0-370	73.5013	215.961	-1.55493	0.00162745
XLOC_064343	contig_80985:787-4408	3.84871	11.3001	-1.55389	0.00308837
XLOC_053012	contig_48981:10528-11199	13.3356	38.8258	-1.54173	0.014378
XLOC_020078	contig_161:2-1506	18.1464	51.4452	-1.50335	0.00162745
XLOC_063843	contig_78192:2701-10522	15.451	43.7033	-1.50004	0.00308837
XLOC_021225	contig_1638315:72-1484	6.88232	19.4596	-1.49952	0.0106667
XLOC_065836	contig_90106:0-608	33.1162	93.4183	-1.49617	0.0165364
XLOC_007061	contig_140745:1136-4629	16.7021	46.2936	-1.47078	0.00833473
XLOC_064801	contig_83513:0-253	183.418	506.958	-1.46673	0.00162745
XLOC_014350	contig_1570320:525-2524	19.2409	51.8774	-1.43093	0.00162745
XLOC_053013	contig_48981:11812-12538	10.9297	29.2244	-1.41892	0.0459035
XLOC_006725	contig_139618:2257-5280	21.3253	56.2872	-1.40024	0.0440518
XLOC_053848	contig_50425:1943-2438	152.341	394.873	-1.37408	0.00162745
XLOC_019395	contig_159880:2135-3705	900.634	2269.09	-1.3331	0.00162745
XLOC_066314	contig_93620:0-1609	49.7047	124.835	-1.32857	0.00162745
XLOC_029915	contig_244116:1203-6340	283.354	699.417	-1.30355	0.00162745
XLOC_034017	contig_2553982:0-379	441.013	1073.58	-1.28354	0.00308837
XLOC_010968	contig_1560076:514-2066	17.4384	42.3939	-1.28159	0.0295616
XLOC_044892	contig_387457:0-374	121.792	294.974	-1.27617	0.0106667
XLOC_026668	contig_2103268:0-426	66.7285	160.848	-1.26932	0.00948571
XLOC_000195	contig_101308:0-840	15.9462	38.0537	-1.25482	0.0337627
XLOC_040373	contig_314890:0-868	18.9086	45.1207	-1.25475	0.0275709
XLOC_021168	contig_1636265:1-579	151.825	358.475	-1.23946	0.00709402
XLOC_037443	contig_27360:1-551	29.0948	68.4107	-1.23346	0.0275709
XLOC_029718	contig_243504:0-467	216.221	506.606	-1.22836	0.00450679
XLOC_019892	contig_160666:2375-3049	135.49	316.725	-1.22504	0.00308837
XLOC_041323	contig_338945:0-540	53.6649	123.724	-1.20507	0.0118571
XLOC_035418	contig_2585798:0-519	31.6124	72.6396	-1.20027	0.0366421
XLOC_064802	contig_83513:1406-2232	79.1165	180.17	-1.18731	0.0195294
XLOC_020219	contig_1613019:98-934	29.3357	66.1312	-1.17267	0.00709402
XLOC_013846	contig_1568576:2583-4589	366.349	825.226	-1.17157	0.00709402
XLOC_060305	contig_641414:2-430	81.7474	182.487	-1.15855	0.0165364
XLOC_025693	contig_200212:0-1869	43.5196	95.7547	-1.13768	0.00948571
XLOC_032997	contig_255008:0-1493	61.8235	134.222	-1.11839	0.0286207
XLOC_029017	contig_2370144:0-399	92.3948	200.265	-1.11603	0.0131225
XLOC_021598	contig_1649211:99-416	187.629	385.993	-1.04069	0.049224
XLOC_002826	contig_1265819:0-223	1037.51	2122.95	-1.03295	0.0187218
XLOC_016823	contig_158070:0-424	121.975	244.887	-1.00553	0.017673
XLOC_015591	contig_1574868:1946-4740	63.0021	30.1834	1.06164	0.0195294
XLOC_043157	contig_370402:1-1579	65.9884	31.2517	1.07828	0.0238849
XLOC_006790	contig_139822:7-223	757.942	356.212	1.08935	0.0475796
XLOC_059954	contig_63289:0-466	256.827	118.541	1.11541	0.0205985
XLOC_039039	contig_285844:2478-2892	130.393	60.0275	1.11917	0.0227726
XLOC_040404	contig_315501:17-585	65.342	27.8756	1.22901	0.0275709
XLOC_006765	contig_139755:1186-3489	132.818	56.6202	1.23006	0.0295616
XLOC_021513	contig_1646729:0-441	416.631	176.883	1.23597	0.00709402
XLOC_049890	contig_44465:6906-7488	60.8603	25.8079	1.23769	0.0268873
XLOC_040659	contig_32107:1-363	1013.23	422.583	1.26166	0.00590222
XLOC_029583	contig_242622:0-704	120.843	49.6167	1.28424	0.00590222
XLOC_015744	contig_1575582:4068-6781	87.0778	35.3422	1.30091	0.00450679
XLOC_058824	contig_60603:2522-3316	136.215	55.1436	1.30462	0.00308837
XLOC_040152	contig_30925:0-235	819.705	327.723	1.32263	0.00308837
XLOC_014809	contig_1571815:704-1626	30.3188	12.0609	1.32988	0.0475796
XLOC_066475	contig_94661:329-2985	58842.3	23165.6	1.34487	0.0366421
XLOC_027220	contig_21628:0-274	167.773	65.3921	1.35932	0.0475796
XLOC_038441	contig_277204:65-1858	28.8782	11.0386	1.38742	0.00450679
XLOC_060352	contig_64287:532-1451	252.345	94.3845	1.41878	0.0440518
XLOC_038956	contig_28431:61-283	313.002	116.078	1.43108	0.0459035
XLOC_040529	contig_318347:0-295	347.2	128.122	1.43825	0.00162745
XLOC_048347	contig_42706:5593-6529	1721.44	634.657	1.43957	0.00162745
XLOC_019836	contig_160589:1680-2009	135.916	49.5872	1.45468	0.0195294
XLOC_017662	contig_1585270:43-581	1635.26	587.381	1.47715	0.00162745
XLOC_041041	contig_331063:2971-3528	119.244	42.6892	1.48197	0.00450679
XLOC_025794	contig_201315:0-443	55.663	19.5862	1.50688	0.0440518
XLOC_034985	contig_2565037:44-768	4701.37	1621.71	1.53557	0.00948571
XLOC_056185	contig_54913:2780-5401	1938.34	660.346	1.55353	0.00162745
XLOC_019162	contig_1595454:0-1855	621.903	210.067	1.56584	0.00162745
XLOC_021289	contig_1640529:62-621	2933.04	983.831	1.57591	0.00162745
XLOC_023306	contig_177009:933-1546	77.0047	25.4413	1.59777	0.00162745
XLOC_020700	contig_1623367:347-766	150.255	49.3431	1.60649	0.00308837
XLOC_020771	contig_162549:1-1139	37.0664	12.1045	1.61457	0.00162745
XLOC_002663	contig_125007:1727-2400	223.188	72.8448	1.61536	0.00162745
XLOC_041082	contig_332173:0-731	47.6544	15.5344	1.61714	0.00709402
XLOC_042495	contig_367060:0-4602	579.603	187.934	1.62484	0.00162745
XLOC_064871	contig_83903:0-635	67.729	21.7955	1.63574	0.00590222
XLOC_005582	contig_137197:710-1694	27.6296	8.56116	1.69034	0.0227726
XLOC_052606	contig_48313:120-2683	3157.6	963.57	1.71237	0.00162745
XLOC_051483	contig_46695:4146-6764	41.5708	12.6472	1.71675	0.00162745
XLOC_033908	contig_2553484:3614-3938	158.655	48.0117	1.72444	0.00162745
XLOC_052607	contig_48313:120-2683	6509.66	1955.72	1.73488	0.017673
XLOC_064091	contig_79470:1465-2569	20.0801	5.93187	1.75921	0.00709402
XLOC_034836	contig_2561986:37-722	384.189	112.761	1.76855	0.00162745
XLOC_034311	contig_2555550:1703-2871	24.113	6.88598	1.80808	0.00709402
XLOC_044344	contig_38161:5848-6190	465.658	130.245	1.83804	0.00162745
XLOC_042362	contig_36459:1-315	82.7559	22.7979	1.85996	0.0428742
XLOC_054374	contig_51316:11697-13001	267.865	73.395	1.86775	0.00162745
XLOC_065541	contig_88084:4128-7362	28.786	7.80976	1.88202	0.00162745
XLOC_015121	contig_1573008:2559-2866	486.683	132.033	1.88208	0.00162745
XLOC_021009	contig_1631409:3-914	162.315	43.8651	1.88765	0.00162745
XLOC_012504	contig_1564373:4887-5632	26.7589	7.04803	1.92473	0.0259929
XLOC_020530	contig_1619579:622-1166	494.115	128.19	1.94656	0.00162745
XLOC_001964	contig_11892:25-549	323.513	83.7303	1.95	0.00162745
XLOC_021002	contig_1631294:0-472	334.282	81.854	2.02994	0.00162745
XLOC_059167	contig_61389:2-1111	46.2529	11.0775	2.06191	0.00308837
XLOC_028685	contig_233553:0-1070	146.488	33.8769	2.11241	0.00162745
XLOC_060229	contig_639986:232-549	193.664	40.3157	2.26414	0.00162745
XLOC_047122	contig_41203:2560-6505	7.69248	1.59891	2.26636	0.00162745
XLOC_022990	contig_174635:0-396	69.2721	14.0697	2.29968	0.031619
XLOC_028761	contig_234386:759-1366	378.259	72.2507	2.38829	0.00162745
XLOC_000462	contig_10363:14-1368	11.8963	2.23767	2.41044	0.031619
XLOC_005885	contig_137751:5400-7257	17.9437	3.32393	2.43252	0.00162745
XLOC_066548	contig_95180:1255-2053	32.4675	5.65199	2.52217	0.00308837
XLOC_049837	contig_44398:68-1155	1182.48	205.802	2.52249	0.00162745
XLOC_056637	contig_55896:8666-9575	43.6915	7.50592	2.54125	0.00162745
XLOC_015784	contig_1575768:0-223	1040.87	178.327	2.54519	0.00162745
XLOC_022170	contig_168204:0-332	288.095	49.2179	2.54929	0.00162745
XLOC_015120	contig_1573008:0-542	696.641	114.782	2.60152	0.00162745
XLOC_029299	contig_2401149:4-264	136.521	22.2605	2.61656	0.0428742
XLOC_004084	contig_134927:1532-4569	7.82112	1.22566	2.67382	0.0165364
XLOC_000488	contig_103851:6496-7451	38.3427	5.99064	2.67817	0.00162745
XLOC_060830	contig_6559:1586-3720	49.1788	7.67574	2.67966	0.00948571
XLOC_013656	contig_1567895:367-2934	14.7338	2.25799	2.70602	0.00162745
XLOC_010064	contig_1555209:0-223	244.696	36.9689	2.72661	0.0409467
XLOC_003714	contig_133830:346-1437	29.5463	4.27131	2.79023	0.0436842
XLOC_062670	contig_71924:0-757	36.6491	5.12177	2.83906	0.00709402
XLOC_025787	contig_2012276:14-841	349.015	43.6743	2.99843	0.00162745
XLOC_032354	contig_2548405:2079-2882	45.2098	5.64488	3.00162	0.0259929
XLOC_059044	contig_61094:1687-3985	25.8962	3.20862	3.01272	0.00162745
XLOC_033129	contig_2550484:227-3081	695.912	86.1915	3.01329	0.00162745
XLOC_050449	contig_45278:1963-2435	545.087	64.9476	3.06914	0.00162745
XLOC_050188	contig_448797:0-252	4300.43	476.894	3.17274	0.00162745
XLOC_036494	contig_2662216:55-287	315.946	30.3193	3.38137	0.0227726
XLOC_035890	contig_2617270:0-272	967.822	89.1106	3.44107	0.00162745
XLOC_043862	contig_376742:449-1285	1584.22	132.053	3.58458	0.00162745
XLOC_019082	contig_159460:539-3604	16.1955	1.34863	3.58603	0.00162745
XLOC_040407	contig_315594:47-340	205.602	15.7528	3.70617	0.0195294
XLOC_025656	contig_1999050:12-511	86.6968	5.4355	3.99549	0.0118571
XLOC_022060	contig_1674204:3-794	10.1813	0		0.00162745
XLOC_007652	contig_144081:1637-1962	10.2623	0
XLOC_001536	contig_114494:199-469	10.5947	0
XLOC_028807	contig_2348130:4-291	10.6031	0
XLOC_023216	contig_1763573:0-259	11.277	0
XLOC_023725	contig_1807198:0-648	11.8704	0		0.00162745
XLOC_054149	contig_509387:10-256	12.1601	0
XLOC_027407	contig_2184551:105-355	12.2558	0
XLOC_023786	contig_1812029:1-587	12.3377	0		0.00162745
XLOC_005369	contig_136848:2015-2541	12.8359	0		0.00162745
XLOC_010014	contig_1552446:10-307	12.8932	0
XLOC_049969	contig_445693:47-506	13.3236	0		0.00162745
XLOC_000737	contig_106047:0-256	14.123	0
XLOC_041034	contig_330802:153-577	14.2034	0		0.00162745
XLOC_025226	contig_1951217:11-283	14.7172	0
XLOC_020231	contig_161320:2404-2932	15.0092	0		0.00162745
XLOC_025311	contig_196029:617-835	15.8019	0
XLOC_039880	contig_302996:2-509	16.0096	0		0.00162745
XLOC_042149	contig_359746:0-816	16.3072	0		0.00162745
XLOC_066595	contig_955233:34-273	16.3934	0
XLOC_040749	contig_32380:5-652	16.4923	0		0.00162745
XLOC_060470	contig_64646:0-264	16.8278	0
XLOC_015125	contig_1573041:875-1696	17.2534	0		0.00162745
XLOC_026819	contig_21183:0-216	17.2725	0
XLOC_000963	contig_108200:7-1310	17.5907	0		0.00162745
XLOC_000915	contig_1078101:0-260	18.5182	0
XLOC_007258	contig_141520:28-398	18.5864	0		0.00162745
XLOC_029335	contig_2404437:1-287	18.6214	0		0.00162745
XLOC_025476	contig_19790:1-258	19.5516	0		0.00948571
XLOC_025619	contig_199521:436-875	19.6043	0		0.00162745
XLOC_026357	contig_2068510:4-354	22.3815	0		0.00162745
XLOC_022574	contig_171342:2544-3256	23.9325	0		0.00162745
XLOC_041733	contig_349256:0-322	24.0512	0		0.00162745
XLOC_040228	contig_31140:1-344	25.3444	0		0.00162745
XLOC_036831	contig_268406:532-760	25.6334	0		0.0187218
XLOC_035482	contig_2589349:15-300	26.3867	0		0.00162745
XLOC_003886	contig_13458:156-834	27.8241	0		0.00162745
XLOC_011638	contig_1561883:3-282	28.4677	0		0.00162745
XLOC_036442	contig_2660235:16-237	31.3395	0		0.0195294
XLOC_051874	contig_472640:0-422	31.6766	0		0.00162745
XLOC_003266	contig_13030:21-479	32.127	0		0.00162745
XLOC_034892	contig_2563042:82-294	33.0347	0
XLOC_024881	contig_1918357:3-329	33.8655	0		0.00162745
XLOC_035406	contig_2585171:11-310	34.5583	0		0.00162745
XLOC_028546	contig_2321686:169-378	36.6566	0		0.0268873
XLOC_022700	contig_172241:926-1184	38.3334	0		0.00162745
XLOC_039351	contig_291763:1486-1686	38.6617	0
XLOC_029151	contig_2385342:0-294	40.8091	0		0.00162745
XLOC_027235	contig_216446:4-972	42.4652	0		0.00162745
XLOC_065129	contig_85445:101-1328	43.769	0		0.00162745
XLOC_039860	contig_302573:146-381	45.9662	0		0.00162745
XLOC_039704	contig_299233:117-449	51.2916	0		0.00833473
XLOC_003297	contig_130596:349-3059	55.7922	0		0.00162745
XLOC_004260	contig_135186:3088-3843	56.9473	0		0.00162745
XLOC_027089	contig_214748:205-1461	57.33	0		0.00162745
XLOC_022904	contig_1739685:1-261	64.7517	0		0.00162745
XLOC_035721	contig_2606087:0-535	68.9928	0		0.00162745
XLOC_050216	contig_449139:1-250	71.2794	0		0.00162745
XLOC_002093	contig_119989:1568-1768	75.2958	0		0.00162745
XLOC_007123	contig_1409641:0-322	78.5607	0		0.00162745
XLOC_008752	contig_151128:1-1643	82.8186	0		0.00162745
XLOC_041490	contig_343089:0-477	84.6384	0		0.00162745
XLOC_037700	contig_274511:4343-4779	85.2777	0		0.00162745
XLOC_043673	contig_374857:0-249	85.2873	0		0.00162745
XLOC_005969	contig_137962:3628-5407	94.2116	0		0.00162745
XLOC_040847	contig_326317:238-943	107.904	0		0.00162745
XLOC_001306	contig_1121204:3-291	109.334	0		0.00162745
XLOC_002231	contig_121131:15-1990	124.179	0		0.00162745
XLOC_038865	contig_28274:0-227	137.997	0		0.00162745
XLOC_050232	contig_44937:5314-5637	174.657	0		0.00162745
XLOC_018563	contig_1591454:0-2462	208.747	0		0.00162745
XLOC_039458	contig_29401:4-309	214.866	0		0.00162745
XLOC_029399	contig_2411462:0-261	979.866	0		0.00162745

## Sheet: 6Hb7 R_F48_M48
lncRNA_id	locus	value_1_F48	value_2_M48	log2(fold_change)	q_value
XLOC_022914	contig_1740255:1014-1302	0	10.2329
XLOC_036387	contig_2656431:0-230	0	10.613
XLOC_007956	contig_1465689:1-226	0	10.7417
XLOC_028150	contig_2275297:95-372	0	11.1062
XLOC_040581	contig_319543:11-318	0	12.9719
XLOC_027615	contig_2209708:6-253	0	16.4043
XLOC_028070	contig_2264766:14-227	0	19.5283
XLOC_023811	contig_1814444:11-223	0	29.6718
XLOC_025778	contig_2011457:15-220	0	33.0969
XLOC_049837	contig_44398:68-1155	345.166	71.9239	2.26275	0.0300545
XLOC_001844	contig_117669:3128-5045	15.9035	0		0.0300545
XLOC_012162	contig_1563365:939-1663	31.2874	0		0.0300545
XLOC_014128	contig_1569597:4630-5338	13.5561	0		0.0300545
XLOC_017521	contig_1584464:0-1062	31.6878	0		0.0300545
XLOC_026191	contig_205315:3-541	23.7273	0		0.0300545
XLOC_027089	contig_214748:205-1461	12.0803	0		0.0300545
XLOC_028493	contig_231653:27-1076	10.3126	0		0.0300545
XLOC_029399	contig_2411462:0-261	97.8425	0		0.0300545
XLOC_067112	contig_9885:811-1021	137.654	0		0.0300545
XLOC_045132	contig_389844:0-379	10.0788	0
XLOC_006304	contig_138640:3050-3316	10.0805	0
XLOC_062384	contig_706668:2-312	10.2468	0
XLOC_040365	contig_31468:1-267	10.258	0
XLOC_044205	contig_380287:0-331	10.3079	0
XLOC_028190	contig_2279903:6-269	10.4361	0
XLOC_030995	contig_2523132:17-259	10.4732	0
XLOC_046292	contig_402319:0-264	10.4953	0
XLOC_042100	contig_358823:4-327	10.4969	0
XLOC_066390	contig_941453:1-218	10.6253	0
XLOC_037862	contig_274893:4110-4343	10.8327	0
XLOC_039623	contig_297260:463-720	10.8428	0
XLOC_022150	contig_168004:0-1556	10.8714	0
XLOC_023779	contig_181142:668-1189	10.8788	0
XLOC_035920	contig_261969:4-263	11.1365	0
XLOC_001443	contig_1135812:0-299	11.1366	0
XLOC_059847	contig_63051:0-335	11.2965	0
XLOC_065320	contig_867199:1-214	11.4165	0
XLOC_027768	contig_2226965:1-214	11.4834	0
XLOC_034780	contig_2560988:0-267	11.5633	0
XLOC_003425	contig_131508:1833-2106	11.8788	0
XLOC_024056	contig_183816:895-1128	12.0074	0
XLOC_000541	contig_1043482:0-210	12.1262	0
XLOC_035202	contig_2572530:1-289	12.3054	0
XLOC_063503	contig_7619:3958-4295	13.0692	0
XLOC_024542	contig_18878:0-225	13.7135	0
XLOC_041311	contig_33865:1-204	14.0729	0
XLOC_029421	contig_2414418:1-219	15.5565	0
XLOC_063640	contig_771127:1-216	15.7573	0
XLOC_002827	contig_126606:899-1127	16.1043	0
XLOC_066212	contig_928444:45-297	16.1299	0
XLOC_065152	contig_8564:1051-1282	16.4452	0
XLOC_023095	contig_1754079:0-274	16.4569	0
XLOC_048546	contig_429503:33-265	19.1423	0
XLOC_035165	contig_2570448:98-302	20.6493	0
XLOC_031186	contig_2532004:19-236	21.1352	0
XLOC_039830	contig_301776:1-209	21.5107	0
XLOC_037491	contig_273891:8-218	23.3535	0
XLOC_036376	contig_2655129:0-231	24.7998	0
XLOC_039170	contig_288234:0-213	26.0204	0
XLOC_041591	contig_345801:5-211	26.3666	0
XLOC_050232	contig_44937:5314-5637	27.4476	0
XLOC_002379	contig_122519:1236-1445	29.3404	0

## Sheet: 6Hb7 R_F96_M96
lncRNA_id	locus	value_1_F96	value_2_M96	log2(fold_change)	q_value
XLOC_001382	contig_1129413:8-304	0	81.7342		0.00995909
XLOC_027030	contig_2140399:35-279	0	10.1951
XLOC_023713	contig_1806062:144-439	0	10.9446
XLOC_054149	contig_509387:10-256	0	11.193
XLOC_022666	contig_1719603:31-264	0	11.2237
XLOC_066595	contig_955233:34-273	0	11.2449
XLOC_003777	contig_1342542:17-298	0	11.4157
XLOC_046279	contig_402135:46-290	0	11.4837
XLOC_008225	contig_1486074:0-283	0	11.8312
XLOC_046799	contig_408197:5-281	0	11.9622
XLOC_027701	contig_2220061:0-310	0	11.9632
XLOC_057995	contig_5866:1713-1977	0	12.151
XLOC_028070	contig_2264766:14-227	0	12.8192
XLOC_065296	contig_865898:39-294	0	13.5917
XLOC_067112	contig_9885:811-1021	0	13.6839
XLOC_052950	contig_488725:95-391	0	13.7894
XLOC_023965	contig_1827125:34-602	0	14.0156
XLOC_027026	contig_2140270:11-240	0	14.1333
XLOC_039766	contig_300516:82-351	0	14.9655
XLOC_000843	contig_1070530:6-220	0	16.0421
XLOC_007956	contig_1465689:1-226	0	17.8709
XLOC_001715	contig_116375:2218-2443	0	17.8992
XLOC_024592	contig_1891014:43-280	0	20.8644
XLOC_001069	contig_1094131:2-214	0	25.59
XLOC_009052	contig_1519785:38-248	0	25.9139
XLOC_023826	contig_1815619:123-336	0	31.224
XLOC_021513	contig_1646729:0-441	1113.24	265.621	2.06732	0.00995909
XLOC_060912	contig_65850:0-2215	630.026	123.677	2.34883	0.01878
XLOC_001038	contig_10900:0-742	341.492	57.1594	2.57879	0.00995909
XLOC_060951	contig_65961:729-3075	70.6894	11.0511	2.6773	0.0345947
XLOC_018575	contig_1591526:0-350	567.367	74.0295	2.93811	0.00995909
XLOC_063343	contig_75328:0-331	705.27	89.1437	2.98397	0.00995909
XLOC_034437	contig_2556154:1-1099	85.0317	10.6902	2.99171	0.00995909
XLOC_034983	contig_2565032:0-573	445.649	53.3474	3.06242	0.00995909
XLOC_002573	contig_1242:0-250	744.594	87.0851	3.09596	0.01878
XLOC_010282	contig_1558280:1846-2669	10.3	0		0.00995909
XLOC_034334	contig_2555641:0-635	10.3273	0		0.00995909
XLOC_040526	contig_318202:7-795	10.5723	0		0.00995909
XLOC_058065	contig_58789:8992-9527	12.2579	0		0.00995909
XLOC_019406	contig_159900:69-488	12.8756	0		0.00995909
XLOC_041760	contig_349744:217-646	13.5059	0		0.00995909
XLOC_062957	contig_73422:0-1139	14.0866	0		0.00995909
XLOC_028067	contig_2264586:2-416	14.3963	0		0.00995909
XLOC_021692	contig_16526:1-331	19.8496	0		0.00995909
XLOC_006905	contig_140255:0-289	21.2285	0		0.00995909
XLOC_035889	contig_2617231:1-272	21.2932	0		0.0480951
XLOC_021233	contig_1638586:3-372	24.3758	0		0.00995909
XLOC_041716	contig_348877:13-468	24.6907	0		0.00995909
XLOC_063200	contig_74670:305-793	25.099	0		0.00995909
XLOC_053132	contig_49210:0-595	27.1194	0		0.00995909
XLOC_007652	contig_144081:1637-1962	28.1215	0		0.00995909
XLOC_024680	contig_1899550:1-451	36.3408	0		0.00995909
XLOC_038669	contig_279308:1-390	37.752	0		0.00995909
XLOC_066390	contig_941453:1-218	42.7188	0		0.0480951
XLOC_034780	contig_2560988:0-267	48.5323	0		0.00995909
XLOC_065152	contig_8564:1051-1282	49.1782	0		0.00995909
XLOC_029615	contig_2428108:6-245	49.7404	0		0.0273875
XLOC_065320	contig_867199:1-214	50.8068	0		0.0345947
XLOC_060341	contig_642379:2-215	55.2624	0		0.00995909
XLOC_042930	contig_369181:1147-1553	55.882	0		0.00995909
XLOC_066212	contig_928444:45-297	58.5688	0		0.00995909
XLOC_019404	contig_1598971:85-331	106.902	0		0.00995909
XLOC_059847	contig_63051:0-335	122.109	0		0.00995909
XLOC_013464	contig_1567325:1-256	172.249	0		0.00995909
XLOC_025216	contig_1950536:2-271	10.1773	0
XLOC_030068	contig_244468:0-260	10.4196	0
XLOC_024432	contig_18771:6-229	10.695	0
XLOC_036327	contig_2651342:11-300	10.7267	0
XLOC_000937	contig_108:1348-1661	10.9441	0
XLOC_034637	contig_2558569:1559-1839	11.0638	0
XLOC_043811	contig_376241:20-245	11.4386	0
XLOC_052171	contig_476538:1515-1795	12.1403	0
XLOC_065087	contig_8523:0-290	12.966	0
XLOC_023911	contig_1823017:2-237	14.2468	0
XLOC_054390	contig_513525:11-257	16.1654	0
XLOC_034947	contig_2564287:4-224	16.85	0
XLOC_028772	contig_2345104:56-283	17.1092	0
XLOC_038780	contig_280888:0-238	17.9533	0
XLOC_065863	contig_9036:45-298	18.4534	0
XLOC_002864	contig_1268918:0-238	20.2014	0
XLOC_001282	contig_1119109:29-241	22.4579	0
XLOC_036556	contig_2666279:0-212	28.9278	0
XLOC_025658	contig_1999089:53-261	31.3253	0

[truncated: 6 more sheets: Lacey_F48_M48, Lacey_F96_M96, 6Hb7 R_Lacey_F48, 6Hb7 R_Lacey_F96, 6Hb7 R_Lacey_M48, 6Hb7 R_Lacey_M96]
