# Supplementary material for: Differential transcriptomic responses to Fusarium graminearum infection in two barley quantitative trait loci associated with Fusarium head blight resistance
Source: BMC Genomics. 2016 May 21;17:387. doi: 10.1186/s12864-016-2716-0 (PMC4875680; doi:10.1186/s12864-016-2716-0)
Supplement: Additional file 19: Table S18. — List of lncRNAs that showed co-induction with neighboring transcripts. (XLSX 8 kb) [file 12864_2016_2716_MOESM19_ESM.xlsx]

## Sheet: Sheet1
Table S18 List of lncRNAs that showed co-induction with its neighboring transcripts
gene_id	locus		transcript_start	transcript_stop	strand	lncRNA_id	lncRNA_start	lncRNA_stop	strand
MLOC_14999	contig_1569597	Leucine-rich receptor-like protein kinase family protein	450	4333	-	XLOC_014128	4631	5338	+
MLOC_59275	contig_43421	Hydrolase, alpha/beta fold family protein	7726	12441	-	XLOC_048934	6112	7712	+
MLOC_60954	contig_44937	cysteine-rich receptor-like protein kinase 10-like	12	3333	-	XLOC_050232	5315	5637	+
MLOC_71550	contig_60047	Protein of unknown function, DUF538	2609	3304	+	XLOC_058593	1	238	+
MLOC_70921	contig_58789	Late embryogenesis abundant (LEA) hydroxyproline-rich glycoprotein	7583	8836	-	XLOC_058065	8993	9527	.
